# Supplementary material for: Knowledge and stigma of autism spectrum disorders in Chinese university students in the context of inclusive education
Source: PLoS One. 2025 Jun 26;20(6):e0320033. doi: 10.1371/journal.pone.0320033 (PMC12200771; doi:10.1371/journal.pone.0320033)
Supplement: S1 File — (ZIP) [file pone.0320033.s001.zip]

Archive with 2 entries (2 files):
- figure.doc
- data.csv
