# Supplementary material for: Knowledge and stigma of autism spectrum disorders in Chinese university students in the context of inclusive education
Source: PLoS One. 2025 Jun 26;20(6):e0320033. doi: 10.1371/journal.pone.0320033 (PMC12200771; doi:10.1371/journal.pone.0320033)
Supplement: S1 File — (ZIP) [file pone.0320033.s001.zip › data.csv]

序号	提交答卷时间	所用时间	来源	来源详情	来自IP	总分	@1、您的性别：	@2、您的民族：	@3、您的出生地：	@4、您的年级：	@5、您的年龄（2024出生年份，如2024200420）：	@6、您的专业：	@7、您的专业所属类别：	@8、您对于融合教育的了解程度：	@9、您获得有关孤独症知识的来源：个人经验	@9、大学课程	@9、社团活动	@9、医生或其他医学专业人士	@9、电视剧、电影	@9、互联网	@9、新闻报道、报纸报刊	@9、社交平台（例如微信、微博等）	@9、研究文章	@9、其他	@9、没有相关知识	@10、您是否接触过孤独症群体？	@11、您对孤独症群体的熟悉程度：	@12、我听说过孤独症。	@13、孤独症孩子可能会对事物的气味、味道、外	@14、现在已经有治愈孤独症的治疗方法。	@15、许多孤独症孩子难以理解面部表情。	@16、一些孤独症孩子可能会丧失已有的言语能力	@17、药物可以减轻孤独症的主要症状。	@18、所有被诊断为孤独症的孩子在学校接受某些	@19、一些孤独症孩子不会说话。	@20、许多孤独症孩子无法忍受很大的噪声或某种	@21、此题请选择不同意	@22、孤独症主要发生在中产阶级家庭。	@23、孤独症是可以预防的。	@24、目前还没有可以诊断孤独症的医学检测手段	@25、孤独症在男性中比在女性中常见。	@26、孤独症孩子长大后可以独立生活。	@27、孤独症存在于所有种族、族群中。	@28、所有孤独症孩子通常都有攻击性行为的问题	@29、孤独症孩子需要额外的协助来学习。	@30、孤独症早期治疗开始的越早，往往就越有效	@31、孤独症孩子不管多大年龄都可以从干预治疗	@32、大多数孤独症孩子同时也有智力障碍。	@33、孤独症孩子不喜欢有他人在场。
5	2024/3/26 21:52:00	505秒	微信	N/A	111.14.210.107(山东-济南)	47	2	1	1	2	20	特殊教育	1	2	0	1	0	0	1	1	0	1	1	0	0	1	4	1	1	1	1	1	1	1	1	1	0	1	1	1	1	1	1	1	1	1	1	1	1
6	2024/4/2 9:23:24	241秒	微信	N/A	223.99.9.139(山东-济南)	32	2	1	2	3	22	社会工作	2	5	1	0	0	0	1	1	1	1	0	0	0	2	2	1	1	1	1	1	0	1	1	1	0	1	0	0	1	1	1	1	1	1	1	0	0
11	2024/4/2 9:43:19	256秒	微信	N/A	112.224.141.156(山东-济南)	40	2	1	2	4	22	特殊教育	1	1	0	1	0	0	1	1	0	0	1	0	0	1	4	1	1	1	1	1	0	1	1	1	0	1	1	0	1	1	1	1	1	1	1	0	1
12	2024/4/2 9:46:09	572秒	手机提交	直接访问	120.225.30.118(山东-济南)	40	2	1	2	3	23	汉语国际教育	1	3	1	1	0	0	0	1	1	1	0	0	0	2	3	1	1	1	1	1	1	1	1	1	0	1	1	0	1	0	1	1	1	1	0	1	0
13	2024/4/2 9:54:38	273秒	微信	N/A	112.224.2.88(山东-济南)	36	2	2	2	2	20	特殊教育	1	1	0	1	0	0	1	1	1	0	1	0	0	1	4	1	1	1	1	1	0	1	1	1	0	1	1	0	1	1	1	0	1	1	0	0	0
14	2024/4/2 10:01:26	141秒	微信	N/A	39.144.28.116(河南-郑州)	35	2	1	1	2	21	电子商务	2	4	0	0	0	0	0	0	0	1	0	0	0	2	1	0	1	1	1	1	0	1	0	1	0	1	0	1	0	1	1	1	1	1	0	1	1
15	2024/4/2 10:03:04	311秒	微信	N/A	39.144.29.25(河南-郑州)	37	2	1	2	2	21	经济学	2	2	0	1	1	0	1	1	1	0	0	0	0	2	3	1	1	1	1	1	1	1	1	1	0	1	0	0	0	0	1	1	1	1	1	1	0
16	2024/4/2 10:04:14	315秒	微信	N/A	223.99.9.130(山东-济南)	36	2	1	2	1	21	数学与应用数学	1	4	1	0	0	0	1	1	0	1	0	0	0	1	3	1	1	0	1	1	0	1	1	1	0	1	1	1	0	0	1	0	1	1	1	0	0
17	2024/4/2 10:04:33	188秒	微信	N/A	112.224.190.4(山东-济南)	28	1	1	2	1	20	化学类	2	2	0	0	0	0	1	1	1	1	0	0	0	2	3	1	1	0	0	1	0	1	1	1	0	1	0	0	1	0	1	1	0	1	0	1	0
18	2024/4/2 10:04:50	211秒	微信	N/A	223.99.9.139(山东-济南)	32	2	1	2	2	20	数学与应用数学	1	2	0	1	0	0	1	1	0	1	0	0	0	2	3	1	1	0	1	1	0	1	1	1	0	1	0	1	1	0	1	0	1	1	1	0	0
19	2024/4/2 10:05:54	195秒	微信	N/A	218.94.133.181(江苏-南京)	38	2	1	2	2	21	养老服务管理	2	4	0	1	0	0	1	1	1	1	0	0	0	2	2	1	1	1	1	1	0	1	1	1	0	1	0	0	0	1	1	1	1	1	0	0	0
20	2024/4/2 10:08:49	105秒	微信	N/A	218.94.133.181(江苏-南京)	33	2	1	2	2	21	养老服务管理	2	5	0	0	0	0	0	1	1	0	0	0	0	2	2	1	1	0	1	1	0	1	1	1	0	0	0	0	0	1	1	1	1	1	1	0	0
21	2024/4/2 10:09:29	160秒	微信	N/A	39.144.109.150(山东-聊城)	34	1	1	2	2	20	企业管理	2	2	1	0	0	0	1	1	0	0	0	0	0	2	3	1	1	1	1	1	0	1	1	1	0	1	0	1	0	0	1	0	1	1	1	1	0
22	2024/4/2 10:16:05	385秒	微信	N/A	39.144.122.55(北京-北京)	40	2	1	2	4	24	视觉传达设计	2	4	1	0	0	0	0	1	1	0	1	0	0	2	4	1	1	1	1	0	1	1	1	1	0	1	1	0	1	1	1	1	1	1	1	0	0
23	2024/4/2 10:19:16	127秒	微信	N/A	182.118.233.63(河南-洛阳)	33	2	1	2	2	21	财务	2	2	1	1	0	0	0	0	0	0	0	0	0	2	3	1	1	1	1	1	0	1	1	1	0	1	1	1	0	0	1	1	1	1	1	0	0
24	2024/4/2 10:21:49	161秒	微信	N/A	39.144.26.108(河南-许昌)	36	2	1	1	2	20	经济学	2	2	1	0	0	1	1	1	0	1	0	0	0	1	3	1	1	0	1	1	1	1	1	1	0	1	0	1	1	0	1	1	1	1	0	0	0
25	2024/4/2 10:24:21	517秒	手机提交	直接访问	182.39.187.156(山东-枣庄)	39	1	1	2	4	23	汉语国际教育	1	1	1	1	0	0	0	1	0	1	0	0	0	2	3	1	1	1	1	1	1	0	1	1	0	1	1	1	0	1	1	1	1	1	1	0	0
26	2024/4/2 10:25:01	159秒	微信	N/A	106.34.47.135(河南-郑州)	29	1	1	1	1	19	机电一体化	2	2	1	0	0	0	0	0	0	0	0	0	0	2	2	1	1	1	1	1	0	0	1	1	0	0	0	1	1	0	0	0	1	1	1	0	0
27	2024/4/2 10:29:26	253秒	微信	N/A	219.143.154.34(北京-北京)	36	2	1	1	2	21	日语	2	5	0	0	0	0	0	1	0	1	0	0	0	2	1	1	1	1	0	0	0	1	1	1	0	1	0	0	0	1	1	1	1	1	1	1	0
28	2024/4/2 10:29:48	196秒	微信	N/A	218.28.159.12(河南-洛阳)	36	2	1	2	4	22	新闻学	2	4	0	1	1	1	1	1	0	1	0	0	0	2	3	1	1	1	1	1	0	1	1	1	0	1	0	0	0	0	1	1	1	1	1	0	0
29	2024/4/2 10:36:34	246秒	微信	N/A	124.133.245.229(山东-济南)	45	2	1	2	2	20	特殊教育	1	2	1	1	0	0	1	1	0	0	0	0	0	1	4	1	1	1	1	1	1	1	1	1	0	1	1	1	1	1	1	1	1	1	1	0	0
30	2024/4/2 10:37:13	371秒	微信	N/A	124.133.245.229(山东-济南)	36	2	1	2	2	20	特殊教育	1	2	0	1	0	0	0	0	0	0	0	0	0	1	4	1	1	1	0	0	0	1	0	1	0	1	0	1	1	0	1	1	1	1	0	1	0
31	2024/4/2 10:39:09	145秒	微信	N/A	182.118.239.141(河南-郑州)	39	2	1	1	2	19	经济学	2	4	0	0	0	1	1	0	0	0	0	0	0	2	1	1	0	1	1	1	0	1	1	1	0	1	0	1	1	1	1	1	1	1	1	1	1
32	2024/4/2 10:39:52	367秒	微信	N/A	223.104.194.149(山东-青岛)	42	2	1	2	2	20	特殊教育	1	2	0	1	1	0	1	0	1	1	1	0	0	1	4	1	1	1	1	1	1	1	1	1	0	1	1	0	1	0	1	1	1	1	0	1	1
33	2024/4/2 10:47:43	139秒	微信	N/A	114.94.57.131(上海-上海)	33	2	1	2	3	20	工商管理	2	3	0	0	0	0	1	1	1	0	0	0	0	2	3	1	1	1	1	1	0	1	0	0	0	1	0	1	0	1	1	1	1	1	1	0	1
34	2024/4/2 10:50:37	222秒	微信	N/A	223.99.9.139(山东-济南)	31	1	1	2	2	20	体育教育	1	4	0	1	0	0	0	0	0	0	0	0	0	2	1	1	1	0	1	1	1	1	1	0	0	0	1	0	0	1	1	1	1	1	1	0	0
35	2024/4/2 10:52:56	199秒	微信	N/A	182.118.237.206(河南-洛阳)	33	2	1	2	2	20	学前教育	2	2	1	0	0	0	0	1	1	1	0	0	0	2	3	1	1	1	1	1	0	1	1	1	0	1	0	0	0	0	1	1	1	1	1	0	0
36	2024/4/2 10:57:43	152秒	微信	N/A	112.224.191.128(山东-济南)	38	2	1	2	2	19	特殊教育	1	2	0	1	0	0	1	1	0	0	1	0	0	1	4	1	1	1	1	1	1	1	1	1	0	1	1	0	1	0	1	1	1	1	1	0	0
37	2024/4/2 10:57:45	133秒	微信	N/A	111.14.210.107(山东-济南)	36	2	1	2	2	20	特殊教育	1	1	0	1	0	0	1	1	0	0	1	0	0	1	5	1	1	1	1	1	1	1	1	1	0	1	0	1	1	1	0	1	1	1	1	0	0
38	2024/4/2 10:58:48	176秒	微信	N/A	111.14.210.109(山东-济南)	41	2	1	2	2	22	特殊教育	1	2	0	1	0	0	1	0	0	1	1	0	0	1	3	1	1	1	1	1	1	1	1	1	0	1	1	1	1	0	1	1	1	1	0	0	0
39	2024/4/2 10:59:45	268秒	微信	N/A	223.104.194.149(山东-青岛)	39	2	1	2	2	20	特殊教育	1	2	0	1	0	0	1	1	1	1	0	0	0	1	4	1	1	1	1	1	0	1	1	1	0	1	1	0	0	0	1	1	1	1	1	0	0
40	2024/4/2 11:00:07	140秒	微信	N/A	112.224.21.115(山东-济南)	36	1	1	2	3	21	土木建筑	2	4	0	0	0	0	1	1	1	1	0	0	0	2	2	0	1	1	1	1	0	1	1	1	0	1	1	1	1	0	1	0	1	1	1	1	0
41	2024/4/2 11:00:26	151秒	微信	N/A	223.99.9.131(山东-济南)	39	2	1	1	2	20	法学	2	2	0	0	1	0	0	1	1	0	0	0	0	2	3	1	1	1	1	1	0	1	1	1	0	1	1	1	0	0	1	1	1	1	1	1	1
42	2024/4/2 11:00:50	232秒	微信	N/A	223.104.194.131(山东-青岛)	43	2	1	2	2	21	特殊教育	1	2	0	1	1	0	0	1	1	1	1	0	0	1	4	1	1	1	1	1	1	1	0	1	0	1	1	1	1	0	0	1	1	1	1	0	1
43	2024/4/2 11:02:03	161秒	微信	N/A	182.39.61.198(山东-济南)	35	2	1	1	2	20	应用心理学	1	2	1	1	0	1	1	1	1	1	1	0	0	2	3	1	1	1	1	1	0	1	1	1	0	0	1	1	1	0	1	0	1	1	1	1	0
44	2024/4/2 11:02:17	333秒	微信	N/A	124.133.234.85(山东-济南)	33	1	1	1	3	22	音乐教育	1	2	0	1	0	0	1	1	0	0	0	0	0	2	2	0	1	1	1	1	0	1	1	1	0	1	0	1	1	0	1	0	1	1	1	0	0
45	2024/4/2 11:02:17	150秒	微信	N/A	223.104.194.187(山东-青岛)	41	2	1	1	2	20	特教	1	1	1	1	0	0	0	0	0	0	1	0	0	1	3	1	1	1	1	1	1	1	1	1	0	1	1	1	1	0	1	1	1	1	1	0	0
46	2024/4/2 11:03:05	99秒	微信	N/A	144.12.70.170(山东-济南)	26	2	1	1	3	21	数学	1	3	0	1	0	0	0	0	0	0	0	0	0	2	3	1	1	0	1	1	0	1	1	1	0	0	0	1	1	1	1	0	1	1	1	1	1
47	2024/4/2 11:03:28	200秒	微信	N/A	112.224.161.219(山东-济南)	37	1	1	1	3	21	标准化工程	2	4	1	1	1	0	1	0	0	0	0	0	0	2	2	1	1	1	1	1	0	1	1	1	0	1	0	1	1	0	1	1	1	1	1	0	1
48	2024/4/2 11:03:30	385秒	微信	N/A	39.144.159.242(安徽-蚌埠)	35	2	1	2	2	19	英语	1	2	0	0	0	1	1	1	0	1	0	0	0	2	2	1	1	1	1	1	0	1	1	1	0	0	0	1	0	0	1	1	1	1	0	0	0
50	2024/4/2 11:04:21	154秒	微信	N/A	112.224.17.90(山东-济南)	34	1	1	2	1	20	材料类	2	4	1	1	1	0	0	0	0	1	0	0	0	1	3	1	1	0	1	1	0	1	1	1	0	1	1	1	1	0	1	1	1	1	1	0	0
51	2024/4/2 11:04:32	176秒	微信	N/A	223.99.9.139(山东-济南)	34	2	1	2	2	20	社会工作	2	4	1	0	1	1	1	1	1	1	0	0	0	2	2	1	1	1	1	1	1	0	1	1	0	1	0	0	0	0	1	0	1	1	1	0	0
52	2024/4/2 11:04:39	162秒	微信	N/A	124.128.158.37(山东-济南)	33	2	1	1	2	20	应用化学	2	3	0	0	0	1	1	1	1	1	0	0	0	2	3	1	1	1	1	1	0	1	1	1	0	0	0	1	1	1	1	0	1	1	1	0	0
53	2024/4/2 11:04:54	183秒	微信	N/A	113.126.57.21(山东-济南)	35	2	1	1	1	19	材料科学与工程	2	4	1	0	1	1	1	1	1	0	0	0	0	2	2	1	1	1	1	1	1	1	1	1	0	1	0	1	0	1	1	0	1	1	1	0	0
54	2024/4/2 11:05:02	116秒	微信	N/A	112.224.160.163(山东-济南)	29	2	1	2	1	19	地理科学	2	3	0	0	1	0	0	0	1	0	0	0	0	2	3	1	1	1	1	0	0	0	1	0	0	1	1	1	0	1	1	0	1	1	1	0	0
55	2024/4/2 11:05:09	205秒	微信	N/A	112.224.190.235(山东-济南)	39	2	1	2	1	19	化学类	2	3	1	1	0	0	0	1	0	0	0	0	0	2	3	1	1	1	1	1	1	1	1	1	0	0	0	1	1	0	1	0	1	1	1	1	0
56	2024/4/2 11:05:18	182秒	微信	N/A	112.229.17.35(山东-济南)	38	2	1	1	2	20	汉语国际教育	1	3	0	1	0	0	1	0	1	1	0	0	0	2	3	1	1	1	1	1	1	1	0	1	0	1	1	0	0	0	1	1	1	1	1	1	0
57	2024/4/2 11:05:25	200秒	微信	N/A	112.224.160.188(山东-济南)	39	2	1	1	1	20	视觉传达设计	2	1	1	0	0	1	1	0	0	0	0	0	0	2	2	1	1	1	1	1	1	1	1	1	0	0	0	1	1	0	1	1	1	1	1	0	0
58	2024/4/2 11:05:38	117秒	微信	N/A	112.224.191.129(山东-济南)	34	2	1	1	1	20	法学	2	4	0	0	0	1	1	1	0	0	0	0	0	2	2	1	1	1	1	1	0	0	1	1	0	1	0	0	0	1	1	0	1	1	1	0	0
59	2024/4/2 11:05:41	149秒	微信	N/A	223.104.194.165(山东-青岛)	34	1	1	1	2	20	数据科学与大数据技术	2	4	1	0	0	0	0	1	0	0	0	0	0	2	2	0	1	1	1	1	0	1	1	1	0	1	0	1	1	0	1	0	1	1	1	0	0
60	2024/4/2 11:05:43	226秒	微信	N/A	223.99.9.140(山东-济南)	32	2	1	2	1	19	公共管理类	2	4	0	0	0	0	1	1	1	1	0	0	0	2	2	1	1	1	1	1	0	1	1	1	0	1	0	0	0	0	1	0	1	1	1	0	0
62	2024/4/2 11:06:01	166秒	手机提交	直接访问	112.224.141.148(山东-济南)	32	1	1	2	2	20	电气工程及其自动化	2	2	0	0	0	0	0	0	1	0	0	0	0	2	3	1	1	0	0	1	0	1	1	1	0	0	0	1	0	1	1	1	1	1	1	1	0
63	2024/4/2 11:06:04	134秒	微信	N/A	223.99.9.137(山东-济南)	32	2	1	2	2	20	教育管理专业	2	2	1	1	1	1	1	0	0	0	0	0	0	1	3	1	0	1	1	1	0	1	1	1	0	0	0	1	1	0	0	1	1	1	0	1	0
64	2024/4/2 11:06:24	264秒	微信	N/A	202.100.240.237(海南-海口)	33	2	1	2	2	20	汉语言文学	1	3	1	0	0	1	1	1	1	1	0	0	0	1	3	1	1	0	1	1	0	1	1	1	0	1	0	0	1	0	1	1	1	1	1	0	0
65	2024/4/2 11:06:43	525秒	微信	N/A	112.224.162.181(山东-济南)	34	2	1	1	3	21	法学	2	3	0	1	0	0	1	1	1	1	0	0	0	2	3	1	1	0	1	1	1	1	1	1	0	0	0	1	1	0	1	0	1	1	1	0	0
66	2024/4/2 11:06:52	166秒	微信	N/A	223.99.9.132(山东-济南)	40	2	1	1	1	19	水利类	2	5	0	0	0	0	1	1	0	1	0	0	0	2	2	1	1	1	1	1	1	1	1	1	0	1	1	0	0	0	1	1	1	1	0	1	0
67	2024/4/2 11:06:56	265秒	微信	N/A	153.118.160.95(山东-济南)	33	2	1	2	1	19	水利类	2	4	0	0	0	0	1	1	1	1	0	0	0	2	2	1	1	1	1	1	0	1	0	1	0	0	0	0	1	0	1	1	1	1	1	0	0
68	2024/4/2 11:07:11	332秒	微信	N/A	223.99.9.132(山东-济南)	37	1	1	1	1	20	水利类	2	2	1	0	0	0	0	0	0	0	0	0	0	1	5	1	1	1	1	1	0	1	1	1	0	1	1	0	0	0	1	1	1	1	1	0	0
69	2024/4/2 11:07:23	197秒	微信	N/A	112.224.191.201(山东-济南)	37	2	1	2	1	19	机械工程	2	3	1	0	0	0	1	1	0	1	1	0	0	2	3	1	1	1	1	1	1	1	1	1	0	1	1	0	1	0	1	1	1	1	1	0	1
70	2024/4/2 11:07:51	323秒	手机提交	直接访问	223.99.9.133(山东-济南)	33	1	1	1	2	20	电气工程及其自动化	2	4	1	0	0	0	1	1	1	1	1	0	0	2	1	1	1	0	1	1	0	1	1	1	0	1	0	1	0	0	1	1	1	1	1	0	0
71	2024/4/2 11:07:51	218秒	微信	N/A	223.99.9.130(山东-济南)	38	2	1	2	1	19	材料科学与工程	2	5	1	0	0	0	1	1	1	0	0	0	0	2	1	1	1	1	1	1	0	1	1	1	0	1	0	1	1	1	1	1	1	1	1	1	0
72	2024/4/2 11:08:08	226秒	微信	N/A	223.99.9.140(山东-济南)	37	2	1	1	1	20	特殊教育	1	2	1	1	0	0	1	1	0	1	0	0	0	2	4	1	1	0	1	1	1	1	1	1	0	1	1	0	1	0	1	1	1	1	1	0	0
73	2024/4/2 11:08:15	626秒	微信	N/A	39.144.109.147(山东-聊城)	40	2	1	2	2	21	特殊教育	1	2	1	1	0	0	1	1	0	1	1	0	0	1	4	1	1	1	1	0	0	1	0	1	0	1	1	1	0	1	1	0	1	1	1	1	0
74	2024/4/2 11:08:17	277秒	微信	N/A	182.33.222.58(山东-潍坊)	34	2	1	2	1	20	应用心理学	1	4	0	1	0	0	1	1	1	1	0	0	0	2	2	1	1	1	1	1	0	1	1	1	0	1	0	1	0	1	1	1	1	1	0	1	0
75	2024/4/2 11:08:27	469秒	微信	N/A	39.144.109.186(山东-聊城)	39	2	1	2	2	20	特殊教育	1	3	1	1	0	0	1	1	0	0	0	0	0	1	4	1	1	1	1	1	0	1	1	1	0	1	0	0	1	1	1	1	1	1	1	0	0
76	2024/4/2 11:08:30	142秒	微信	N/A	112.224.163.209(山东-济南)	35	2	1	1	1	19	工业设计	2	5	0	0	0	0	0	0	0	0	0	0	1	2	2	1	1	1	1	1	0	1	1	1	0	0	0	1	0	0	1	1	1	1	1	1	1
77	2024/4/2 11:08:32	629秒	微信	N/A	39.144.109.155(山东-聊城)	34	2	1	2	2	20	特殊教育	1	2	0	1	1	1	1	1	1	1	1	0	0	1	4	1	1	1	1	1	0	1	0	1	0	1	1	1	0	1	1	0	1	1	1	1	0
78	2024/4/2 11:08:43	371秒	微信	N/A	112.224.163.248(山东-济南)	31	1	1	1	1	19	材料科学与工程	2	4	0	1	0	0	1	1	1	1	0	0	0	2	1	0	1	1	0	0	1	1	1	1	0	0	0	0	0	0	1	1	1	1	0	1	0
79	2024/4/2 11:08:47	131秒	微信	N/A	39.144.109.177(山东-聊城)	37	2	1	1	2	20	思政	1	1	1	1	1	1	1	1	1	1	1	0	0	1	2	1	1	1	1	1	1	1	1	1	0	0	1	1	0	0	1	1	1	1	1	1	1
80	2024/4/2 11:08:50	141秒	微信	N/A	182.33.130.194(山东-潍坊)	33	2	1	1	1	19	音乐学	1	3	1	0	0	0	0	0	0	0	0	1	0	2	3	1	1	0	1	1	0	1	0	1	0	1	0	1	0	1	1	1	1	1	1	0	0
81	2024/4/2 11:08:54	90秒	微信	N/A	223.99.9.139(山东-济南)	31	1	1	1	1	19	机械工程	2	3	0	0	1	0	0	0	0	0	0	0	0	2	3	1	1	1	0	1	0	0	0	1	0	1	1	0	1	1	1	0	1	0	1	0	0
82	2024/4/2 11:09:07	196秒	微信	N/A	223.99.9.130(山东-济南)	33	2	1	1	1	20	化工与制药	2	4	0	0	0	0	1	1	1	1	0	0	0	2	3	1	1	1	1	1	0	1	1	1	0	1	0	0	1	0	1	1	1	1	1	0	0
83	2024/4/2 11:09:14	112秒	微信	N/A	182.39.3.190(山东-济南)	33	2	1	2	2	21	日语	2	5	1	1	1	1	1	1	1	1	1	0	0	2	2	1	1	1	1	1	0	1	0	1	0	0	0	1	1	1	1	0	1	1	1	0	0
84	2024/4/2 11:09:19	125秒	微信	N/A	39.144.109.143(山东-聊城)	38	2	1	1	2	20	机械工程	2	4	0	0	0	0	0	0	0	0	0	0	1	2	2	0	1	1	1	1	0	1	1	1	0	0	1	1	1	1	1	0	1	1	1	0	0
85	2024/4/2 11:09:27	228秒	手机提交	直接访问	223.99.9.138(山东-济南)	41	2	1	2	3	21	电气工程及其自动化	2	4	1	0	0	0	0	0	0	0	0	0	0	1	3	1	1	1	1	1	1	1	1	1	0	1	1	1	1	0	1	1	0	1	0	0	1
86	2024/4/2 11:09:37	236秒	微信	N/A	223.104.194.141(山东-青岛)	31	2	1	2	1	20	化工与制药类	2	3	0	0	1	1	1	1	1	1	0	0	0	2	3	1	1	0	1	0	0	1	0	1	0	1	0	0	0	1	1	1	1	1	0	1	0
87	2024/4/2 11:09:48	124秒	微信	N/A	223.99.9.130(山东-济南)	28	2	1	2	1	20	公共管理	2	4	1	1	0	0	1	1	1	0	0	0	0	2	1	1	1	0	1	1	0	1	0	1	0	1	0	1	1	1	1	0	1	1	1	0	0
88	2024/4/2 11:09:51	237秒	微信	N/A	182.39.176.116(山东-枣庄)	31	1	1	2	2	21	给排水	2	5	0	0	0	0	1	1	0	0	0	0	0	2	1	1	1	1	0	0	0	1	1	1	0	1	0	0	0	1	1	1	1	1	0	0	0
89	2024/4/2 11:09:51	483秒	微信	N/A	144.0.8.69(山东-青岛)	34	2	1	1	3	20	广播电视学	2	4	0	0	0	0	0	1	0	1	0	0	0	2	2	1	1	0	1	1	0	1	1	1	0	1	0	1	0	0	1	1	1	0	1	1	0
90	2024/4/2 11:09:58	301秒	微信	N/A	182.33.203.233(山东-潍坊)	34	1	1	2	1	19	数学与应用数学	1	3	1	0	0	0	1	1	1	1	0	0	0	2	3	1	1	0	1	1	0	1	1	1	0	1	0	1	0	0	1	1	1	1	1	1	0
91	2024/4/2 11:10:04	357秒	微信	N/A	39.144.109.141(山东-聊城)	38	2	1	2	2	21	特殊教育	1	1	0	1	0	0	1	1	1	1	1	0	0	1	4	1	1	1	1	1	0	1	1	1	0	1	0	0	1	0	1	0	1	1	1	0	0
92	2024/4/2 11:10:05	160秒	手机提交	直接访问	182.32.27.24(山东-济南)	35	1	1	2	1	19	自动化类	2	5	0	0	0	0	0	1	0	0	0	0	0	2	1	1	1	1	1	1	1	1	1	1	0	0	0	1	1	1	1	1	1	1	1	0	0
93	2024/4/2 11:10:08	229秒	微信	N/A	112.224.141.100(山东-济南)	31	2	1	1	1	19	环境工程	2	3	0	0	0	0	1	1	1	1	1	0	0	2	3	1	1	0	1	1	0	1	1	1	0	0	0	0	0	1	1	1	1	1	1	1	0
94	2024/4/2 11:10:18	115秒	微信	N/A	223.99.9.130(山东-济南)	28	2	1	2	1	20	公共管理类	2	2	1	1	1	1	1	1	1	1	1	0	0	2	3	1	1	0	1	1	0	1	1	1	0	0	0	1	1	0	0	0	1	1	1	0	0
96	2024/4/2 11:10:22	156秒	微信	N/A	223.104.194.156(山东-青岛)	28	1	1	2	1	20	机械工程	2	5	0	1	0	1	0	0	0	1	0	0	0	2	1	0	0	1	1	1	0	1	1	1	0	1	0	0	0	0	0	1	1	1	1	0	0
98	2024/4/2 11:10:33	278秒	微信	N/A	112.229.17.67(山东-济南)	40	2	1	1	2	20	建筑学	2	4	1	0	0	0	1	1	1	0	0	0	0	1	3	1	1	0	1	1	0	1	1	1	0	1	1	0	0	0	1	1	1	1	1	1	0
99	2024/4/2 11:10:37	158秒	微信	N/A	113.127.59.55(山东-济南)	37	2	2	1	1	19	材料科学与工程	2	4	0	0	0	0	1	0	1	1	0	0	0	1	3	1	1	1	1	1	1	1	1	1	0	1	0	1	1	0	1	0	1	1	1	1	0
101	2024/4/2 11:10:46	172秒	微信	N/A	223.99.9.133(山东-济南)	35	1	1	2	1	19	光电信息科学与工程	2	4	1	0	0	0	0	1	0	1	1	0	0	1	3	1	1	1	1	1	0	1	1	1	0	1	0	1	1	0	1	1	1	1	1	0	1
102	2024/4/2 11:11:09	180秒	微信	N/A	223.99.9.137(山东-济南)	28	1	1	1	1	19	金融数学	2	3	1	1	0	0	1	1	1	1	0	1	0	2	2	1	1	0	0	1	0	1	1	1	0	1	0	0	0	0	1	0	1	1	0	0	0
103	2024/4/2 11:11:17	247秒	微信	N/A	144.12.199.125(山东-滨州)	40	2	1	2	1	19	特殊教育	1	1	0	1	0	0	1	1	1	0	1	0	0	2	4	1	1	1	1	1	1	1	1	1	0	1	1	1	1	0	1	0	1	1	1	0	0
104	2024/4/2 11:11:22	129秒	微信	N/A	124.133.245.22(山东-济南)	30	2	1	1	1	19	法学	2	2	0	1	0	0	0	0	0	0	0	0	0	2	3	1	1	0	1	1	0	1	1	1	0	0	0	1	1	0	1	0	1	1	1	0	0
105	2024/4/2 11:11:26	243秒	微信	N/A	223.99.9.137(山东-济南)	27	1	1	2	1	19	水利类	2	4	1	0	0	0	1	0	1	0	0	0	0	2	2	1	1	1	1	1	0	1	0	1	0	0	0	0	1	0	1	0	1	1	0	1	0
106	2024/4/2 11:11:31	193秒	微信	N/A	113.126.87.116(山东-菏泽)	33	2	1	1	1	19	环境工程	2	4	0	0	0	0	1	1	1	1	0	0	0	2	2	1	1	1	1	1	0	1	1	1	0	0	0	1	0	0	1	1	1	1	0	0	1
107	2024/4/2 11:11:55	234秒	微信	N/A	223.99.9.137(山东-济南)	37	2	1	2	2	20	行政管理	2	4	0	0	0	0	0	1	0	1	0	0	0	2	2	1	1	1	1	1	1	1	1	1	0	1	1	1	0	0	0	0	1	1	1	0	0
109	2024/4/2 11:12:10	304秒	微信	N/A	112.224.191.3(山东-济南)	38	2	1	1	2	20	环境工程	2	4	0	0	0	0	0	1	1	1	0	0	0	2	3	1	1	1	1	1	1	1	1	1	0	1	1	1	0	0	1	1	1	1	0	0	0
110	2024/4/2 11:12:17	139秒	微信	N/A	112.224.19.109(山东-济南)	34	2	1	1	1	19	应用心理学（师范类）	1	2	1	1	0	1	1	1	1	1	1	0	0	1	2	1	1	0	1	1	0	1	1	1	0	0	0	0	0	1	1	1	1	1	1	1	1
112	2024/4/2 11:12:41	843秒	微信	N/A	124.128.158.40(山东-济南)	35	1	1	1	3	21	材料科学与工程	2	1	1	1	1	0	1	1	1	1	0	0	0	1	5	1	1	1	1	1	0	1	1	1	0	0	0	0	1	1	1	0	1	1	1	0	1
113	2024/4/2 11:12:51	105秒	微信	N/A	223.104.194.132(山东-青岛)	35	2	1	2	1	19	新闻传播类	2	4	1	0	1	1	1	1	1	0	0	0	0	2	2	1	1	1	1	1	0	1	0	1	0	1	1	1	1	0	1	1	1	1	1	1	0
114	2024/4/2 11:13:01	200秒	微信	N/A	223.104.194.12(山东-青岛)	39	1	1	2	1	19	机械	2	4	1	0	0	0	0	1	0	0	0	0	0	2	2	1	1	1	1	1	1	1	1	1	0	1	0	0	1	0	1	1	1	1	1	0	0
115	2024/4/2 11:13:47	199秒	微信	N/A	144.12.40.170(山东-淄博)	36	2	1	2	1	19	公共管理类	2	4	0	0	0	0	0	1	1	1	0	1	0	2	2	1	1	1	1	1	1	0	1	1	0	1	0	0	0	1	1	1	1	1	1	1	0
116	2024/4/2 11:13:51	149秒	微信	N/A	223.99.9.139(山东-济南)	40	1	1	1	3	21	环境工程	2	4	1	0	1	1	0	0	0	1	1	0	0	1	4	1	1	1	1	1	1	1	1	1	0	1	1	1	1	0	1	1	1	1	1	0	1
117	2024/4/2 11:13:52	70秒	微信	N/A	112.224.191.76(山东-济南)	29	2	1	1	1	19	法学	2	2	0	0	0	0	1	1	0	0	0	0	0	2	3	1	1	0	1	1	0	1	1	1	0	0	0	1	1	1	1	0	1	1	1	0	0
118	2024/4/2 11:13:53	391秒	微信	N/A	39.144.109.136(山东-聊城)	31	2	1	1	2	20	公共事业管理（教育管理方向）	2	2	0	1	0	0	0	1	1	0	1	0	0	1	4	1	1	0	1	1	0	1	1	1	0	0	0	0	1	1	1	0	1	1	1	0	0
119	2024/4/2 11:14:02	219秒	微信	N/A	39.144.109.130(山东-聊城)	36	2	1	2	2	20	社会工作	2	4	0	1	0	0	1	1	1	1	1	0	0	2	3	1	1	0	1	1	0	1	1	1	0	1	0	0	0	0	1	1	1	1	0	0	0
120	2024/4/2 11:14:17	199秒	微信	N/A	223.99.9.139(山东-济南)	36	1	1	1	2	20	化学	2	2	1	1	1	1	1	1	1	1	1	0	0	1	4	1	1	0	1	1	1	1	1	1	0	1	0	0	1	0	1	1	1	1	0	1	1
121	2024/4/2 11:14:17	287秒	微信	N/A	113.127.75.14(山东-济南)	35	2	1	2	1	20	法学	2	4	1	0	1	0	1	1	1	0	0	0	0	2	2	1	1	1	1	1	0	1	1	1	0	1	0	0	0	0	1	1	1	1	0	1	1
122	2024/4/2 11:14:18	152秒	微信	N/A	112.224.141.159(山东-济南)	29	2	2	2	1	19	电子科技	2	4	0	0	0	0	1	0	0	0	0	0	0	2	2	1	1	1	1	1	0	1	1	1	0	1	0	1	0	1	1	1	0	1	1	1	1
123	2024/4/2 11:14:31	209秒	手机提交	直接访问	112.224.163.217(山东-济南)	33	1	1	1	1	20	自动化类	2	4	0	1	1	1	1	0	0	0	0	0	0	2	1	1	1	0	1	1	0	1	1	1	0	1	0	0	1	0	1	1	1	1	1	1	0
124	2024/4/2 11:14:41	174秒	微信	N/A	112.224.160.9(山东-济南)	39	2	1	1	2	21	广播电视学	2	4	0	0	0	0	1	0	0	1	0	0	0	2	2	1	1	1	1	1	0	1	1	1	0	1	0	1	0	1	1	1	1	1	1	0	1
125	2024/4/2 11:15:00	197秒	微信	N/A	182.39.8.93(山东-济南)	30	2	1	2	1	19	生物技术	2	3	0	0	0	0	0	0	0	0	0	0	1	2	2	1	0	1	0	1	0	1	1	1	0	1	0	1	1	0	1	0	1	1	0	1	0
126	2024/4/2 11:15:22	199秒	微信	N/A	153.118.41.130(山东-济南)	35	1	1	1	1	19	环境工程	2	4	0	0	0	0	0	1	0	0	0	0	0	2	2	1	1	1	1	1	0	1	1	1	0	1	0	0	1	0	1	1	1	1	1	0	0
127	2024/4/2 11:15:41	241秒	微信	N/A	223.104.194.182(山东-青岛)	32	2	1	2	1	18	新能源科学与工程	2	5	0	0	0	0	1	1	1	0	0	0	0	2	1	1	1	0	1	1	0	1	1	1	0	0	0	0	1	1	1	1	0	1	1	1	0
128	2024/4/2 11:16:05	565秒	微信	N/A	39.144.109.163(山东-聊城)	35	1	1	2	2	21	化学（师范）	1	3	0	1	1	1	1	1	1	1	1	0	0	1	3	1	1	1	1	1	0	1	1	1	0	1	0	1	0	0	1	1	1	1	1	1	0
129	2024/4/2 11:16:08	246秒	微信	N/A	112.224.161.32(山东-济南)	37	1	1	1	1	20	水利	2	4	1	1	0	1	1	1	1	1	1	0	0	1	4	1	1	1	1	1	0	1	1	1	0	0	0	1	1	1	1	1	1	1	1	0	0
130	2024/4/2 11:16:11	181秒	微信	N/A	112.224.141.139(山东-济南)	30	2	1	1	1	20	数学与应用数学	1	4	0	0	0	0	1	1	1	1	0	0	0	2	2	1	1	1	1	1	0	1	1	1	0	1	0	0	0	0	1	0	1	1	1	0	0
131	2024/4/2 11:16:21	290秒	微信	N/A	223.99.9.137(山东-济南)	29	1	1	1	2	19	法学	2	2	1	1	0	0	0	1	1	0	0	0	0	2	3	1	1	0	1	1	0	1	0	1	0	1	0	0	0	0	1	1	1	1	1	1	0
132	2024/4/2 11:16:35	114秒	微信	N/A	112.224.162.230(山东-济南)	32	2	1	2	1	20	化工与制药类	2	5	1	0	0	0	1	1	0	1	0	0	0	1	2	0	1	1	1	1	0	1	1	1	0	1	0	1	0	0	1	1	1	1	1	0	0
134	2024/4/2 11:17:24	147秒	微信	N/A	112.224.190.158(山东-济南)	30	2	1	2	2	20	水文与水资源工程	2	4	0	0	0	0	1	1	0	0	0	0	0	2	2	1	1	0	1	1	0	1	1	1	0	1	0	0	0	1	1	0	1	1	1	0	0
135	2024/4/2 11:17:25	107秒	微信	N/A	120.225.10.211(山东-济南)	34	2	1	2	2	21	广播电视学	2	4	0	0	0	0	0	1	0	0	0	0	0	2	2	1	1	1	1	1	0	0	1	1	0	1	0	1	1	1	1	1	1	1	1	1	0
136	2024/4/2 11:17:26	146秒	微信	N/A	18.162.168.216(香港-未知)	35	2	1	1	2	20	环境工程	2	4	1	0	1	0	1	1	1	1	0	0	0	2	3	1	1	1	1	1	0	1	1	1	0	1	0	0	0	0	1	1	1	1	0	0	0
138	2024/4/2 11:17:47	137秒	微信	N/A	112.224.161.126(山东-济南)	29	2	1	2	1	19	化工与制药	2	4	1	0	0	0	1	1	0	1	0	0	0	2	3	1	1	1	1	1	0	1	1	1	0	1	0	0	0	0	1	0	1	1	0	1	0
139	2024/4/2 11:17:56	217秒	微信	N/A	223.104.194.147(山东-青岛)	35	2	1	1	1	20	新闻传播学类	1	3	0	0	0	0	0	1	0	0	0	0	0	2	3	1	1	0	1	1	0	1	1	1	0	0	0	1	1	0	1	1	1	1	0	1	0
140	2024/4/2 11:18:04	180秒	微信	N/A	112.224.163.124(山东-济南)	32	2	1	1	2	20	金融数学	2	2	0	0	0	1	1	1	1	1	1	0	0	2	2	1	1	0	1	1	0	1	1	1	0	1	0	1	1	1	0	1	1	1	0	0	0
141	2024/4/2 11:18:31	167秒	微信	N/A	111.14.210.27(山东-济南)	35	1	1	1	2	19	特殊教育	1	1	1	1	0	1	1	1	1	0	1	0	0	1	4	1	1	1	1	1	0	0	1	1	0	1	1	0	0	1	1	1	1	1	1	0	0
142	2024/4/2 11:18:40	130秒	微信	N/A	112.224.141.70(山东-济南)	30	1	1	2	1	21	自动化	2	5	1	0	0	0	0	1	0	1	0	0	0	2	3	1	1	1	1	1	0	1	1	1	0	0	0	1	1	1	1	0	1	1	1	0	0
143	2024/4/2 11:19:00	201秒	微信	N/A	223.99.9.139(山东-济南)	33	1	1	1	1	19	数学与应用数学	1	3	1	0	0	0	0	1	1	1	0	0	0	2	3	1	1	1	1	1	0	1	1	1	0	0	0	0	1	0	0	1	1	1	1	1	0
144	2024/4/2 11:19:01	200秒	微信	N/A	111.14.210.64(山东-济南)	39	2	1	1	1	19	法学	2	5	0	0	0	0	0	0	0	0	0	0	1	2	1	1	1	0	1	1	0	1	1	1	0	1	1	1	1	0	1	1	1	1	0	0	0
145	2024/4/2 11:19:12	262秒	微信	N/A	223.104.194.173(山东-青岛)	21	1	1	1	1	19	机械工程	2	4	1	1	1	0	0	0	0	0	0	0	0	2	2	0	1	1	0	0	1	0	0	0	0	1	1	0	0	0	1	1	0	0	1	1	1
146	2024/4/2 11:19:14	253秒	微信	N/A	112.224.141.204(山东-济南)	32	2	1	2	2	20	制药工程	2	4	0	0	0	0	1	1	1	1	0	0	0	2	3	1	1	0	0	1	1	1	1	1	0	1	0	0	0	1	1	1	1	1	0	1	1
147	2024/4/2 11:19:25	138秒	微信	N/A	223.104.194.145(山东-青岛)	34	2	1	1	1	19	环境工程	2	4	0	0	0	1	0	1	0	0	0	0	0	2	5	1	1	0	1	1	0	1	1	1	0	0	0	0	1	1	1	1	1	1	1	1	0
148	2024/4/2 11:19:28	139秒	微信	N/A	144.12.212.154(山东-滨州)	33	2	1	1	1	19	法学	2	4	0	0	0	0	1	1	1	1	0	0	0	2	3	1	1	1	1	1	0	0	1	1	0	1	1	1	0	0	1	1	1	1	0	0	0
149	2024/4/2 11:19:45	208秒	微信	N/A	144.12.109.6(山东-菏泽)	37	1	1	1	2	20	材料科学与工程	2	3	0	1	0	1	1	0	0	1	0	0	0	1	3	1	1	0	1	1	1	1	1	1	0	1	0	1	0	1	1	1	1	1	1	1	0
151	2024/4/2 11:19:55	194秒	微信	N/A	223.104.194.185(山东-青岛)	35	2	1	1	2	20	地理科学	1	4	0	0	0	0	0	0	0	1	0	0	0	2	2	1	1	0	1	1	0	1	1	1	0	0	0	1	1	0	1	1	1	1	1	0	0
152	2024/4/2 11:20:01	79秒	微信	N/A	223.104.194.164(山东-青岛)	27	1	1	1	1	19	机械工程	2	3	0	0	0	0	0	1	0	0	0	0	0	2	3	1	1	0	1	1	0	1	1	1	0	0	0	1	1	1	1	0	0	1	1	0	0
153	2024/4/2 11:20:02	211秒	微信	N/A	112.224.160.152(山东-济南)	33	2	1	1	1	19	应用心理学	1	4	0	1	0	0	1	1	1	0	1	0	0	2	2	1	0	1	1	0	0	1	1	1	0	0	0	0	1	1	1	1	1	1	1	1	0
155	2024/4/2 11:20:04	197秒	微信	N/A	144.12.209.186(山东-滨州)	34	2	1	2	1	19	法学	2	4	0	0	0	0	1	1	0	1	0	0	0	2	2	1	1	0	1	1	0	1	1	1	0	1	0	0	0	0	1	1	1	1	1	0	0
156	2024/4/2 11:20:08	270秒	微信	N/A	223.99.9.137(山东-济南)	40	2	1	1	1	19	特殊教育	1	2	1	1	1	0	1	1	1	1	1	0	0	2	3	1	1	1	1	1	0	1	1	1	0	1	1	1	0	1	1	1	1	1	1	1	0
158	2024/4/2 11:20:26	213秒	微信	N/A	124.133.234.58(山东-济南)	41	2	1	2	2	20	特殊教育	1	2	1	1	1	1	1	1	1	1	1	0	0	1	4	1	1	1	1	1	1	1	1	1	0	1	0	0	1	0	1	1	1	1	1	1	1
159	2024/4/2 11:20:48	152秒	手机提交	直接访问	39.144.109.147(山东-聊城)	18	2	1	2	2	20	工业设计	2	4	0	0	0	0	0	0	0	0	0	0	1	2	1	0	0	1	0	0	1	0	0	0	0	1	1	0	0	0	0	1	0	0	0	1	1
160	2024/4/2 11:21:02	156秒	手机提交	直接访问	111.14.210.117(山东-济南)	38	2	1	2	1	18	新闻传播	2	4	0	0	0	0	0	0	0	0	0	0	1	2	2	1	1	1	1	1	0	1	1	1	0	1	0	1	1	0	1	1	1	1	0	0	0
161	2024/4/2 11:21:03	146秒	微信	N/A	124.133.245.116(山东-济南)	33	1	1	1	2	20	道桥	2	4	1	0	0	0	1	1	0	0	0	0	0	2	2	1	1	0	1	1	0	1	1	1	0	0	0	1	1	0	1	0	1	1	1	0	0
162	2024/4/2 11:21:11	300秒	手机提交	直接访问	223.99.9.132(山东-济南)	31	1	1	2	1	21	自动化	2	3	0	0	0	0	0	1	0	0	1	0	0	2	3	1	1	1	1	1	1	1	1	1	0	1	0	0	0	0	1	1	1	1	0	1	0
163	2024/4/2 11:21:14	281秒	微信	N/A	112.224.163.203(山东-济南)	39	1	2	1	1	19	水利	2	5	0	0	0	0	1	1	1	0	0	0	0	2	1	1	1	1	1	1	0	1	1	1	0	1	0	0	0	0	1	1	1	1	1	1	1
164	2024/4/2 11:21:39	175秒	微信	N/A	223.99.9.139(山东-济南)	32	2	1	1	1	19	光电	2	3	0	0	0	0	0	0	0	1	0	0	0	2	3	1	1	1	1	1	0	1	1	1	0	0	0	1	1	0	0	0	1	1	1	0	0
165	2024/4/2 11:21:41	252秒	微信	N/A	223.99.9.132(山东-济南)	36	2	1	2	1	20	环艺	2	4	0	0	0	0	1	1	1	1	0	0	0	2	1	1	1	0	1	1	0	1	1	1	0	0	0	1	1	1	1	1	1	1	1	0	0
166	2024/4/2 11:21:41	394秒	微信	N/A	223.160.164.155(北京-北京)	36	2	1	1	1	19	特殊教育专业	1	2	0	1	0	0	1	1	1	1	1	0	0	1	3	1	1	1	1	1	0	1	0	1	0	1	0	1	0	0	1	1	1	1	1	0	0
167	2024/4/2 11:22:04	238秒	微信	N/A	223.99.9.137(山东-济南)	41	2	1	2	2	20	特殊教育	1	2	1	1	0	0	0	1	0	1	0	0	0	1	4	1	1	1	1	1	1	1	1	1	0	1	1	0	1	0	0	1	1	1	1	0	0
168	2024/4/2 11:22:07	159秒	微信	N/A	124.128.158.37(山东-济南)	30	2	1	2	1	19	物理学	2	1	0	0	0	0	1	1	1	1	0	0	0	2	1	1	1	1	1	1	0	1	1	1	0	0	0	1	0	0	1	0	1	1	1	0	0
169	2024/4/2 11:22:08	192秒	微信	N/A	121.239.17.122(江苏-苏州)	35	1	1	2	4	22	土木工程	2	4	1	0	0	0	1	1	0	0	0	0	0	2	3	0	1	0	1	1	1	1	1	1	0	1	1	0	0	1	1	1	1	1	1	1	0
171	2024/4/2 11:22:09	162秒	手机提交	直接访问	112.224.143.34(山东-济南)	23	1	1	1	2	20	应化2204	2	5	0	0	0	0	0	0	0	0	0	0	1	2	3	0	0	1	0	1	0	1	1	1	0	0	0	1	0	0	1	0	1	1	1	1	0
172	2024/4/2 11:22:12	240秒	微信	N/A	112.229.17.41(山东-济南)	38	2	1	2	1	19	法学	2	4	1	0	1	0	0	1	0	0	0	0	0	1	3	1	1	1	1	1	0	1	1	1	0	1	1	1	0	0	1	1	1	1	0	0	0
173	2024/4/2 11:22:12	176秒	手机提交	直接访问	124.128.158.40(山东-济南)	34	2	1	2	2	20	工业设计	2	4	0	0	0	0	1	1	1	0	0	0	0	2	3	1	1	1	1	1	0	1	1	1	0	0	0	0	1	0	1	1	1	1	1	0	0
174	2024/4/2 11:22:14	170秒	手机提交	直接访问	112.224.190.158(山东-济南)	35	2	1	2	2	21	化学师范	1	2	0	0	0	0	1	0	0	0	0	0	0	2	3	0	1	0	1	1	0	1	1	1	0	1	0	0	0	1	1	1	1	1	1	1	0
175	2024/4/2 11:22:15	192秒	手机提交	直接访问	223.104.194.191(山东-青岛)	38	2	1	1	2	20	化学师范	1	2	0	0	0	0	1	0	0	1	0	0	0	2	1	1	1	1	1	1	0	1	1	1	0	1	1	1	0	0	1	1	1	1	0	0	0
176	2024/4/2 11:22:22	194秒	手机提交	直接访问	223.99.9.132(山东-济南)	36	2	1	2	2	21	应用化学	2	4	0	0	0	0	1	1	1	1	0	0	0	2	3	1	1	1	1	1	1	1	1	1	0	1	0	1	0	0	1	1	1	1	0	1	0
177	2024/4/2 11:22:23	180秒	微信	N/A	223.104.194.188(山东-青岛)	37	2	1	1	1	20	新闻传播学	2	4	1	0	0	0	0	0	0	0	0	0	0	2	3	1	1	1	1	1	1	1	0	1	0	1	1	1	0	0	1	1	1	1	1	1	0
178	2024/4/2 11:22:25	255秒	手机提交	直接访问	111.14.210.23(山东-济南)	33	1	1	1	2	20	化学师范	1	2	1	0	0	0	0	0	0	0	0	0	0	2	3	1	1	0	1	1	1	1	1	1	0	1	0	0	1	0	1	0	1	1	1	0	0
179	2024/4/2 11:22:25	154秒	手机提交	直接访问	144.12.54.199(山东-淄博)	32	1	1	1	1	19	旅游管理	2	4	1	1	1	1	1	1	1	1	1	0	0	1	4	1	1	0	1	1	1	0	1	0	0	1	1	1	1	0	0	1	0	1	0	1	1
180	2024/4/2 11:22:30	192秒	微信	N/A	111.14.210.95(山东-济南)	34	2	1	2	1	19	思想政治教育	1	4	0	0	0	0	0	1	0	0	0	0	1	2	2	1	1	1	1	1	0	1	1	1	0	1	0	0	1	1	1	1	1	1	0	1	0
181	2024/4/2 11:22:36	226秒	手机提交	直接访问	182.33.151.15(山东-潍坊)	32	2	1	1	2	20	环境设计	2	3	1	0	0	1	1	1	0	0	0	0	0	1	2	1	1	1	1	1	1	1	1	1	0	0	1	1	0	0	1	0	1	1	1	0	0
183	2024/4/2 11:22:38	206秒	手机提交	直接访问	153.119.96.23(山东-泰安)	35	2	1	2	2	20	产品设计	2	2	1	0	1	1	1	1	1	1	0	0	0	2	3	1	1	0	1	1	1	1	1	1	0	1	0	1	0	0	1	1	1	1	1	1	0
184	2024/4/2 11:22:42	220秒	微信	N/A	223.104.194.170(山东-青岛)	36	1	1	1	1	21	材料	2	5	1	0	0	0	1	0	0	0	0	0	0	1	4	1	1	1	1	1	0	1	1	1	0	1	1	1	1	0	1	0	1	1	1	0	0
185	2024/4/2 11:22:43	250秒	微信	N/A	113.126.70.119(山东-菏泽)	39	2	2	1	1	20	环境工程	2	2	1	0	0	1	1	1	1	1	1	0	0	1	4	1	1	1	1	1	0	1	1	1	0	1	0	0	0	1	1	1	1	1	1	0	0
186	2024/4/2 11:22:48	212秒	手机提交	直接访问	112.224.162.148(山东-济南)	28	1	2	1	1	20	环境工程	2	3	0	0	0	0	0	1	0	0	0	0	0	2	3	1	1	1	1	1	0	0	1	1	0	0	1	0	1	0	1	1	1	1	0	0	0
187	2024/4/2 11:22:57	247秒	微信	N/A	182.33.22.189(山东-济宁)	33	2	1	2	1	18	思想政治教育	1	2	1	0	1	0	0	1	0	1	0	0	0	2	2	1	1	1	1	1	0	1	1	1	0	1	1	1	0	0	1	0	1	1	1	1	0
190	2024/4/2 11:23:10	102秒	微信	N/A	111.14.210.107(山东-济南)	39	1	1	1	1	19	法学	2	3	1	1	0	0	0	1	0	1	1	0	0	1	3	1	1	1	1	1	0	1	1	1	0	1	0	1	1	0	1	1	1	1	1	0	0
191	2024/4/2 11:23:21	254秒	微信	N/A	182.33.199.126(山东-潍坊)	34	2	1	1	2	21	环境设计	2	4	0	0	0	0	1	1	1	1	0	0	0	2	1	1	1	1	1	1	1	1	1	1	0	1	0	1	0	1	1	1	0	1	1	1	0
192	2024/4/2 11:23:29	241秒	手机提交	直接访问	112.224.191.198(山东-济南)	37	1	1	2	1	19	化工与制药	2	4	1	0	0	0	0	1	1	1	0	0	0	1	2	1	1	1	1	1	1	1	1	1	0	1	0	1	0	1	1	1	0	1	1	1	0
193	2024/4/2 11:23:34	137秒	手机提交	直接访问	223.99.9.130(山东-济南)	38	2	2	1	1	19	机械工程	2	3	0	0	0	1	1	1	0	0	0	0	0	1	4	1	1	1	1	1	0	1	1	1	0	1	1	0	0	0	1	1	1	1	0	0	1
194	2024/4/2 11:23:41	246秒	手机提交	直接访问	112.224.191.161(山东-济南)	33	1	1	2	1	19	化工与制药类	2	4	0	0	0	0	1	1	1	1	1	0	0	2	2	1	1	0	1	1	0	1	1	1	0	1	0	0	0	0	1	1	1	1	0	0	0
195	2024/4/2 11:23:41	263秒	微信	N/A	124.128.158.35(山东-济南)	34	2	1	2	1	19	英语	1	4	0	1	1	0	1	1	1	1	0	0	0	2	3	1	1	1	1	1	0	1	1	1	0	0	0	1	1	1	1	1	1	1	0	1	0
196	2024/4/2 11:23:41	267秒	微信	N/A	223.104.194.135(山东-青岛)	32	2	1	1	1	19	舞蹈	1	1	0	1	1	1	1	1	1	1	0	0	0	2	3	1	1	1	1	1	0	1	1	1	0	1	1	0	0	1	0	1	1	0	1	0	0
197	2024/4/2 11:23:42	238秒	手机提交	直接访问	223.99.9.139(山东-济南)	38	1	1	2	2	20	化学工程与工艺	2	4	1	0	0	0	1	1	0	0	0	0	0	2	2	1	1	1	1	1	1	1	1	1	0	1	1	0	1	0	1	1	1	1	0	1	0
199	2024/4/2 11:24:04	111秒	微信	N/A	223.99.9.140(山东-济南)	33	2	1	1	1	19	法语	2	1	1	1	1	1	1	1	1	1	0	0	0	2	4	1	1	0	1	1	0	1	1	1	0	0	0	1	1	1	1	0	1	1	1	0	0
200	2024/4/2 11:24:13	222秒	微信	N/A	113.127.195.72(山东-济南)	25	1	1	1	1	20	化学类	2	5	0	0	0	0	0	1	0	0	0	0	0	2	2	1	0	0	0	1	0	1	0	0	0	1	0	0	0	0	1	1	1	1	0	1	0
201	2024/4/2 11:24:15	309秒	微信	N/A	223.104.194.130(山东-青岛)	34	2	1	1	1	19	英语	2	4	1	0	0	0	0	0	0	0	0	0	0	1	3	1	1	0	1	1	0	1	1	1	0	1	0	0	0	1	1	0	1	1	1	1	0
202	2024/4/2 11:24:21	160秒	微信	N/A	223.104.194.149(山东-青岛)	40	2	1	2	1	19	美术	2	3	1	0	0	0	1	1	1	0	1	0	0	2	3	1	1	1	1	1	0	1	1	1	0	1	1	0	1	0	1	1	1	1	1	1	1
203	2024/4/2 11:24:44	188秒	手机提交	直接访问	182.39.6.198(山东-济南)	33	1	1	1	1	20	化工与制药	2	2	1	0	0	1	0	1	0	0	0	0	0	2	3	1	0	1	1	0	0	1	1	1	0	1	0	0	0	1	1	1	1	1	1	1	1
204	2024/4/2 11:24:51	254秒	微信	N/A	223.99.9.133(山东-济南)	28	2	1	2	2	20	地理师范	1	4	1	1	0	0	0	0	0	1	0	0	0	2	2	1	1	0	1	1	1	1	1	1	0	1	0	0	0	0	1	1	1	1	0	0	0
205	2024/4/2 11:24:53	299秒	微信	N/A	223.104.194.145(山东-青岛)	30	1	1	2	1	20	机械类	2	4	1	0	0	0	0	1	1	0	0	0	0	2	1	1	1	0	1	1	0	1	1	1	0	1	0	0	0	0	0	1	1	1	0	0	0
206	2024/4/2 11:24:59	175秒	微信	N/A	112.224.163.51(山东-济南)	32	1	1	1	1	19	材料科学与工程学院	2	4	1	0	0	1	0	1	1	0	0	0	0	2	3	1	1	0	1	1	0	1	1	1	0	1	1	1	1	0	1	1	1	1	1	0	0
207	2024/4/2 11:25:01	247秒	微信	N/A	113.127.219.207(山东-济南)	31	1	1	2	1	19	环境工程	2	3	1	0	1	0	0	0	0	0	0	0	0	2	2	1	1	1	1	1	0	1	1	1	0	0	0	0	0	0	1	0	1	1	0	1	0
208	2024/4/2 11:25:04	114秒	手机提交	直接访问	112.229.16.161(山东-济南)	31	2	1	2	2	20	化学师范	1	3	0	0	1	0	0	0	0	0	0	0	0	2	2	1	1	1	1	1	0	1	1	1	0	0	0	1	1	1	1	0	1	1	1	0	0
209	2024/4/2 11:25:18	180秒	手机提交	直接访问	112.224.163.146(山东-济南)	39	2	1	2	1	19	化工与制药类	2	4	0	0	0	0	1	1	0	0	0	0	0	2	2	1	1	1	1	1	1	1	1	1	0	1	0	1	0	0	1	1	1	1	1	0	1
210	2024/4/2 11:25:38	251秒	手机提交	直接访问	117.136.77.44(山东-济南)	30	1	1	2	1	19	化工与制药	2	4	0	0	0	0	0	0	0	0	0	0	1	1	2	1	1	1	1	1	1	1	0	1	0	0	0	1	0	0	1	1	1	1	1	1	0
211	2024/4/2 11:25:42	298秒	微信	N/A	223.99.9.133(山东-济南)	26	2	1	2	1	19	化学类	1	4	0	1	0	1	1	1	1	1	0	0	0	2	3	1	1	0	1	0	1	1	0	1	0	1	1	0	0	1	1	1	1	1	0	1	0
212	2024/4/2 11:25:43	342秒	手机提交	直接访问	112.224.141.50(山东-济南)	36	2	1	2	2	19	化学师范	1	2	0	0	0	0	1	1	1	1	0	0	0	2	3	1	1	1	1	1	0	1	1	1	0	1	1	1	0	0	0	1	1	1	0	0	0
213	2024/4/2 11:25:53	191秒	微信	N/A	112.224.143.91(山东-济南)	30	1	1	2	3	21	心理	1	4	1	1	0	0	1	1	1	1	0	0	0	2	3	1	1	0	1	1	0	1	1	1	0	1	0	0	1	0	1	1	1	1	1	0	1
214	2024/4/2 11:25:53	464秒	手机提交	直接访问	223.104.194.128(山东-青岛)	38	2	1	2	1	19	自动化类	2	4	0	0	1	1	1	1	0	1	0	0	0	2	3	1	1	1	1	1	1	0	1	1	0	1	0	1	0	1	1	1	1	1	1	1	1
215	2024/4/2 11:25:54	282秒	微信	N/A	182.39.86.235(山东-聊城)	31	2	1	1	1	19	材料	2	5	0	0	0	1	1	1	0	0	0	0	0	2	1	0	1	1	1	1	0	1	1	1	0	0	0	1	1	1	1	1	1	1	1	1	0
216	2024/4/2 11:26:11	398秒	手机提交	直接访问	182.33.212.25(山东-潍坊)	30	2	1	1	2	21	化学师范	1	3	0	1	0	0	1	1	1	0	0	0	0	2	3	1	1	0	1	1	0	1	1	1	0	0	0	1	0	0	1	0	1	1	1	1	0
217	2024/4/2 11:26:18	171秒	微信	N/A	112.224.161.237(山东-济南)	33	2	2	2	1	20	公共管理	2	5	1	0	0	0	1	1	1	1	1	0	0	2	3	1	1	1	1	1	0	1	1	1	0	1	0	1	0	0	1	1	1	1	0	0	0
218	2024/4/2 11:26:20	413秒	手机提交	直接访问	223.99.9.139(山东-济南)	33	1	1	1	1	19	金融数学	2	3	1	0	0	0	1	1	0	0	0	0	0	1	4	1	1	1	1	1	0	1	1	1	0	0	0	0	1	0	1	0	1	1	0	0	0
219	2024/4/2 11:26:21	241秒	手机提交	直接访问	112.224.141.131(山东-济南)	31	2	1	1	2	21	环境设计	2	2	1	0	0	1	1	1	1	1	1	0	0	2	3	1	0	0	1	1	0	1	1	1	0	1	0	1	0	0	1	1	1	1	1	1	0
220	2024/4/2 11:26:23	437秒	微信	N/A	153.118.177.181(山东-济南)	34	2	1	2	1	19	思政	1	2	0	1	1	1	1	1	1	1	0	0	0	2	3	1	1	1	1	1	0	1	1	1	0	1	1	0	0	0	1	1	1	1	1	1	1
221	2024/4/2 11:26:26	154秒	微信	N/A	112.224.160.80(山东-济南)	32	2	1	1	1	19	应用心理学	1	3	0	1	0	0	0	0	0	1	1	0	0	2	3	1	1	0	1	1	0	1	1	1	0	0	0	1	0	0	1	0	1	1	0	0	0
222	2024/4/2 11:26:40	236秒	手机提交	直接访问	112.224.141.208(山东-济南)	37	1	1	2	1	20	环境工程	2	4	0	0	0	1	1	1	0	0	1	0	0	2	1	1	1	1	1	1	0	1	1	1	0	1	0	1	1	0	0	1	1	1	1	0	0
224	2024/4/2 11:26:51	534秒	手机提交	直接访问	111.14.210.106(山东-济南)	34	2	1	2	2	20	化学师范	1	3	0	0	0	0	0	1	0	1	0	0	0	2	2	1	1	1	1	1	0	1	1	1	0	0	0	1	1	0	1	0	1	1	0	0	0
225	2024/4/2 11:26:51	148秒	微信	N/A	223.104.194.128(山东-青岛)	35	1	1	1	2	20	环境工程	2	4	0	0	0	0	1	1	0	0	0	0	0	2	2	1	1	0	1	1	0	1	1	1	0	1	0	1	0	0	1	1	1	1	1	1	0
226	2024/4/2 11:26:58	162秒	手机提交	直接访问	223.104.194.138(山东-青岛)	28	2	1	2	1	20	水利	2	5	1	0	0	0	0	1	0	1	0	0	0	2	2	1	1	0	1	1	0	1	1	1	0	1	0	0	0	0	1	1	1	1	0	0	0
227	2024/4/2 11:27:11	214秒	微信	N/A	124.128.158.40(山东-济南)	29	2	1	1	2	20	美术学（师范类）	1	3	1	1	1	0	1	1	1	1	0	0	0	2	3	1	1	0	1	1	0	1	0	1	0	0	1	0	0	0	1	1	1	1	1	0	0
229	2024/4/2 11:27:23	196秒	微信	N/A	223.246.55.52(安徽-合肥)	35	2	1	2	4	22	美术学	1	3	0	1	0	0	1	1	0	0	0	0	0	2	2	1	1	1	0	0	1	1	1	1	0	1	1	1	0	1	1	1	1	1	1	1	0
230	2024/4/2 11:27:34	288秒	手机提交	直接访问	112.224.161.231(山东-济南)	34	2	1	2	1	19	化工与制药类	2	4	0	1	0	0	1	1	1	1	1	1	0	2	2	1	1	0	1	1	0	1	1	1	0	1	0	0	0	0	1	1	1	1	1	1	0
231	2024/4/2 11:27:46	271秒	手机提交	直接访问	223.104.194.142(山东-青岛)	29	1	1	2	2	20	环境设计	2	3	0	0	0	0	0	1	0	0	0	0	0	2	2	1	1	0	1	1	0	1	1	1	0	1	0	1	0	0	0	1	1	1	0	1	0
232	2024/4/2 11:27:50	209秒	手机提交	直接访问	112.224.162.235(山东-济南)	37	2	1	1	2	20	视觉传达设计	2	4	0	0	0	0	0	1	1	1	1	0	0	2	3	1	1	1	1	1	0	1	1	1	0	1	0	0	0	1	1	1	1	1	0	1	1
233	2024/4/2 11:28:01	482秒	微信	N/A	223.104.196.65(山东-济宁)	31	2	1	1	1	19	新闻传播	2	3	0	1	1	0	1	1	1	0	0	0	0	1	2	1	1	0	1	1	1	1	1	1	0	1	0	0	0	0	1	1	1	1	0	0	0
234	2024/4/2 11:28:08	164秒	微信	N/A	113.128.70.191(山东-济南)	35	2	1	2	1	20	法学	2	5	0	0	0	0	0	1	0	1	0	0	0	2	2	1	1	1	1	1	1	1	1	1	0	1	0	1	1	0	1	1	1	0	0	1	0
235	2024/4/2 11:28:48	321秒	手机提交	直接访问	111.14.210.23(山东-济南)	40	1	1	1	2	20	化学师范	1	2	0	0	0	0	1	1	0	1	0	0	0	2	2	1	1	1	1	1	1	1	1	1	0	1	0	1	0	1	1	1	1	1	1	1	0
236	2024/4/2 11:28:56	143秒	手机提交	直接访问	112.224.141.94(山东-济南)	36	2	1	1	1	20	新闻传播学类	2	4	1	0	0	0	1	0	1	1	0	0	0	2	2	1	1	1	1	1	0	1	1	1	0	1	1	0	1	0	1	1	1	1	1	0	0
237	2024/4/2 11:29:09	178秒	手机提交	直接访问	112.224.143.149(山东-济南)	34	2	1	2	1	19	药学	2	4	1	0	0	0	1	0	0	0	0	0	0	2	2	1	1	1	1	1	0	1	1	1	0	0	0	0	0	1	1	1	1	1	1	0	0
238	2024/4/2 11:29:34	252秒	手机提交	直接访问	112.224.144.103(山东-济南)	37	2	1	2	1	19	化工与制药类	2	4	0	0	0	0	0	1	0	1	0	0	0	2	2	1	1	1	1	1	0	0	1	1	0	1	0	1	0	0	1	1	1	1	0	0	1
239	2024/4/2 11:29:48	77秒	微信	N/A	182.39.82.31(山东-聊城)	26	1	1	2	2	19	体育教育	1	1	1	0	0	0	0	0	0	0	0	0	0	2	4	0	1	1	0	0	1	1	0	0	0	0	0	1	1	1	1	0	1	1	1	0	0
240	2024/4/2 11:29:58	275秒	微信	N/A	223.104.194.179(山东-青岛)	38	2	1	1	1	19	法学	2	4	1	0	0	0	1	1	0	1	0	0	0	1	3	1	1	1	1	1	0	1	1	1	0	1	1	0	1	0	1	1	1	1	1	0	0
242	2024/4/2 11:30:23	185秒	手机提交	直接访问	223.104.194.186(山东-青岛)	27	2	1	2	1	20	视觉传达	2	4	1	0	0	0	1	1	1	1	1	0	0	1	3	1	0	1	1	1	1	1	0	1	0	1	0	0	0	1	1	1	1	0	1	1	1
243	2024/4/2 11:30:35	101秒	微信	N/A	111.17.85.250(山东-济南)	25	1	1	1	1	19	材料科学与工程	2	5	0	0	0	0	0	0	0	0	0	0	1	2	1	0	0	1	1	1	0	1	0	0	0	1	1	0	0	0	0	1	0	0	0	1	1
245	2024/4/2 11:30:40	143秒	手机提交	直接访问	182.33.196.144(山东-潍坊)	34	2	1	2	3	21	视觉传达设计	2	4	0	0	0	0	1	1	0	1	0	0	0	2	3	1	1	0	1	1	0	1	1	1	0	1	0	0	0	0	1	1	1	1	1	1	0
246	2024/4/2 11:30:45	143秒	微信	N/A	223.99.9.130(山东-济南)	41	2	1	1	2	20	社会保障	2	4	1	0	0	0	1	1	1	0	0	0	0	2	2	1	1	1	1	1	0	1	1	1	0	1	0	1	1	0	1	1	1	1	1	0	1
248	2024/4/2 11:30:56	183秒	微信	N/A	144.12.70.169(山东-济南)	33	1	1	1	2	20	机械工程	2	5	0	0	0	0	1	1	1	1	0	0	0	2	1	1	1	1	1	1	0	1	1	1	0	1	0	0	0	1	1	1	1	1	0	1	0
249	2024/4/2 11:31:18	259秒	微信	N/A	223.99.9.138(山东-济南)	32	2	1	2	1	18	光电信息科学与工程	2	4	1	0	0	1	1	1	0	0	0	0	0	1	3	1	1	0	1	1	0	1	0	1	0	1	0	1	0	0	1	1	1	1	1	1	1
250	2024/4/2 11:31:48	198秒	微信	N/A	182.39.135.226(山东-枣庄)	37	2	2	1	1	19	新闻传播	2	3	1	1	1	1	0	0	1	0	0	0	0	2	3	1	1	1	1	1	0	1	1	1	0	1	0	0	0	0	1	1	1	1	0	0	0
251	2024/4/2 11:32:07	87秒	手机提交	直接访问	223.104.194.165(山东-青岛)	26	1	1	1	2	20	网络工程	2	3	1	1	0	0	0	0	0	0	0	0	0	2	2	1	0	0	1	1	0	1	1	1	0	0	0	1	1	0	1	0	1	1	1	0	0
252	2024/4/2 11:32:20	233秒	手机提交	直接访问	182.39.109.147(山东-聊城)	35	2	1	1	1	20	环境设计	2	3	0	0	0	0	1	1	1	1	0	0	0	1	2	1	1	1	1	1	1	1	1	1	0	1	1	0	0	0	0	1	1	1	0	0	0
253	2024/4/2 11:32:23	200秒	微信	N/A	223.104.194.159(山东-青岛)	37	2	1	2	1	20	工业设计	2	3	1	0	0	0	0	0	1	1	1	0	0	2	3	1	1	1	1	1	1	1	1	1	0	1	0	1	0	0	1	1	1	1	1	0	0
254	2024/4/2 11:32:33	197秒	微信	N/A	112.229.16.11(山东-济南)	38	2	1	1	2	20	广播电视学	2	2	0	0	0	0	1	0	1	1	0	0	0	2	3	1	1	1	0	1	1	1	0	1	0	1	1	1	1	0	1	1	1	0	1	1	1
255	2024/4/2 11:32:58	314秒	手机提交	直接访问	39.144.109.142(山东-聊城)	32	2	2	2	2	21	化学	1	4	0	0	0	0	1	0	0	0	0	1	0	2	3	1	1	1	1	1	0	1	1	1	0	1	0	1	1	0	0	1	1	1	1	0	0
256	2024/4/2 11:33:00	203秒	手机提交	直接访问	223.104.191.48(山东-临沂)	38	2	1	1	1	19	汉语言文学	1	4	0	0	0	0	1	1	1	1	0	0	0	2	2	1	1	1	1	1	0	1	0	1	0	1	0	1	0	1	1	1	1	1	1	1	0
258	2024/4/2 11:33:46	317秒	微信	N/A	183.158.245.111(浙江-杭州)	31	2	1	2	3	20	动画	2	2	1	0	0	0	1	1	0	1	0	0	0	2	3	1	1	1	1	1	0	1	1	1	0	1	0	1	0	0	1	0	1	1	1	0	0
259	2024/4/2 11:33:49	148秒	手机提交	直接访问	112.229.17.89(山东-济南)	31	1	1	1	2	20	化学工程与工艺	2	4	0	0	0	0	0	0	1	0	0	0	0	2	1	0	1	1	1	1	0	1	1	1	0	0	1	1	0	0	1	1	1	1	1	0	0
260	2024/4/2 11:34:28	129秒	微信	N/A	112.224.190.13(山东-济南)	34	1	1	1	2	20	日语	2	2	1	1	0	0	1	1	1	1	0	0	0	1	4	1	1	1	1	1	0	1	1	1	0	0	0	1	1	1	1	0	1	1	1	0	0
261	2024/4/2 11:34:56	534秒	微信	N/A	112.224.144.62(山东-济南)	34	2	1	2	1	19	法学	2	4	0	0	0	1	1	0	1	1	0	0	0	2	2	0	1	1	1	1	0	1	1	1	0	1	0	0	0	0	1	1	1	1	1	1	0
262	2024/4/2 11:35:00	179秒	手机提交	直接访问	144.12.54.96(山东-淄博)	35	2	1	1	1	18	美术	1	3	1	0	0	0	1	1	0	1	0	0	0	1	3	1	1	1	1	0	0	1	0	1	0	1	0	1	0	1	1	1	1	1	1	0	1
263	2024/4/2 11:35:25	193秒	手机提交	直接访问	223.99.9.138(山东-济南)	38	2	1	2	1	19	化工与制药类	2	4	0	0	0	0	1	1	0	1	0	0	0	2	1	1	1	1	1	1	0	1	1	1	0	1	0	1	0	0	1	1	1	1	1	0	0
265	2024/4/2 11:37:00	302秒	手机提交	直接访问	153.119.112.167(山东-济南)	30	2	1	2	1	19	环境设计	2	4	0	0	0	0	0	1	0	1	0	0	0	2	3	1	1	0	1	0	0	0	0	1	0	1	0	0	0	1	1	1	1	1	0	1	0
266	2024/4/2 11:37:19	169秒	微信	N/A	124.128.158.37(山东-济南)	35	1	1	1	1	19	计算机类	2	4	0	0	0	0	1	0	0	0	0	0	0	2	2	0	1	1	1	1	1	1	1	1	0	0	0	1	0	0	1	0	1	1	1	0	0
267	2024/4/2 11:38:24	236秒	手机提交	直接访问	182.39.46.116(山东-济南)	37	1	1	1	4	22	文化产业管理	2	4	0	0	0	0	0	1	0	0	0	0	0	2	2	1	1	1	1	1	1	1	1	1	0	1	0	0	1	1	1	0	1	1	0	0	0
268	2024/4/2 11:38:41	248秒	手机提交	直接访问	112.224.161.151(山东-济南)	38	2	2	1	2	20	美术学	1	4	0	1	0	1	1	1	0	0	0	0	0	2	2	1	1	1	1	1	0	1	1	1	0	0	1	0	0	0	1	0	1	1	1	1	0
269	2024/4/2 11:39:19	206秒	手机提交	直接访问	113.126.103.159(山东-菏泽)	33	2	1	1	2	19	产品设计	2	2	0	0	0	0	1	1	1	1	0	0	0	2	1	1	1	1	1	1	1	1	0	1	0	1	1	1	0	0	0	0	1	1	1	0	0
270	2024/4/2 11:39:29	263秒	微信	N/A	111.14.210.109(山东-济南)	44	2	1	2	2	20	特殊教育	1	2	1	1	1	0	1	1	0	1	1	0	0	1	4	1	1	1	1	1	1	1	1	1	0	0	1	1	1	1	1	1	1	1	1	1	0
271	2024/4/2 11:39:34	177秒	微信	N/A	39.144.109.189(山东-聊城)	31	1	1	1	2	21	制药工程	2	4	0	0	0	0	0	0	0	0	0	0	1	2	2	1	1	0	1	1	0	1	1	1	0	1	0	1	0	0	1	0	1	1	1	0	0
272	2024/4/2 11:40:21	218秒	手机提交	直接访问	223.99.9.132(山东-济南)	21	1	1	2	1	20	视觉传达设计专业	2	4	0	0	0	0	0	0	1	1	0	0	0	1	3	1	0	1	0	0	1	0	0	0	0	1	1	0	0	0	1	1	0	0	0	1	0
273	2024/4/2 11:41:25	970秒	微信	N/A	112.224.161.81(山东-济南)	30	2	1	2	1	20	化学类	2	2	1	0	0	0	1	0	0	0	0	0	0	2	2	1	1	0	1	1	0	1	1	1	0	1	0	1	0	0	1	0	0	1	1	0	0
274	2024/4/2 11:41:28	192秒	微信	N/A	113.57.237.73(湖北-武汉)	39	2	1	2	2	20	工商管理	2	4	1	0	0	0	1	1	0	0	0	0	0	2	2	1	1	1	1	1	0	1	1	1	0	1	0	1	0	0	1	1	1	1	1	1	0
276	2024/4/2 11:41:50	168秒	微信	N/A	223.104.194.152(山东-青岛)	35	1	1	1	1	19	服装与服饰设计	2	4	1	1	0	0	1	1	0	0	1	0	0	2	2	1	1	0	1	1	0	1	1	1	0	1	1	0	1	0	1	1	1	1	1	0	0
277	2024/4/2 11:42:07	556秒	微信	N/A	112.224.190.74(山东-济南)	27	2	1	1	1	20	数学与应用数学	1	3	0	0	0	0	1	1	1	1	0	0	0	2	3	1	1	1	0	1	0	1	1	1	0	1	0	1	0	0	0	0	1	0	0	0	0
278	2024/4/2 11:44:29	149秒	微信	N/A	124.128.158.36(山东-济南)	37	1	1	2	1	19	计算机类	2	4	1	0	0	0	0	1	1	1	0	0	0	2	3	1	1	1	1	1	1	1	1	1	0	1	0	1	0	0	1	1	1	1	1	0	0
280	2024/4/2 11:46:18	161秒	微信	N/A	112.224.163.176(山东-济南)	41	2	1	1	1	20	药学	2	4	1	0	0	0	1	1	1	1	0	0	0	2	2	1	1	1	1	1	1	1	1	1	0	1	1	1	1	0	1	1	1	1	1	0	0
281	2024/4/2 11:46:40	201秒	微信	N/A	153.119.45.105(山东-菏泽)	40	2	1	1	2	20	药学	2	5	0	0	0	0	1	1	1	1	0	0	0	2	1	1	1	1	1	1	1	1	1	1	0	1	1	0	0	0	1	0	1	1	1	0	0
282	2024/4/2 11:47:59	1113秒	微信	N/A	113.126.48.179(山东-济南)	35	2	1	2	1	19	应用心理学	1	4	1	0	0	0	1	1	0	1	0	0	0	2	3	1	1	1	1	1	0	1	1	1	0	1	0	0	0	0	1	1	1	1	1	1	0
283	2024/4/2 11:48:26	279秒	微信	N/A	223.99.9.138(山东-济南)	33	2	1	2	1	19	环境工程	2	4	1	0	0	0	1	1	1	1	0	0	0	2	2	1	1	0	1	1	0	1	1	1	0	1	0	1	0	1	1	1	1	1	1	0	0
284	2024/4/2 11:49:44	153秒	微信	N/A	182.39.197.177(山东-枣庄)	39	2	1	1	1	19	材料科学与工程	2	5	0	0	0	0	0	0	0	0	0	0	1	2	1	1	1	1	1	1	0	1	1	1	0	1	0	1	0	1	1	1	1	1	1	0	1
285	2024/4/2 11:50:42	222秒	手机提交	直接访问	112.224.163.181(山东-济南)	35	2	1	1	2	21	生物技术	2	4	0	0	0	0	1	1	1	1	0	0	0	2	3	1	0	1	1	1	1	1	1	1	0	1	0	0	1	0	1	0	1	1	1	0	0
286	2024/4/2 11:52:28	160秒	微信	N/A	112.224.160.214(山东-济南)	35	2	1	1	1	18	公共管理	2	4	1	0	0	0	1	1	0	1	0	0	0	2	2	1	1	1	1	1	0	1	1	1	0	1	0	1	0	0	1	0	1	1	1	1	0
287	2024/4/2 11:52:31	112秒	微信	N/A	112.224.143.20(山东-济南)	33	2	1	1	2	19	环境工程	2	2	0	1	0	0	1	0	0	0	0	0	0	2	3	1	1	0	1	1	0	1	1	1	0	0	0	1	0	1	1	1	1	1	1	1	0
288	2024/4/2 11:55:30	198秒	微信	N/A	182.33.197.192(山东-潍坊)	35	2	1	1	1	18	服饰	2	3	0	0	0	0	1	0	0	1	0	1	0	2	3	1	1	1	0	0	0	0	1	1	0	0	1	1	1	1	1	1	1	1	1	1	1
289	2024/4/2 11:56:05	210秒	微信	N/A	112.224.143.126(山东-济南)	37	2	1	2	1	20	化工与制药	2	4	1	0	0	1	1	1	1	1	0	0	0	2	2	1	1	0	1	1	0	1	1	1	0	1	0	0	0	1	1	1	1	1	1	1	1
290	2024/4/2 11:57:18	161秒	微信	N/A	223.99.9.131(山东-济南)	29	2	1	2	1	20	公共管理	2	4	0	0	0	0	1	0	0	0	0	0	1	2	2	0	0	0	1	0	1	0	0	1	0	1	0	1	0	0	1	0	1	1	0	1	1
291	2024/4/2 11:57:35	257秒	手机提交	直接访问	112.224.141.240(山东-济南)	34	2	1	2	1	19	化工与制药类	2	4	0	0	0	1	1	1	0	0	0	0	0	2	2	1	1	1	1	1	0	1	1	1	0	0	0	1	0	0	1	0	1	1	1	1	0
292	2024/4/2 11:58:12	231秒	微信	N/A	124.133.245.10(山东-济南)	34	2	1	1	1	18	汉语言文学	1	2	1	0	0	0	0	0	0	1	0	0	0	2	2	1	1	0	1	1	0	1	1	1	0	0	0	1	1	0	1	1	1	1	1	0	0
293	2024/4/2 11:58:26	362秒	手机提交	直接访问	112.224.162.10(山东-济南)	32	2	1	2	1	19	化工与制药类	2	5	0	0	0	0	1	1	1	1	0	0	0	2	2	1	1	1	1	0	0	0	0	1	0	0	1	0	1	0	1	1	0	1	0	1	0
294	2024/4/2 11:58:51	404秒	手机提交	直接访问	117.136.93.249(山东-济南)	41	2	1	2	1	19	化工与制药类	2	5	1	0	0	0	1	1	1	0	0	0	0	2	2	1	1	1	1	1	1	1	1	1	0	1	1	1	0	0	1	1	1	1	1	1	1
295	2024/4/2 11:59:04	143秒	微信	N/A	223.104.194.152(山东-青岛)	31	2	1	1	1	19	数学与应用数学	1	2	0	0	0	0	1	1	1	1	1	0	0	2	3	1	1	1	1	0	0	1	0	1	0	1	1	0	0	1	1	1	1	1	1	1	0
296	2024/4/2 11:59:22	520秒	手机提交	直接访问	112.224.161.230(山东-济南)	36	2	1	2	1	20	产品设计	2	4	0	0	0	1	1	1	0	0	0	0	0	2	2	1	1	1	1	1	0	1	1	1	0	1	0	1	0	0	1	0	1	1	1	0	0
297	2024/4/2 11:59:25	2051秒	微信	N/A	223.104.194.138(山东-青岛)	27	2	1	1	1	20	金融数学	2	2	0	1	0	1	1	0	0	0	0	0	0	2	2	0	1	0	0	1	1	1	1	0	0	1	0	0	0	1	1	0	1	1	1	1	0
298	2024/4/2 12:01:06	247秒	手机提交	直接访问	223.160.164.79(北京-北京)	31	2	1	2	1	19	材料科学与工程学院	2	5	0	0	1	0	0	1	1	1	0	0	0	1	3	1	0	0	0	0	0	1	1	1	0	1	0	0	0	1	1	0	1	1	1	1	1
299	2024/4/2 12:01:09	204秒	手机提交	直接访问	113.128.70.29(山东-济南)	30	2	1	2	1	20	法学	2	5	0	0	0	0	1	1	1	1	0	0	0	2	2	1	1	0	0	1	1	1	1	0	0	1	0	0	1	0	1	1	0	1	1	1	1
300	2024/4/2 12:01:13	199秒	手机提交	直接访问	153.118.32.114(山东-济南)	34	1	1	1	1	20	机械工程	2	5	0	0	0	0	0	1	0	0	0	0	0	2	1	1	1	1	1	1	0	1	1	1	0	1	0	1	0	0	1	1	1	1	0	1	0
302	2024/4/2 12:02:36	293秒	手机提交	直接访问	112.224.161.45(山东-济南)	34	2	1	2	1	20	数学与应用数学	1	2	1	1	1	1	0	1	1	1	1	0	0	2	3	1	1	1	1	1	1	1	1	1	0	1	0	1	1	0	1	0	1	1	1	0	0
303	2024/4/2 12:02:59	375秒	手机提交	直接访问	223.99.9.131(山东-济南)	34	2	1	2	1	19	化工与制药类	2	4	0	0	0	0	0	1	0	1	0	0	0	2	2	1	1	1	0	1	0	1	1	1	0	1	1	1	0	0	1	1	1	0	0	0	0
304	2024/4/2 12:03:09	197秒	微信	N/A	182.39.198.8(山东-枣庄)	22	2	1	1	1	20	环境工程	2	3	1	1	1	1	1	1	1	1	1	0	0	2	3	1	1	0	1	0	0	1	0	0	0	1	0	1	0	1	0	1	0	1	1	1	0
305	2024/4/2 12:06:32	262秒	手机提交	直接访问	223.104.194.163(山东-青岛)	28	2	1	2	2	20	历史	1	4	0	0	0	0	1	0	0	0	0	0	0	1	2	1	1	1	1	1	0	1	1	1	0	0	0	0	0	0	0	1	1	1	0	1	0
306	2024/4/2 12:06:32	185秒	微信	N/A	112.224.190.117(山东-济南)	36	2	1	2	2	21	法学	2	5	1	0	0	0	1	1	1	1	0	0	0	1	3	1	1	1	1	1	1	1	1	1	0	1	0	0	0	0	1	1	1	1	1	1	0
307	2024/4/2 12:07:30	609秒	手机提交	直接访问	182.39.197.114(山东-枣庄)	36	1	1	2	1	19	自动化类专业	2	4	0	0	0	0	1	0	1	1	0	0	0	2	1	1	0	1	1	1	1	1	1	1	0	1	1	0	0	0	1	1	1	0	0	1	1
309	2024/4/2 12:07:35	198秒	微信	N/A	113.127.79.197(山东-济南)	31	1	1	1	1	20	环工	2	4	0	0	0	0	0	1	1	0	0	0	0	2	2	1	1	1	1	1	0	1	1	1	0	0	0	0	0	1	1	1	1	1	1	0	0
310	2024/4/2 12:07:54	190秒	手机提交	直接访问	223.99.9.137(山东-济南)	39	1	1	1	2	20	高分子材料与工程	2	3	0	0	1	0	1	0	0	0	0	0	0	1	4	1	1	0	1	1	0	1	1	1	0	0	0	1	1	1	1	1	1	1	1	0	1
311	2024/4/2 12:08:53	102秒	微信	N/A	113.126.79.247(山东-菏泽)	31	1	1	1	2	20	物理	1	3	0	0	0	0	1	0	1	0	0	0	0	2	3	1	1	0	1	1	0	1	1	1	0	0	0	1	1	0	1	1	1	1	1	1	0
312	2024/4/2 12:09:33	144秒	微信	N/A	112.224.142.154(山东-济南)	33	2	1	1	1	19	舞蹈学	1	1	1	1	0	1	0	0	1	0	0	0	0	2	3	1	1	1	1	1	0	1	1	1	0	0	0	1	1	0	0	0	1	1	1	0	0
313	2024/4/2 12:11:13	742秒	微信	N/A	112.224.160.133(山东-济南)	37	2	1	2	1	19	生物技术	2	4	1	0	0	1	1	1	1	1	1	0	0	2	3	1	1	1	1	1	0	1	1	1	0	1	1	0	1	0	1	1	1	1	1	0	0
2、 父母要和孩子创造更多的互动，周末放假可以带孩子出去游乐园玩、吃孩子喜欢的食物之类的，激发孩子内心的情绪，带领他走出自己的孤独世界	14	13	10	5	2	2	2	2	2	2	1	1
315	2024/4/2 12:12:07	446秒	手机提交	直接访问	223.104.194.189(山东-青岛)	29	1	1	2	1	19	环境工程	2	4	0	0	0	0	1	1	1	1	0	0	0	2	1	1	1	1	0	1	1	0	1	1	0	1	0	0	0	0	1	1	1	1	1	1	0
316	2024/4/2 12:12:20	387秒	微信	N/A	182.33.213.236(山东-潍坊)	33	2	1	2	1	21	产品设计	2	4	0	0	0	0	1	1	0	0	0	1	0	2	2	1	1	0	1	1	1	0	1	1	0	1	0	0	0	0	1	1	1	1	1	0	0
317	2024/4/2 12:12:44	108秒	微信	N/A	113.126.116.89(山东-菏泽)	37	2	1	1	2	20	新闻传播类	2	3	0	0	0	0	0	1	0	1	0	0	0	2	1	1	1	1	1	1	0	1	1	1	0	1	0	1	0	0	1	1	1	1	1	0	0
318	2024/4/2 12:13:40	309秒	微信	N/A	112.224.163.119(山东-济南)	25	1	1	1	1	20	机械类	2	5	0	0	0	0	0	0	0	0	0	0	1	2	1	1	1	1	0	0	1	0	0	0	0	0	1	0	0	0	0	1	0	0	1	0	1
320	2024/4/2 12:16:17	119秒	微信	N/A	223.104.194.35(山东-青岛)	24	2	1	1	1	19	思想政治教育	1	3	1	1	0	1	1	0	1	0	0	0	0	2	3	1	1	0	1	1	0	1	1	1	0	0	0	0	1	0	1	0	1	1	1	0	0
321	2024/4/2 12:16:39	435秒	微信	N/A	112.224.143.34(山东-济南)	36	2	1	1	1	20	公共管理	2	2	0	0	0	0	0	0	0	0	0	0	1	2	2	1	0	1	1	1	1	1	1	1	0	1	1	0	1	0	1	1	1	1	0	1	0
322	2024/4/2 12:17:20	176秒	微信	N/A	112.224.191.149(山东-济南)	34	2	1	2	1	20	化工与制药	2	2	0	0	0	0	1	1	0	0	1	0	0	2	3	1	1	0	1	1	0	1	1	1	0	1	0	1	0	1	1	1	1	1	1	0	0
323	2024/4/2 12:17:21	240秒	微信	N/A	112.224.191.35(山东-济南)	34	2	1	2	2	20	金数	2	5	0	0	0	1	1	0	1	1	1	0	0	1	3	1	1	0	1	1	0	1	1	1	0	1	0	1	1	0	1	1	1	1	0	0	1
324	2024/4/2 12:17:41	255秒	微信	N/A	223.104.194.166(山东-青岛)	33	2	1	2	1	20	机械工程学院	2	4	0	0	0	0	0	0	0	0	1	0	0	2	2	1	1	1	1	1	1	1	1	1	0	1	0	1	0	0	1	1	1	1	0	0	0
326	2024/4/2 12:18:08	188秒	微信	N/A	223.99.9.139(山东-济南)	28	1	1	2	1	19	数学与应用数学	1	5	1	1	0	1	1	0	1	1	0	0	0	1	3	1	0	0	1	0	0	1	1	1	0	0	0	1	1	1	1	0	1	1	1	0	0
327	2024/4/2 12:19:13	533秒	微信	N/A	39.144.109.174(山东-聊城)	43	2	1	2	2	21	特殊教育	1	1	0	1	0	0	1	1	1	1	0	0	0	1	4	1	1	1	1	1	1	1	1	1	0	1	1	1	1	1	1	0	1	1	1	1	0
328	2024/4/2 12:19:51	856秒	微信	N/A	223.104.194.151(山东-青岛)	41	2	1	1	1	20	特殊教育	1	2	1	1	0	0	0	1	0	0	0	0	0	2	2	1	1	1	1	1	1	1	0	1	0	1	1	1	0	1	1	1	1	1	1	0	1
329	2024/4/2 12:19:52	232秒	微信	N/A	223.99.9.132(山东-济南)	40	2	1	1	2	20	新能源科学与工程	2	4	0	0	0	0	1	1	1	0	0	0	0	2	3	1	1	1	1	1	0	1	1	1	0	1	1	1	0	0	1	0	1	1	1	1	0
332	2024/4/2 12:21:06	324秒	微信	N/A	112.224.163.49(山东-济南)	32	1	1	1	1	21	材料科学与工程	2	3	1	1	1	0	0	1	1	1	0	0	0	2	1	0	1	0	1	1	0	1	1	1	0	1	0	1	0	1	1	1	1	1	1	1	1
333	2024/4/2 12:21:51	330秒	微信	N/A	111.14.210.110(山东-济南)	37	1	1	1	1	19	化工与制药	2	5	0	0	0	0	0	1	0	1	0	0	0	2	2	0	1	1	1	1	0	1	1	1	0	1	0	1	1	0	1	1	1	1	1	1	0
334	2024/4/2 12:22:17	275秒	微信	N/A	112.224.141.224(山东-济南)	37	2	1	1	1	20	生物制药	2	5	0	0	0	0	1	1	0	1	0	0	0	2	2	1	1	1	1	1	0	1	1	1	0	1	0	1	0	0	1	1	1	1	0	0	0
337	2024/4/2 12:22:35	322秒	微信	N/A	182.39.103.239(山东-聊城)	31	1	1	2	1	20	新能源科学与工程	2	4	1	1	0	1	1	1	1	1	0	0	0	2	3	1	1	0	1	1	0	1	1	1	0	1	0	0	0	0	1	1	1	1	1	0	0
338	2024/4/2 12:22:40	122秒	微信	N/A	223.104.194.161(山东-青岛)	25	1	1	1	1	19	金融数学	2	3	1	1	1	1	1	1	1	1	1	0	1	2	1	1	1	0	1	1	0	1	1	1	0	1	0	1	0	1	1	0	1	1	1	0	0
339	2024/4/2 12:23:29	202秒	微信	N/A	112.224.191.42(山东-济南)	38	2	1	2	2	20	广告学	2	4	0	0	0	0	1	1	0	1	0	0	0	2	2	1	1	1	1	1	0	1	1	1	0	1	0	1	0	0	1	1	1	1	1	0	0
340	2024/4/2 12:24:26	192秒	微信	N/A	111.14.210.95(山东-济南)	33	2	1	2	1	19	英语	1	2	1	0	0	0	1	1	0	0	0	0	0	2	3	1	1	0	1	1	0	1	1	1	0	1	1	0	1	0	1	1	1	1	1	1	0
341	2024/4/2 12:24:35	159秒	手机提交	直接访问	112.224.141.187(山东-济南)	35	2	1	1	2	20	汉语言文学	1	4	0	0	0	0	1	0	1	1	0	0	0	2	1	1	1	0	1	1	0	1	1	1	0	1	0	0	0	1	1	1	1	1	1	0	1
343	2024/4/2 12:25:07	210秒	微信	N/A	182.32.38.15(山东-济南)	32	1	1	1	1	19	光电信息工程与技术	2	4	1	0	0	0	1	1	1	0	0	0	0	2	2	1	1	1	1	1	0	1	1	1	0	0	0	1	0	0	1	1	1	1	0	1	0
344	2024/4/2 12:25:35	124秒	微信	N/A	153.118.159.50(山东-济南)	35	2	1	1	1	19	化学类	1	4	0	1	1	1	1	1	1	0	0	0	0	2	5	1	1	0	1	1	0	1	1	1	0	1	1	0	0	0	1	1	1	1	1	0	0
346	2024/4/2 12:26:54	338秒	微信	N/A	113.126.114.22(山东-菏泽)	35	1	1	2	1	20	化工与制药类	2	4	0	0	0	1	1	1	1	1	0	0	0	2	3	1	1	0	1	1	0	1	1	1	0	1	1	0	1	1	1	1	1	1	1	0	0
347	2024/4/2 12:27:08	136秒	微信	N/A	124.133.245.182(山东-济南)	34	1	1	2	1	19	自动化	2	3	0	0	0	0	0	0	0	0	0	0	1	2	1	1	1	1	1	1	1	1	1	1	0	1	0	1	0	0	1	1	1	1	0	0	1
348	2024/4/2 12:27:40	99秒	微信	N/A	111.14.210.26(山东-济南)	23	1	1	1	1	19	化工与制药类	2	2	1	1	1	0	0	0	0	0	0	0	0	2	3	1	0	1	0	0	1	1	0	0	0	1	1	0	0	0	0	1	1	1	0	0	1
349	2024/4/2 12:27:43	249秒	微信	N/A	223.104.194.174(山东-青岛)	26	1	1	1	1	20	工业设计	2	2	1	0	0	0	0	0	0	0	0	0	0	2	1	1	0	1	1	1	0	0	1	1	0	1	0	0	1	1	1	0	1	1	1	0	0
350	2024/4/2 12:27:59	167秒	微信	N/A	112.224.191.55(山东-济南)	37	1	1	2	1	19	新能源科学与工程	2	4	1	0	0	0	1	0	1	1	0	0	0	2	1	1	1	1	1	1	0	1	1	1	0	1	0	1	0	0	1	1	1	1	0	1	0
351	2024/4/2 12:28:02	252秒	微信	N/A	223.104.194.162(山东-青岛)	32	1	1	2	1	18	数学与应用数学	1	4	0	0	0	0	1	1	1	0	1	0	0	2	3	1	1	1	1	1	0	1	1	1	0	1	0	1	0	0	1	1	1	1	1	1	0
352	2024/4/2 12:28:34	210秒	手机提交	直接访问	223.99.9.130(山东-济南)	32	2	1	2	1	20	数学与应用数学	1	2	1	1	0	1	1	0	0	0	0	0	0	2	2	1	1	1	1	1	0	1	1	1	0	0	0	1	0	0	1	1	1	1	0	0	0
353	2024/4/2 12:29:55	163秒	微信	N/A	112.229.16.220(山东-济南)	36	2	1	2	1	19	应用心理学	1	2	1	1	1	1	1	1	1	1	1	0	0	1	3	1	1	0	1	1	0	1	1	1	0	1	0	0	1	0	1	1	1	1	0	1	0
354	2024/4/2 12:30:03	233秒	微信	N/A	223.104.194.170(山东-青岛)	34	2	1	2	1	20	思想政治教育	1	4	1	1	0	1	1	1	1	1	0	0	0	2	3	1	1	1	1	1	1	1	1	1	0	0	0	0	0	0	0	1	0	1	1	1	0
355	2024/4/2 12:30:49	217秒	微信	N/A	39.144.112.6(山东-临沂)	36	1	1	2	1	19	化工与制药类	2	5	0	0	0	0	0	1	0	1	0	0	0	2	1	0	1	1	1	1	0	1	1	1	0	1	1	1	1	0	1	0	1	1	0	0	0
356	2024/4/2 12:30:51	1122秒	手机提交	直接访问	223.104.194.161(山东-青岛)	35	2	2	1	1	20	化学类	2	4	1	1	1	1	1	1	1	1	1	0	0	2	3	1	1	1	1	1	0	1	0	1	0	1	1	1	0	0	0	1	1	1	1	1	1
357	2024/4/2 12:31:44	192秒	微信	N/A	223.104.194.136(山东-青岛)	40	2	1	1	1	20	生物制药	2	4	0	0	0	0	1	1	1	1	1	0	0	1	4	1	1	1	1	1	1	1	1	1	0	1	1	1	0	1	1	1	1	1	1	0	0
358	2024/4/2 12:32:12	320秒	微信	N/A	112.224.163.172(山东-济南)	35	2	2	1	1	19	应用心理	1	2	0	1	0	0	1	1	1	1	1	0	0	2	3	1	1	1	0	1	1	1	1	1	0	0	1	1	0	0	1	1	1	1	1	1	0
359	2024/4/2 12:32:15	398秒	手机提交	直接访问	112.224.190.54(山东-济南)	38	2	1	1	1	19	数学与应用数学	1	4	0	0	0	0	1	1	1	1	1	0	0	2	3	1	1	1	0	1	1	1	1	1	0	1	0	1	0	0	1	0	1	1	0	1	0
360	2024/4/2 12:33:20	138秒	微信	N/A	112.224.160.115(山东-济南)	33	2	1	1	1	20	环境工程	2	4	1	1	0	0	1	0	1	1	1	0	0	1	2	1	1	0	1	1	0	1	1	1	0	0	1	1	0	0	1	1	1	1	1	0	0
361	2024/4/2 12:33:28	266秒	微信	N/A	144.12.196.97(山东-青岛)	39	2	1	1	1	19	公共管理类	2	2	0	0	0	0	0	1	0	0	0	0	0	2	2	1	1	1	1	1	1	1	1	1	0	1	1	0	0	0	1	1	1	1	1	0	1
362	2024/4/2 12:34:29	427秒	微信	N/A	223.99.9.138(山东-济南)	33	2	1	2	2	20	劳动与社会保障专业	2	2	1	1	1	0	1	1	0	1	1	0	0	1	3	1	0	0	1	1	0	1	1	1	0	1	0	0	0	1	0	1	1	1	1	0	0
363	2024/4/2 12:34:46	160秒	微信	N/A	182.33.194.37(山东-潍坊)	35	2	1	1	1	21	汉语言文学	1	5	1	0	0	0	1	1	1	1	0	0	0	2	1	1	1	1	1	1	0	1	1	1	0	1	0	1	0	0	1	1	1	1	0	0	0
364	2024/4/2 12:34:59	146秒	微信	N/A	223.104.189.146(山东-青岛)	36	2	1	1	1	20	英语	1	4	0	0	0	1	0	1	1	1	1	0	0	2	2	1	1	0	1	1	0	1	1	1	0	1	0	1	1	0	1	1	1	1	1	0	0
365	2024/4/2 12:35:08	263秒	微信	N/A	223.104.194.170(山东-青岛)	36	2	1	2	1	20	思想政治教育	1	4	1	0	0	1	1	1	1	1	0	0	0	2	3	1	1	1	1	1	1	1	1	1	0	0	1	0	0	0	0	1	1	1	1	0	0
366	2024/4/2 12:36:36	209秒	微信	N/A	182.39.75.179(山东-聊城)	33	2	1	2	2	20	新能源	2	4	1	0	0	0	0	1	0	0	0	0	0	2	3	1	1	1	1	1	0	1	1	1	0	1	0	0	0	0	1	1	1	1	1	0	0
367	2024/4/2 12:37:40	981秒	微信	N/A	112.224.191.73(山东-济南)	33	2	1	1	1	20	新闻传播学类	2	4	0	0	0	0	1	1	1	0	0	0	0	2	3	1	1	1	1	1	1	1	1	1	0	0	0	1	1	0	0	1	1	1	0	0	0
369	2024/4/2 12:41:27	300秒	微信	N/A	223.104.194.179(山东-青岛)	29	2	1	2	1	20	生药2303张雪	2	3	1	0	0	0	1	1	1	1	0	0	0	2	3	1	1	0	1	1	0	1	1	1	0	1	0	1	0	1	1	0	1	1	0	0	0
370	2024/4/2 12:45:50	177秒	微信	N/A	112.224.161.2(山东-济南)	38	1	1	2	1	19	物理学	2	2	0	0	1	1	0	1	1	1	0	0	0	1	4	1	1	1	1	1	0	1	1	1	0	1	0	0	0	1	1	1	1	1	1	0	0
371	2024/4/2 12:48:17	298秒	手机提交	直接访问	113.126.39.240(山东-济南)	34	1	1	1	1	19	工业设计	2	4	1	1	0	0	1	1	1	1	0	0	0	2	1	1	1	0	1	1	0	1	1	1	0	0	0	1	1	0	1	0	1	1	1	0	0
372	2024/4/2 12:48:26	201秒	微信	N/A	112.229.16.54(山东-济南)	31	2	1	2	2	20	广播电视学	2	5	0	0	0	0	1	1	1	0	0	0	0	2	1	1	1	0	1	1	0	1	1	1	0	0	0	1	1	1	1	0	1	1	1	0	0
373	2024/4/2 12:49:19	169秒	微信	N/A	124.133.234.7(山东-济南)	34	1	1	2	1	20	材料类	2	2	1	0	0	1	1	1	0	0	0	0	0	2	2	1	1	1	1	0	0	1	1	1	0	1	0	1	0	0	1	1	1	1	1	1	0
374	2024/4/2 12:50:22	404秒	手机提交	直接访问	124.133.245.247(山东-济南)	34	2	1	2	1	21	环境艺术设计	2	5	0	0	0	1	1	1	1	1	0	0	0	2	2	1	1	1	1	1	0	1	1	1	0	0	1	0	0	0	1	0	1	1	1	0	0
375	2024/4/2 12:53:04	157秒	微信	N/A	39.144.29.62(河南-郑州)	38	2	1	2	1	20	公共事业管理	2	3	1	0	0	0	1	0	0	1	0	0	0	2	3	1	1	0	1	1	0	1	1	1	0	1	1	0	0	0	1	1	1	1	1	0	1
376	2024/4/2 12:56:12	206秒	微信	N/A	117.136.94.10(山东-德州)	34	2	1	1	1	18	思想政治教育	1	2	0	1	0	0	1	1	0	1	1	0	0	2	2	1	1	0	1	1	0	1	1	1	0	1	0	0	0	0	1	1	1	1	1	0	0
377	2024/4/2 12:57:35	260秒	微信	N/A	223.104.194.180(山东-青岛)	36	2	1	1	1	20	英语	2	4	0	0	0	0	1	0	0	0	0	0	0	2	1	0	1	1	1	1	0	1	1	1	0	1	0	1	0	1	1	1	1	1	1	0	0
378	2024/4/2 12:59:59	254秒	微信	N/A	112.229.16.126(山东-济南)	39	2	1	2	1	19	汉语言文学	1	3	0	0	0	0	0	1	0	1	0	0	0	2	3	1	1	1	1	1	1	1	1	1	0	0	0	1	1	1	1	1	1	1	0	1	0
379	2024/4/2 13:00:03	743秒	手机提交	直接访问	223.104.194.158(山东-青岛)	29	1	1	1	1	18	服装与服饰设计	2	4	0	1	0	0	0	1	0	0	0	0	0	2	2	1	1	1	1	1	1	1	1	1	0	0	0	0	0	0	1	0	1	1	0	0	0
380	2024/4/2 13:00:16	224秒	手机提交	直接访问	112.224.161.130(山东-济南)	32	2	1	2	1	20	化工与制药	2	4	0	1	0	0	1	1	1	1	0	0	0	2	3	1	1	0	1	1	0	1	0	1	0	1	0	1	0	1	1	1	1	1	1	0	0
381	2024/4/2 13:08:47	119秒	微信	N/A	223.104.19.40(河南-郑州)	24	1	1	1	2	20	经济	2	5	0	0	0	0	1	0	1	0	0	0	0	2	2	1	0	1	0	0	0	1	1	1	0	1	0	1	0	0	1	0	1	1	1	0	0
382	2024/4/2 13:09:27	143秒	手机提交	直接访问	218.58.39.167(山东-济南)	31	1	1	2	2	20	化学	1	4	0	0	0	0	0	1	0	0	0	0	0	2	1	1	1	0	1	1	0	1	1	1	0	1	1	1	0	0	1	0	1	1	0	0	0
383	2024/4/2 13:11:28	121秒	微信	N/A	112.224.191.44(山东-济南)	36	2	1	1	1	18	应用心理学	1	3	1	0	0	0	1	1	0	0	0	0	0	2	2	1	1	1	1	1	0	1	0	1	0	1	0	1	0	0	1	1	1	1	1	0	0
384	2024/4/2 13:11:41	124秒	微信	N/A	112.224.162.144(山东-济南)	25	2	1	2	1	19	应用心理学	1	4	0	0	0	0	0	0	0	0	0	0	1	2	2	0	0	0	1	1	0	0	0	1	0	1	0	0	0	1	1	1	1	1	0	1	0
385	2024/4/2 13:12:08	160秒	微信	N/A	112.224.191.134(山东-济南)	37	2	2	1	1	19	应用心理学	1	4	1	0	0	0	1	1	0	1	0	0	0	2	3	1	1	1	1	1	0	1	1	1	0	0	0	0	1	0	1	1	1	1	0	1	1
386	2024/4/2 13:12:58	194秒	微信	N/A	124.133.245.152(山东-济南)	37	2	1	1	1	20	应用心理学	1	2	1	1	0	0	1	0	0	0	1	0	0	2	3	1	1	1	1	1	0	1	1	1	0	1	1	0	1	0	1	0	1	1	0	0	0
387	2024/4/2 13:13:04	216秒	微信	N/A	144.12.87.227(山东-济南)	35	2	1	1	1	20	应用心理学	1	1	0	0	1	1	1	1	1	1	1	0	0	2	4	1	1	1	1	1	1	1	1	1	0	1	1	1	0	0	1	1	1	0	1	1	0
388	2024/4/2 13:13:04	202秒	微信	N/A	111.14.210.78(山东-济南)	33	1	1	1	1	18	应用心理学	1	3	0	0	1	0	1	1	1	0	1	0	0	1	4	1	1	1	1	1	0	1	1	1	0	0	1	1	1	0	1	0	1	1	1	0	0
389	2024/4/2 13:13:12	202秒	微信	N/A	111.14.210.90(山东-济南)	33	2	1	2	1	20	应用心理学	1	4	0	0	0	0	1	1	1	1	0	0	0	2	2	1	1	1	1	1	0	1	1	1	0	1	0	0	0	1	1	1	1	1	0	0	0
390	2024/4/2 13:13:33	147秒	微信	N/A	223.104.194.148(山东-青岛)	39	2	1	2	1	18	特殊教育	1	3	0	1	0	0	0	0	0	0	0	0	0	2	3	1	1	1	1	1	1	1	1	1	0	1	1	1	0	1	1	1	1	1	0	0	1
391	2024/4/2 13:14:08	157秒	微信	N/A	112.224.141.38(山东-济南)	41	1	1	1	1	20	特殊教育	1	1	0	1	0	1	0	1	0	0	1	0	0	1	5	1	1	1	1	1	0	1	1	1	0	1	1	0	1	0	1	0	1	1	1	1	1
392	2024/4/2 13:14:09	172秒	微信	N/A	223.104.194.156(山东-青岛)	38	2	1	1	1	19	特殊教育	1	2	0	1	0	0	0	0	0	0	0	0	0	2	2	1	1	1	1	1	0	1	1	1	0	1	1	0	0	0	1	1	1	1	0	0	0
393	2024/4/2 13:14:12	188秒	微信	N/A	223.104.194.152(山东-青岛)	37	2	1	1	1	19	特殊教育	1	1	0	1	0	0	0	1	0	1	1	0	0	2	3	1	1	1	1	1	0	1	1	1	0	1	0	0	0	1	1	1	1	1	0	1	0
394	2024/4/2 13:14:16	282秒	微信	N/A	112.229.16.220(山东-济南)	39	2	1	2	1	20	应用心理学	1	1	0	1	1	1	1	1	0	1	0	0	0	2	3	1	1	1	1	1	0	1	1	1	0	1	0	1	1	1	1	0	1	1	0	1	0
395	2024/4/2 13:14:28	95秒	微信	N/A	112.229.17.75(山东-济南)	32	2	1	2	1	19	应用心理学	1	3	0	1	0	0	0	0	0	0	0	0	0	2	2	1	1	0	1	1	0	1	1	1	0	0	0	1	1	1	1	0	1	1	1	1	1
396	2024/4/2 13:14:47	226秒	微信	N/A	112.224.162.224(山东-济南)	35	2	1	2	1	19	特殊教育	1	2	0	1	0	0	1	1	1	1	0	0	0	2	2	1	1	1	1	1	0	1	1	1	0	1	0	0	0	1	1	0	1	1	1	0	0
397	2024/4/2 13:14:56	212秒	微信	N/A	111.14.210.75(山东-济南)	34	2	1	2	1	21	特殊教育	1	3	0	1	0	0	0	1	1	0	0	0	0	2	3	1	1	0	1	1	0	1	1	1	0	1	0	0	1	0	0	1	1	1	1	1	0
398	2024/4/2 13:14:58	179秒	微信	N/A	112.224.190.60(山东-济南)	37	2	1	2	1	19	特教	1	3	1	1	0	1	0	0	0	0	0	0	0	2	3	1	0	1	1	1	0	1	1	1	0	1	1	1	1	0	1	1	1	1	1	0	0
400	2024/4/2 13:15:18	164秒	微信	N/A	153.119.127.148(山东-菏泽)	41	2	1	1	1	20	特殊教育	1	3	0	1	1	0	0	1	1	1	0	0	0	2	2	1	1	1	1	1	1	1	1	1	0	1	1	0	1	0	1	1	1	1	0	1	0
401	2024/4/2 13:15:25	250秒	微信	N/A	112.224.143.142(山东-济南)	35	2	2	2	1	19	特殊教育	1	1	1	1	0	0	0	1	1	1	0	0	0	2	4	1	1	1	1	1	0	1	1	1	0	0	0	0	1	1	1	0	1	1	1	0	0
402	2024/4/2 13:15:28	721秒	手机提交	直接访问	112.224.162.234(山东-济南)	27	2	1	1	1	20	化学工程与制药类	2	4	0	0	0	0	0	1	1	0	0	0	0	2	2	1	0	0	0	0	0	1	0	1	0	0	0	1	0	0	1	0	1	1	1	0	1
403	2024/4/2 13:15:31	262秒	微信	N/A	124.133.234.40(山东-济南)	29	2	1	2	1	20	特殊教育	1	3	0	1	0	0	1	1	0	1	0	0	0	2	3	1	0	0	1	1	0	1	1	1	0	1	0	0	0	0	1	1	1	1	1	1	0
404	2024/4/2 13:16:14	339秒	微信	N/A	111.14.210.90(山东-济南)	35	2	1	2	1	19	应用心理学	1	2	0	1	1	1	1	1	1	1	1	0	0	2	4	1	1	1	0	1	0	1	1	1	0	1	0	1	0	1	1	1	1	1	1	1	0
406	2024/4/2 13:16:51	230秒	微信	N/A	112.229.17.75(山东-济南)	35	2	1	2	1	19	心理学	1	2	0	1	0	0	0	1	1	1	0	0	0	2	3	1	1	1	1	1	1	1	1	1	0	1	1	1	0	0	0	1	1	0	1	0	0
407	2024/4/2 13:17:03	138秒	微信	N/A	223.104.194.140(山东-青岛)	36	2	1	2	1	20	特殊教育	1	2	1	1	0	0	1	1	0	1	0	0	0	2	3	1	1	1	0	1	1	1	1	1	0	0	0	0	0	0	1	1	1	1	1	1	0
408	2024/4/2 13:17:37	187秒	微信	N/A	112.224.161.22(山东-济南)	35	2	1	1	1	20	特殊教育	1	2	1	1	0	1	1	1	1	1	1	0	0	2	2	1	1	1	1	1	0	1	1	1	0	0	0	1	1	0	1	1	1	1	1	0	0
409	2024/4/2 13:17:48	390秒	微信	N/A	124.133.234.40(山东-济南)	38	2	1	2	1	19	特殊教育	1	2	1	1	0	0	0	1	1	1	0	0	0	1	3	0	1	0	1	1	0	1	1	1	0	1	1	0	0	0	1	1	1	1	1	1	1
410	2024/4/2 13:18:07	380秒	微信	N/A	223.104.194.170(山东-青岛)	35	2	1	2	1	20	特殊教育	1	1	1	1	0	0	0	1	0	0	0	0	0	2	4	1	1	1	1	1	1	1	1	1	0	1	0	0	0	0	1	1	1	1	0	0	0
411	2024/4/2 13:18:37	293秒	微信	N/A	182.33.137.35(山东-潍坊)	30	2	2	1	1	19	应用心理学	1	4	1	1	0	1	1	1	1	1	1	0	0	2	3	1	1	0	1	1	0	1	1	1	0	1	0	0	1	0	1	0	1	1	1	0	0
412	2024/4/2 13:19:26	467秒	微信	N/A	124.133.234.40(山东-济南)	37	2	1	2	1	20	特殊教育	1	1	1	1	0	0	1	1	1	1	1	0	0	1	3	1	1	1	1	1	0	1	1	1	0	1	1	1	0	0	1	0	1	1	1	0	1
413	2024/4/2 13:19:41	320秒	微信	N/A	39.68.7.52(山东-济宁)	38	1	1	2	1	19	特殊教育	1	1	0	1	1	0	1	1	0	0	1	0	0	2	3	1	1	1	1	1	0	1	1	1	0	1	0	0	1	0	1	1	1	1	0	0	1
414	2024/4/2 13:20:20	139秒	手机提交	直接访问	223.160.164.218(北京-北京)	33	1	1	2	1	20	自动化类	2	4	1	1	0	0	0	0	0	0	0	0	0	2	3	1	1	0	1	1	1	1	1	1	0	1	0	1	0	0	1	1	1	1	1	1	0
415	2024/4/2 13:20:38	553秒	微信	N/A	144.12.91.170(山东-济南)	37	2	1	1	1	19	特殊教育	1	2	0	1	0	0	0	0	0	0	0	0	0	2	2	1	1	1	1	1	1	1	1	1	0	1	1	0	0	0	0	0	1	1	1	0	0
416	2024/4/2 13:20:40	150秒	手机提交	直接访问	182.32.25.158(山东-济南)	37	2	1	2	1	20	汉语言文学	1	4	0	0	0	0	0	1	0	1	0	0	0	2	1	1	1	1	0	1	1	1	1	1	0	1	1	0	0	0	1	1	1	1	1	1	1
417	2024/4/2 13:21:10	295秒	微信	N/A	223.104.191.116(山东-临沂)	37	2	1	1	1	19	特殊教育专业	1	2	1	1	0	0	1	1	1	1	0	0	0	2	3	1	1	1	1	1	0	1	1	1	0	1	0	0	0	0	1	1	1	1	0	0	0
418	2024/4/2 13:21:29	85秒	微信	N/A	182.33.22.68(山东-济宁)	33	2	2	1	1	20	应用心理学	1	1	1	0	0	0	0	0	0	0	0	0	0	1	3	1	1	0	1	1	0	1	1	1	0	1	1	1	0	0	1	1	1	1	0	0	1
419	2024/4/2 13:21:42	90秒	手机提交	直接访问	153.118.174.111(山东-济南)	22	1	1	2	1	19	材料类	2	4	0	0	0	0	0	0	0	0	0	0	1	2	2	0	0	1	0	0	1	0	0	0	0	0	0	0	1	0	1	1	1	1	0	0	0
420	2024/4/2 13:21:52	245秒	手机提交	直接访问	111.14.210.80(山东-济南)	31	2	2	1	1	20	公共管理类	2	2	0	1	1	0	1	0	0	0	0	0	0	2	3	1	1	0	1	1	0	1	1	1	0	1	0	0	0	0	0	1	1	1	0	1	0
421	2024/4/2 13:21:56	232秒	手机提交	直接访问	111.14.210.78(山东-济南)	32	2	1	2	1	19	公共管理	2	3	0	1	0	0	1	1	1	1	1	0	0	2	2	1	1	1	1	1	1	1	1	1	0	1	0	0	1	0	1	1	0	1	0	1	0
422	2024/4/2 13:22:58	298秒	手机提交	直接访问	223.104.194.158(山东-青岛)	32	1	1	2	1	19	生物制药	2	3	1	0	0	0	1	1	1	1	1	1	0	2	3	1	1	0	1	1	1	1	0	1	0	1	1	0	0	0	1	1	1	1	1	1	0
423	2024/4/2 13:23:02	206秒	微信	N/A	223.160.160.222(山东-济南)	35	2	1	2	1	20	应用心理学	1	4	1	0	0	0	0	0	1	1	1	0	0	2	3	1	1	1	1	1	0	1	1	1	0	1	0	1	1	0	1	0	1	1	1	0	0
424	2024/4/2 13:23:06	59秒	微信	N/A	112.224.162.49(山东-济南)	22	2	1	1	1	19	应用心理学	1	3	1	0	1	1	0	0	0	0	0	0	0	2	3	1	1	1	0	1	1	0	0	0	0	1	0	0	1	0	1	0	0	0	1	1	0
425	2024/4/2 13:23:32	239秒	手机提交	直接访问	112.229.16.223(山东-济南)	31	2	1	2	1	19	数学科学学院	1	1	1	0	0	0	1	1	0	0	0	0	0	2	3	1	1	1	1	1	0	1	1	1	0	1	1	1	0	0	1	1	1	1	1	0	0
426	2024/4/2 13:23:45	185秒	微信	N/A	223.104.191.11(山东-临沂)	39	2	1	2	1	19	应用心理学	1	4	1	1	0	0	1	1	1	1	0	0	0	2	3	1	1	1	1	1	0	1	1	1	0	1	0	1	0	1	1	1	1	1	1	1	0
427	2024/4/2 13:23:46	89秒	微信	N/A	112.229.16.230(山东-济南)	28	1	1	2	1	20	应用心理学	1	2	0	1	0	0	0	0	0	0	0	0	0	2	3	0	1	1	1	1	1	1	1	0	0	0	0	1	1	1	0	0	1	1	1	0	0
428	2024/4/2 13:23:47	180秒	微信	N/A	112.224.143.84(山东-济南)	39	2	1	2	1	19	应用心理学	1	2	1	1	0	1	1	1	0	1	1	0	0	2	3	1	1	1	1	1	0	1	1	1	0	1	0	0	1	1	1	1	1	1	1	1	0
429	2024/4/2 13:24:41	197秒	手机提交	直接访问	182.32.19.196(山东-济南)	34	2	1	2	1	19	英语	1	3	0	0	0	0	1	0	1	1	0	0	0	2	2	1	1	1	1	1	1	0	1	1	0	1	0	0	0	0	1	1	1	1	0	1	0
430	2024/4/2 13:24:42	418秒	手机提交	直接访问	223.99.9.130(山东-济南)	37	2	1	1	1	19	化学类	2	3	0	0	0	0	0	1	0	1	1	0	0	2	3	1	1	1	0	1	0	1	1	1	0	1	0	1	0	0	1	1	1	1	1	0	0
431	2024/4/2 13:25:38	261秒	手机提交	直接访问	218.58.39.189(山东-济南)	27	2	1	2	1	20	公共管理	2	2	0	0	0	0	0	0	0	0	0	0	1	2	2	0	1	1	0	0	0	0	1	1	0	1	0	0	0	1	0	1	0	1	1	1	1
432	2024/4/2 13:25:39	347秒	微信	N/A	144.12.71.86(山东-济南)	36	2	2	1	1	20	应用心理学	1	4	0	0	0	0	1	1	0	1	0	0	0	2	2	1	1	0	1	1	1	1	1	1	0	1	1	0	1	1	1	0	1	1	1	0	0
433	2024/4/2 13:25:45	230秒	微信	N/A	144.12.235.251(山东-滨州)	37	2	1	2	1	19	应用心理学	1	4	0	1	0	0	1	1	1	1	0	0	0	2	3	1	1	1	0	1	0	1	1	1	0	1	0	1	0	1	1	1	1	1	1	1	0
434	2024/4/2 13:26:27	360秒	微信	N/A	223.104.194.166(山东-青岛)	38	2	1	1	1	20	特殊教育	1	2	0	1	0	1	0	1	0	1	0	0	0	1	3	1	1	1	1	1	1	1	1	1	0	1	0	1	1	1	0	1	1	1	1	0	0
435	2024/4/2 13:26:58	185秒	微信	N/A	111.14.210.116(山东-济南)	34	2	1	2	1	20	应用心理学	1	3	1	1	0	0	1	1	0	0	0	0	0	2	2	1	0	1	1	1	0	1	1	1	0	1	0	0	0	1	1	1	1	1	1	1	0
436	2024/4/2 13:27:58	161秒	微信	N/A	112.224.190.94(山东-济南)	34	2	1	1	1	20	应用心理学	1	4	1	0	0	0	1	1	1	1	0	0	0	2	3	1	1	1	1	1	1	1	1	1	0	1	0	0	1	0	1	1	1	1	1	0	0
437	2024/4/2 13:27:58	141秒	微信	N/A	113.127.216.224(山东-济南)	32	2	1	1	1	19	应用心理学	1	4	0	0	0	0	1	1	0	0	0	0	0	2	2	1	1	1	1	1	0	1	1	1	0	0	0	1	0	1	1	0	1	1	1	1	0
438	2024/4/2 13:28:05	109秒	微信	N/A	182.39.186.88(山东-枣庄)	29	2	1	1	1	19	心理	1	3	1	1	1	0	1	0	0	1	1	0	0	2	3	1	1	1	1	1	0	1	1	1	0	0	0	1	0	0	1	0	1	1	0	0	0
439	2024/4/2 13:28:12	116秒	微信	N/A	111.14.210.101(山东-济南)	36	2	1	2	1	20	应用心理学	1	2	1	0	0	1	1	1	1	1	1	0	0	2	2	1	1	1	1	1	0	1	1	1	0	1	1	1	1	0	1	1	1	1	0	1	0
443	2024/4/2 13:34:32	213秒	微信	N/A	182.39.194.165(山东-枣庄)	37	2	1	1	1	19	特殊教育	1	1	1	1	0	0	1	1	0	1	0	0	0	2	3	1	1	1	1	1	1	1	1	1	0	1	1	1	0	0	1	1	1	1	1	1	0
444	2024/4/2 13:34:49	1425秒	微信	N/A	112.224.1.185(山东-济南)	36	2	1	2	1	19	特殊教育	1	2	1	1	0	0	1	1	0	0	1	0	0	2	3	1	1	1	1	1	0	1	1	1	0	0	0	0	0	1	1	1	1	1	1	0	0
445	2024/4/2 13:34:49	179秒	手机提交	直接访问	113.126.103.150(山东-菏泽)	38	2	1	1	1	20	特殊教育	1	2	1	1	0	0	1	1	0	1	0	0	0	2	3	1	1	1	1	1	0	1	1	1	0	1	0	1	0	0	1	1	1	1	0	1	0
446	2024/4/2 13:34:55	186秒	手机提交	直接访问	124.133.245.234(山东-济南)	36	2	1	1	1	19	特殊教育	1	2	0	1	0	0	1	0	1	0	0	0	0	1	3	1	1	1	1	1	1	1	1	1	0	1	0	0	0	0	1	0	1	1	1	1	0
447	2024/4/2 13:35:34	223秒	手机提交	直接访问	124.133.245.234(山东-济南)	36	2	1	1	1	19	特殊教育	1	1	1	1	1	0	1	1	1	0	1	0	0	2	3	1	1	1	1	1	0	1	1	1	0	0	0	0	1	0	1	1	1	1	1	0	1
448	2024/4/2 13:36:42	279秒	手机提交	直接访问	112.224.143.100(山东-济南)	40	2	1	1	1	19	特殊教育	1	3	0	1	0	0	1	1	0	1	1	0	0	2	3	1	1	1	1	1	1	1	1	1	0	1	1	0	0	0	1	1	1	1	1	1	1
449	2024/4/2 13:43:51	154秒	手机提交	直接访问	124.133.245.234(山东-济南)	39	2	1	1	1	19	特殊教育	1	2	0	1	0	0	1	1	1	1	0	0	0	1	3	1	1	1	1	1	1	1	1	1	0	1	1	1	0	0	1	1	1	1	0	0	1
450	2024/4/2 13:44:46	115秒	手机提交	直接访问	153.118.165.76(山东-济南)	28	2	1	2	1	18	特殊教育	1	1	1	1	1	1	1	1	1	1	1	1	0	2	4	1	1	0	1	1	0	1	0	1	0	1	0	0	1	0	0	0	1	1	0	0	1
451	2024/4/2 13:44:46	164秒	手机提交	直接访问	112.229.16.34(山东-济南)	38	2	1	2	1	20	特殊教育	1	2	0	1	0	0	0	0	0	1	0	0	0	1	2	1	1	1	1	1	0	1	1	1	0	1	1	1	1	1	0	0	1	1	0	1	1
452	2024/4/2 13:45:46	194秒	微信	N/A	223.104.194.143(山东-青岛)	31	1	1	2	1	19	应用心理学	1	2	1	0	0	0	0	0	0	0	0	0	0	2	1	1	1	1	0	1	0	1	1	1	0	1	0	0	0	0	1	1	1	1	1	0	0
453	2024/4/2 13:46:14	231秒	微信	N/A	153.119.76.75(山东-济宁)	38	2	1	2	1	20	应用心理学	1	4	1	0	0	1	1	1	1	1	1	0	0	2	2	1	1	1	1	1	0	1	1	1	0	1	1	0	1	0	1	1	1	1	1	0	0
454	2024/4/2 13:47:54	98秒	手机提交	直接访问	223.104.194.6(山东-青岛)	30	2	1	1	1	20	特殊教育	1	2	0	1	0	0	1	1	1	1	1	0	0	2	3	1	1	0	1	1	0	1	1	1	0	0	0	1	0	1	1	0	1	1	1	0	0
455	2024/4/2 13:48:17	188秒	手机提交	直接访问	112.224.143.141(山东-济南)	36	2	1	2	1	19	特殊教育	1	3	0	1	0	0	0	0	0	0	0	0	0	2	3	1	1	1	1	1	0	1	1	1	0	1	0	0	1	1	1	0	1	1	1	0	0
456	2024/4/2 13:48:40	195秒	微信	N/A	182.118.236.224(河南-郑州)	33	2	1	1	2	19	经济学	2	2	0	0	0	0	1	0	1	1	0	0	0	2	3	1	1	1	1	1	0	1	0	1	0	1	1	0	0	0	0	1	0	1	0	1	1
457	2024/4/2 13:52:01	88秒	微信	N/A	112.224.190.88(山东-济南)	31	1	1	1	1	19	应用心理学	1	4	0	0	0	0	1	1	0	0	0	0	0	2	4	1	1	0	1	1	0	1	1	1	0	0	0	1	1	0	1	0	1	1	1	1	0
458	2024/4/2 13:52:23	178秒	微信	N/A	111.14.210.75(山东-济南)	37	2	1	2	1	19	特殊教育	1	2	0	1	0	0	1	1	0	1	0	0	0	2	2	1	1	0	1	1	0	1	1	1	0	1	0	0	1	0	1	0	1	1	1	1	0
459	2024/4/2 13:55:38	174秒	手机提交	直接访问	112.224.143.157(山东-济南)	29	1	1	2	1	19	化工与制药类	2	3	1	0	0	0	0	1	1	0	0	0	0	1	2	1	0	1	0	1	0	1	0	1	0	1	0	1	1	1	1	0	1	1	1	1	0
460	2024/4/2 13:56:28	322秒	手机提交	直接访问	223.104.194.143(山东-青岛)	37	2	1	1	1	19	特殊教育	1	2	1	1	0	0	0	0	1	1	0	0	0	2	4	1	1	1	1	1	0	1	1	1	0	1	0	1	0	1	1	1	1	1	0	1	0
461	2024/4/2 13:59:07	142秒	微信	N/A	182.33.142.250(山东-潍坊)	29	2	2	1	1	22	应用心理学	1	3	0	1	0	1	1	0	1	1	0	0	0	1	3	1	1	0	1	1	0	1	1	1	0	0	0	1	1	1	1	0	1	1	1	0	0
462	2024/4/2 13:59:13	296秒	手机提交	直接访问	223.104.194.186(山东-青岛)	36	1	1	1	1	19	自动化类	2	4	0	0	0	0	0	0	0	0	0	0	1	2	2	1	1	0	1	1	0	1	1	1	0	0	0	0	1	0	1	1	1	1	1	1	0
463	2024/4/2 13:59:19	118秒	手机提交	直接访问	182.39.108.30(山东-聊城)	32	2	1	1	2	20	美术学	1	4	1	0	0	0	1	1	0	1	1	0	0	2	2	1	1	1	1	1	0	1	1	1	0	1	0	0	0	1	1	1	1	1	0	1	0
464	2024/4/2 14:00:34	113秒	手机提交	直接访问	223.104.194.148(山东-青岛)	27	1	1	2	1	20	水利	2	2	0	1	1	1	0	1	0	0	0	0	0	1	2	1	1	1	1	1	0	0	1	1	0	0	0	1	0	0	1	1	0	1	1	1	0
465	2024/4/2 14:00:41	238秒	微信	N/A	113.127.76.193(山东-济南)	23	1	1	1	1	19	化学工程与工艺	2	2	1	0	0	0	0	0	1	0	0	0	0	2	4	1	1	1	1	1	0	1	0	1	0	0	1	0	0	0	1	0	0	0	1	1	0
466	2024/4/2 14:01:05	655秒	微信	N/A	223.104.194.153(山东-青岛)	37	2	1	1	1	18	特殊教育	1	3	0	1	0	0	1	1	0	1	0	0	0	2	3	1	1	1	1	0	0	1	1	1	0	1	1	1	1	0	1	1	1	1	0	0	0
2、心理治疗：多采用行为治疗、认知行为治疗和家庭治疗，主要目的是强化已经形成的良好行为，对影响到接受教育和训练、社会交往或危害自身的异常行为，如刻板行为、攻击性行为、自伤或自残行为等，予以矫正；
3、药物治疗：目的在于改善患者的症状，提高患者环境适应的能力。控制刻板动作、过度活动和冲动行为，可服用氟哌啶醇和盐酸苯海索；改善孤僻退缩、安定情绪、提高言语水平，可服用舒必利等。	13	14	10	4	2	2	2	2	2	1	1	1
467	2024/4/2 14:01:36	333秒	手机提交	直接访问	124.133.245.234(山东-济南)	40	2	1	2	1	19	特殊教育	1	2	1	1	0	0	0	1	1	1	1	0	0	1	3	1	1	1	1	1	0	1	1	1	0	1	1	0	1	1	1	0	1	1	1	0	0
469	2024/4/2 14:03:44	221秒	手机提交	直接访问	223.104.194.128(山东-青岛)	32	2	1	2	1	19	服装与服饰设计	2	4	0	0	0	0	0	1	0	1	0	0	0	2	3	1	1	1	1	1	0	1	1	1	0	0	0	1	1	0	1	1	1	1	0	0	0
470	2024/4/2 14:05:18	97秒	微信	N/A	112.224.163.41(山东-济南)	29	2	1	1	1	19	法学	2	4	0	0	0	0	1	1	1	0	0	0	0	2	3	0	1	0	1	1	0	1	1	1	0	0	1	0	1	1	1	0	0	1	0	1	0
471	2024/4/2 14:06:03	148秒	微信	N/A	223.99.9.140(山东-济南)	37	2	1	2	1	19	应用心理学	1	4	0	1	1	0	1	1	1	0	1	0	0	2	3	1	1	1	1	1	0	1	1	1	0	1	0	1	1	0	1	1	1	1	1	1	0
472	2024/4/2 14:08:27	237秒	手机提交	直接访问	153.119.77.190(山东-济南)	33	2	1	1	1	20	美术学	1	3	0	0	0	0	1	1	1	1	0	0	0	2	2	1	1	0	1	1	0	1	0	1	0	1	0	0	0	1	1	1	1	1	0	1	1
473	2024/4/2 14:08:33	348秒	手机提交	直接访问	182.33.181.53(山东-潍坊)	40	2	1	2	1	18	特殊教育	1	2	0	1	0	0	1	1	0	0	1	0	0	2	3	1	1	1	1	1	1	1	1	1	0	1	1	0	1	0	1	1	1	1	0	1	0
474	2024/4/2 14:10:03	191秒	手机提交	直接访问	113.128.202.112(山东-济南)	40	1	1	1	1	19	特殊教育	1	2	1	1	0	0	1	0	0	0	1	0	0	2	4	1	0	1	1	1	1	1	0	1	0	1	0	1	1	0	1	0	1	1	1	1	0
475	2024/4/2 14:10:17	141秒	微信	N/A	182.33.166.183(山东-潍坊)	38	2	1	2	1	19	光电信息科学与工程	2	4	1	0	0	0	1	1	0	1	0	0	0	2	3	1	1	1	1	1	0	1	1	1	0	1	0	0	0	1	1	1	1	1	1	0	0
476	2024/4/2 14:10:29	203秒	手机提交	直接访问	144.12.76.74(山东-济南)	36	2	1	2	1	19	材料科学与工程	2	4	0	1	1	0	0	0	0	0	0	0	0	2	3	0	1	0	1	1	1	1	1	1	0	1	1	1	0	0	1	1	1	1	0	1	0
477	2024/4/2 14:10:40	215秒	手机提交	直接访问	123.171.198.122(山东-济南)	36	1	1	2	1	19	特殊教育	1	2	0	1	0	0	0	1	1	1	0	0	0	2	2	1	1	1	1	1	0	1	0	1	0	0	0	0	1	0	1	1	1	1	0	1	0
478	2024/4/2 14:11:43	253秒	手机提交	直接访问	113.127.187.51(山东-济南)	31	2	1	1	1	19	金融数学	2	3	0	0	0	0	1	0	0	1	0	0	0	2	2	1	0	0	1	1	1	1	0	1	0	1	1	0	0	0	0	1	1	1	0	1	1
479	2024/4/2 14:12:43	108秒	手机提交	直接访问	223.104.194.141(山东-青岛)	36	2	1	2	1	18	法学	2	4	0	0	1	0	0	1	0	0	0	0	0	1	2	1	1	1	1	1	0	1	1	1	0	1	1	1	1	0	0	0	1	1	1	0	0
480	2024/4/2 14:17:12	200秒	手机提交	直接访问	153.119.69.6(山东-济南)	37	2	1	2	1	20	汉语言文学	1	4	1	0	1	0	1	1	0	0	0	0	0	1	4	1	1	1	1	1	0	1	1	1	0	1	1	1	0	0	1	1	1	1	1	1	1
481	2024/4/2 14:23:04	494秒	手机提交	直接访问	223.99.9.131(山东-济南)	37	2	1	2	1	19	数据科学与大数据技术	2	2	1	0	0	1	1	1	1	0	0	0	0	2	1	1	1	1	1	1	0	1	1	1	0	1	0	1	1	0	1	0	1	1	0	0	0
首先，我要说的是，对于孤独症谱系障碍，我们应该持有一种理解和包容的态度。每个孩子都是独一无二的，他们的症状表现也会有所不同。因此，我们不能期待一个固定的、通用的解决方案，而是需要为每个孩子制定个别化的训练方案。
教育训练在这其中起着至关重要的作用。通过有针对性的训练，我们可以教会患者一些实用的社会技能，帮助他们更好地融入社会。例如，教会他们如何与人交流、如何表达自己的情感、如何处理日常生活中的问题等。这样的训练需要长期坚持，并且要随着患者的进步不断调整和优化。
心理治疗也是不可忽视的一环。通过行为治疗、认知行为治疗等方式，我们可以帮助患者纠正一些不良行为，强化已经形成的良好行为。同时，家庭治疗也非常重要，家长的理解和配合对于患者的康复有着至关重要的作用。
药物治疗虽然可以在一定程度上改善患者的症状，但并不能根治孤独症谱系障碍。因此，我们不能过分依赖药物，而应该将其作为一种辅助手段，结合教育训练和心理治疗来综合施治。
最后，我想强调的是，对于孤独症谱系障碍患者，我们需要的不仅仅是治疗，更是关爱和支持。我们应该创造一个包容、理解的环境，让他们能够感受到社会的温暖和接纳。同时，我们也需要加强对孤独症谱系障碍的宣传和教育，提高公众的认知度和理解度，从而为患者提供更多的帮助和支持。	15	12	10	3	2	2	2	2	2	2	1	1
482	2024/4/2 14:25:13	150秒	微信	N/A	39.144.29.217(河南-郑州)	37	2	1	2	2	20	药学	2	4	0	0	0	1	0	0	0	1	0	0	0	2	2	1	1	1	1	1	0	1	1	1	0	1	1	1	0	0	1	1	1	1	0	1	0
483	2024/4/2 14:28:58	181秒	手机提交	直接访问	223.104.194.136(山东-青岛)	32	2	1	1	1	19	金融数学	2	1	1	0	0	0	1	1	1	1	1	0	0	1	3	1	1	0	1	1	0	0	1	1	0	1	0	0	0	0	1	1	0	1	0	0	0
484	2024/4/2 14:32:26	222秒	微信	N/A	223.99.9.137(山东-济南)	37	2	1	1	1	19	工业设计	2	4	0	1	0	1	1	0	0	0	0	0	0	2	1	0	1	1	1	1	0	1	1	1	0	1	0	1	0	1	1	1	1	1	1	0	0
485	2024/4/2 14:35:13	183秒	微信	N/A	112.229.16.170(山东-济南)	38	2	1	2	2	21	广告学	2	3	1	0	0	1	1	1	1	1	1	0	0	2	3	1	1	1	1	1	0	0	1	1	0	1	1	1	0	1	1	1	1	1	1	0	0
486	2024/4/2 14:38:52	135秒	手机提交	直接访问	144.12.113.238(山东-菏泽)	34	2	1	2	1	19	法学	2	4	1	0	0	0	1	1	0	1	0	0	0	2	3	1	1	0	1	1	0	1	1	1	0	1	0	1	0	1	1	1	1	1	1	1	0
487	2024/4/2 14:46:45	158秒	手机提交	直接访问	112.224.190.81(山东-济南)	28	1	1	1	1	20	机械工程	2	2	1	0	0	0	1	0	0	0	0	0	0	1	4	1	1	0	1	1	0	1	1	1	0	0	0	0	0	1	1	0	1	1	1	0	0
488	2024/4/2 14:53:29	495秒	微信	N/A	112.229.16.220(山东-济南)	33	2	2	1	1	19	应用心理学	1	3	1	0	0	0	1	1	1	1	0	0	0	2	3	1	1	1	1	1	0	1	1	1	0	1	1	0	0	0	1	0	1	0	1	0	0
489	2024/4/2 14:58:40	141秒	手机提交	直接访问	112.224.160.160(山东-济南)	34	2	1	1	2	20	会展经济与管理	2	3	1	0	0	0	1	1	1	1	0	0	0	2	2	1	1	0	1	1	0	1	1	1	0	0	0	1	0	1	1	1	1	1	1	1	0
490	2024/4/2 14:59:18	112秒	手机提交	直接访问	112.224.191.130(山东-济南)	26	2	1	2	1	19	建筑类	2	3	1	1	0	0	1	1	1	0	0	0	0	2	2	1	1	0	1	1	0	1	1	1	0	0	0	1	0	0	1	0	1	1	1	0	0
491	2024/4/2 14:59:31	213秒	手机提交	直接访问	113.126.68.221(山东-菏泽)	35	1	1	2	1	19	给水	2	4	0	0	0	0	0	1	0	1	0	0	0	2	2	1	1	1	1	1	1	1	1	1	0	1	0	0	0	0	1	1	1	1	1	1	0
492	2024/4/2 14:59:42	186秒	手机提交	直接访问	223.99.9.132(山东-济南)	35	1	1	2	2	20	会展经济与管理	2	4	0	0	0	0	1	1	0	1	0	0	0	1	3	1	1	1	1	1	0	1	1	1	0	1	0	1	1	0	1	1	1	1	0	0	0
493	2024/4/2 15:00:13	142秒	微信	N/A	223.104.194.154(山东-青岛)	37	2	1	2	1	19	数据科学与大数据技术	2	4	0	0	0	0	1	1	1	1	0	0	0	2	2	1	1	1	1	1	0	1	1	1	0	1	0	1	0	0	1	1	1	1	1	0	0
494	2024/4/2 15:01:17	274秒	手机提交	直接访问	111.14.210.23(山东-济南)	36	2	1	2	1	18	建筑	2	4	1	0	0	0	1	1	0	1	0	0	0	2	2	1	1	0	1	1	0	1	0	1	0	1	0	1	1	1	1	1	1	1	1	1	1
495	2024/4/2 15:01:39	188秒	手机提交	直接访问	223.99.9.133(山东-济南)	34	2	1	2	2	20	会展经济与管理	2	4	1	0	0	0	0	0	0	1	0	0	0	2	2	0	1	0	1	1	1	1	1	1	0	1	0	1	0	0	1	1	1	1	1	1	0
497	2024/4/2 15:02:53	341秒	手机提交	直接访问	39.144.109.169(山东-聊城)	39	2	1	1	2	20	文化产业管理（艺术经营与管理方向）	2	4	0	0	0	0	1	1	0	1	0	0	0	1	3	1	1	1	1	1	1	1	1	1	0	1	1	1	0	0	1	1	1	1	1	0	1
498	2024/4/2 15:03:00	221秒	手机提交	直接访问	153.119.111.178(山东-济南)	37	2	1	1	1	19	土木类	2	4	0	0	0	0	1	1	1	1	0	0	0	2	1	1	1	1	1	1	0	1	1	1	0	1	0	0	0	0	1	0	1	1	0	0	0
500	2024/4/2 15:04:00	253秒	手机提交	直接访问	223.99.9.130(山东-济南)	32	2	1	2	2	20	材料物理	2	4	1	1	0	0	1	1	1	1	0	0	0	1	3	1	1	1	1	1	0	1	0	1	0	1	0	0	0	0	1	0	1	1	1	0	0
501	2024/4/2 15:07:30	124秒	手机提交	直接访问	112.229.16.27(山东-济南)	32	1	1	2	2	20	车辆工程	2	5	0	0	0	0	0	0	0	0	0	0	1	2	1	0	1	1	1	1	0	1	1	1	0	0	0	1	1	1	1	0	1	1	1	0	0
502	2024/4/2 15:08:01	242秒	手机提交	直接访问	112.224.143.187(山东-济南)	35	2	1	2	1	20	土木类	2	2	0	0	0	0	1	1	1	1	0	0	0	2	2	1	1	0	1	1	0	1	1	1	0	1	1	0	0	1	1	0	1	1	0	1	1
503	2024/4/2 15:08:10	236秒	手机提交	直接访问	124.128.158.36(山东-济南)	37	1	1	2	2	21	车辆工程	2	5	1	0	0	0	1	1	1	0	0	0	0	2	1	1	1	1	1	1	1	1	1	1	0	1	0	1	0	0	1	1	1	1	1	1	0
504	2024/4/2 15:08:52	273秒	手机提交	直接访问	144.12.78.47(山东-济南)	33	1	1	2	2	22	智能制造工程	2	4	1	0	0	0	1	1	0	0	0	0	0	2	2	1	0	1	1	1	1	1	0	1	0	1	0	0	0	0	1	1	1	1	0	1	0
505	2024/4/2 15:09:05	270秒	手机提交	直接访问	117.136.93.177(山东-济南)	38	1	1	2	2	20	机械工程	2	4	0	0	0	0	1	1	1	1	0	0	0	2	3	1	1	1	1	1	1	1	1	1	0	1	0	0	1	0	1	1	1	1	0	0	0
506	2024/4/2 15:10:00	284秒	手机提交	直接访问	223.99.9.137(山东-济南)	30	1	1	2	1	20	建规类	2	3	1	0	0	1	0	0	0	0	0	0	0	2	3	1	0	0	1	1	0	1	1	1	0	1	0	0	0	1	1	0	1	1	1	0	0
508	2024/4/2 15:10:44	180秒	手机提交	直接访问	113.126.37.116(山东-济南)	33	2	1	1	2	20	机械工程	2	3	0	0	0	0	1	1	0	1	1	0	0	2	1	1	1	1	1	1	0	1	0	1	0	1	1	1	1	0	1	0	1	1	1	0	0
509	2024/4/2 15:11:07	225秒	手机提交	直接访问	223.99.9.130(山东-济南)	34	2	1	1	1	19	金融数学	2	2	1	1	1	1	1	1	1	1	1	1	0	2	2	1	0	1	0	0	1	1	1	1	0	1	0	0	1	1	1	1	1	1	1	1	0
510	2024/4/2 15:11:15	230秒	手机提交	直接访问	223.99.9.133(山东-济南)	33	1	1	2	4	22	化学	2	5	0	0	0	0	1	1	1	1	0	0	0	2	1	1	1	1	1	1	0	1	1	1	0	1	0	0	0	0	0	0	1	1	0	1	0
511	2024/4/2 15:11:22	261秒	手机提交	直接访问	112.224.160.36(山东-济南)	38	2	1	2	4	22	高分子材料与工程	2	3	0	0	0	1	0	1	0	1	0	0	0	2	3	1	1	1	1	1	0	1	1	1	0	1	0	0	1	1	1	1	1	1	1	0	0
513	2024/4/2 15:11:50	188秒	手机提交	直接访问	112.224.163.233(山东-济南)	18	1	1	1	2	20	机械工程W	2	3	0	1	0	0	0	0	0	1	0	0	0	2	3	0	0	0	0	0	1	0	0	0	0	1	0	0	1	0	1	1	0	0	0	1	1
514	2024/4/2 15:12:16	262秒	手机提交	直接访问	182.33.146.145(山东-潍坊)	29	1	1	2	1	20	土木工程	2	4	0	0	0	0	1	0	0	0	0	0	0	2	2	1	1	1	1	1	0	1	0	1	0	1	0	1	0	1	1	0	0	1	1	1	1
515	2024/4/2 15:12:24	339秒	手机提交	直接访问	112.224.160.117(山东-济南)	32	2	1	2	2	21	会展经济与管理	2	4	0	0	0	0	1	1	0	0	0	0	0	2	2	1	0	0	1	1	0	1	1	1	0	1	0	0	0	0	1	0	1	1	1	0	1
517	2024/4/2 15:12:46	118秒	手机提交	直接访问	124.128.158.40(山东-济南)	28	1	1	1	1	20	土土	2	2	1	0	0	0	0	0	1	0	1	0	0	1	5	1	1	1	1	0	1	0	1	1	0	1	0	1	1	1	1	0	1	1	1	0	0
530	2024/4/2 15:14:12	240秒	微信	N/A	111.14.210.107(山东-济南)	42	2	1	1	2	20	特殊教育	1	2	1	1	0	1	0	1	0	0	0	0	0	2	4	0	1	1	1	1	1	1	1	1	0	1	1	0	1	1	1	1	1	1	1	0	0
533	2024/4/2 15:14:32	151秒	手机提交	直接访问	223.104.189.184(山东-青岛)	28	1	1	1	1	18	土木	2	4	0	0	0	0	1	0	0	0	0	0	0	2	1	0	1	0	1	1	0	1	1	1	0	0	0	0	0	0	1	1	1	1	1	1	0
539	2024/4/2 15:15:30	210秒	手机提交	直接访问	223.104.194.185(山东-青岛)	37	2	1	2	4	22	学工程与工艺	2	5	0	0	0	0	0	0	0	0	0	0	1	2	1	1	1	1	1	1	0	1	1	1	0	1	1	1	0	0	1	1	1	1	1	1	0
544	2024/4/2 15:16:37	153秒	手机提交	直接访问	182.33.219.174(山东-潍坊)	36	1	1	1	1	18	公共管理类	2	4	0	0	0	0	0	1	1	1	0	0	0	2	1	1	1	0	1	1	0	1	1	1	0	1	0	0	0	1	1	1	1	1	0	0	1
545	2024/4/2 15:16:46	419秒	微信	N/A	182.39.165.95(山东-枣庄)	36	2	1	2	2	20	机械工程	2	4	0	1	1	1	1	1	0	1	0	1	0	2	2	1	1	1	1	1	0	1	0	1	0	1	0	1	1	0	1	1	1	1	1	0	0
552	2024/4/2 15:17:45	550秒	手机提交	直接访问	111.14.210.113(山东-济南)	32	2	1	2	1	19	土木类	2	5	0	0	0	0	1	0	0	0	0	1	0	2	2	1	1	0	1	0	1	1	0	1	0	1	0	1	1	0	1	1	1	1	1	1	0
563	2024/4/2 15:19:13	406秒	手机提交	直接访问	111.14.210.101(山东-济南)	36	2	1	2	4	22	应用化学	2	3	1	0	0	0	1	1	0	1	0	0	0	2	3	1	1	1	1	1	0	1	1	1	0	1	0	0	1	0	1	0	1	1	1	0	1
571	2024/4/2 15:20:35	153秒	微信	N/A	223.99.9.130(山东-济南)	33	2	1	1	1	20	应用心理学	1	2	0	0	0	0	1	0	0	0	0	0	0	2	3	1	1	1	1	1	1	1	0	1	0	1	0	0	0	0	1	1	1	1	1	1	1
585	2024/4/2 15:23:49	411秒	微信	N/A	113.126.61.163(山东-济南)	39	2	1	1	1	19	应用心理学	1	4	0	1	0	0	1	1	0	0	0	0	0	2	2	1	1	1	1	1	0	1	1	1	0	1	1	1	1	0	1	0	1	1	0	1	0
586	2024/4/2 15:23:54	188秒	手机提交	直接访问	111.14.210.68(山东-济南)	37	1	1	2	2	20	车辆工程	2	4	1	1	1	0	0	0	0	0	0	0	0	2	2	1	1	1	1	1	1	1	1	1	0	1	0	1	1	0	1	0	1	1	1	0	0
589	2024/4/2 15:24:22	189秒	微信	N/A	101.84.14.239(上海-上海)	26	2	1	2	4	27	英语	2	4	0	0	0	0	0	0	0	0	0	0	1	2	2	0	0	1	0	0	1	1	1	1	0	1	0	1	0	0	1	1	1	1	1	1	0
590	2024/4/2 15:24:26	175秒	手机提交	直接访问	223.104.194.178(山东-青岛)	38	2	1	1	2	20	应用化学	2	4	1	0	0	0	0	1	1	1	0	0	0	2	3	1	1	1	1	1	0	1	1	1	0	1	0	0	0	0	1	1	1	1	1	1	1
591	2024/4/2 15:24:33	271秒	手机提交	直接访问	42.88.31.137(甘肃-临夏)	31	2	1	2	4	23	化学工程与工艺	2	5	0	0	0	0	0	0	0	0	0	0	1	2	1	0	1	1	0	1	1	1	1	1	0	1	0	0	0	1	1	1	0	1	1	1	1
592	2024/4/2 15:24:45	178秒	手机提交	直接访问	223.99.9.131(山东-济南)	38	2	1	1	2	20	应用化学	2	2	0	0	0	1	1	1	1	1	0	0	0	2	3	1	1	1	1	1	0	1	1	1	0	0	1	1	1	0	1	1	1	1	1	1	0
593	2024/4/2 15:25:03	191秒	手机提交	直接访问	223.104.194.138(山东-青岛)	34	1	1	2	4	23	化学	2	5	1	1	1	1	1	1	1	1	0	0	0	2	2	1	1	1	0	1	1	1	0	1	0	1	1	0	0	1	1	1	1	1	1	1	1
594	2024/4/2 15:25:23	241秒	手机提交	直接访问	112.224.19.101(山东-济南)	35	2	1	2	1	19	法学	2	3	1	0	1	0	1	1	1	1	1	0	0	2	2	1	1	0	1	1	0	1	1	1	0	1	0	0	0	1	1	1	1	1	1	1	0
595	2024/4/2 15:25:41	229秒	手机提交	直接访问	223.99.9.138(山东-济南)	30	2	1	2	2	20	应用化学	2	4	1	0	0	0	1	1	1	0	0	0	0	2	2	1	1	1	1	1	0	1	1	1	0	1	0	0	0	0	1	0	1	1	1	1	0
596	2024/4/2 15:25:43	243秒	微信	N/A	39.144.145.183(云南-昆明)	37	2	1	2	2	21	思想政治教育	1	5	0	0	0	0	0	0	0	0	0	0	1	2	1	0	1	1	1	1	0	1	1	0	0	1	1	0	0	1	1	1	1	1	1	1	1
597	2024/4/2 15:26:03	173秒	手机提交	直接访问	144.12.161.188(山东-聊城)	31	2	1	2	2	20	应用化学	2	4	0	0	0	0	1	1	0	1	0	0	0	2	2	1	1	1	0	1	0	1	1	1	0	1	0	1	0	0	1	0	1	1	1	0	1
598	2024/4/2 15:26:32	178秒	手机提交	直接访问	144.12.161.87(山东-聊城)	30	1	1	2	2	20	应用化学	2	5	0	0	0	0	1	1	0	0	0	0	0	2	1	0	1	0	1	1	0	0	0	1	0	1	0	0	0	1	1	1	1	1	1	1	0
601	2024/4/2 15:26:56	129秒	手机提交	直接访问	223.104.194.131(山东-青岛)	31	2	1	1	1	20	生物制药	2	5	0	0	0	0	1	0	0	0	0	0	0	2	2	0	1	1	1	1	0	1	1	1	0	1	0	1	0	0	1	1	1	1	1	0	0
602	2024/4/2 15:27:28	161秒	手机提交	直接访问	112.224.161.154(山东-济南)	33	2	1	2	1	19	药学	2	4	1	0	0	1	1	1	1	0	0	0	0	2	2	1	1	0	1	1	0	1	0	1	0	1	0	1	1	0	1	0	1	1	0	0	0
603	2024/4/2 15:27:35	217秒	手机提交	直接访问	112.224.161.97(山东-济南)	32	1	1	2	2	20	高分子材料	2	1	0	0	0	0	0	1	0	0	0	0	0	2	3	1	1	0	1	1	0	1	1	1	0	0	0	1	1	0	1	1	1	1	1	0	0
604	2024/4/2 15:27:45	180秒	手机提交	直接访问	182.39.191.235(山东-枣庄)	37	1	1	2	1	20	光电信息科学与工程	2	5	0	0	1	0	0	0	0	1	0	0	0	1	4	1	1	1	1	1	0	1	1	1	0	1	0	1	0	0	1	0	1	1	1	0	1
605	2024/4/2 15:27:51	187秒	手机提交	直接访问	112.224.190.21(山东-济南)	35	2	1	1	1	19	生物制药	2	5	1	0	1	0	0	1	1	1	0	0	0	2	3	1	1	0	1	1	0	1	1	1	0	0	1	0	1	0	1	1	1	1	1	0	1
606	2024/4/2 15:27:53	165秒	手机提交	直接访问	112.224.161.158(山东-济南)	29	2	1	2	1	19	药学	2	1	0	1	0	0	1	1	0	1	0	0	0	2	3	0	1	0	1	1	0	1	1	1	0	0	0	1	1	1	1	0	1	1	1	0	0
607	2024/4/2 15:27:55	190秒	手机提交	直接访问	182.39.145.186(山东-枣庄)	34	2	1	2	1	19	药学	2	5	0	0	0	0	0	1	0	1	0	0	0	2	1	1	1	1	1	1	0	1	1	1	0	0	0	1	0	0	1	1	1	1	0	0	0
608	2024/4/2 15:27:58	123秒	手机提交	直接访问	124.133.245.238(山东-济南)	34	1	1	1	1	20	生物制药	2	5	0	0	0	0	0	0	1	1	0	0	0	2	1	1	1	1	1	1	1	1	1	1	0	1	0	1	1	1	1	0	1	1	1	0	0
610	2024/4/2 15:28:03	180秒	手机提交	直接访问	124.133.245.14(山东-济南)	37	2	1	2	2	20	应用化学	2	4	0	0	0	0	0	1	0	1	0	0	0	2	3	1	1	0	1	1	1	1	1	1	0	1	0	1	0	0	1	1	1	1	1	0	0
611	2024/4/2 15:28:06	173秒	手机提交	直接访问	223.104.194.128(山东-青岛)	34	2	1	2	4	23	制药工程	2	4	1	0	0	0	1	0	0	0	0	0	0	2	1	1	1	1	1	1	0	1	1	1	0	0	0	1	1	0	1	0	1	1	1	0	0
612	2024/4/2 15:28:14	191秒	手机提交	直接访问	111.14.210.96(山东-济南)	33	2	1	2	2	20	应用化学	2	2	0	0	0	0	1	1	0	0	0	0	0	2	3	1	1	1	1	1	1	1	1	1	0	1	1	1	0	1	1	0	1	1	0	1	0
613	2024/4/2 15:28:19	159秒	手机提交	直接访问	223.99.9.133(山东-济南)	33	1	1	1	1	20	物理学	1	3	0	0	0	1	0	1	0	0	0	0	0	2	2	1	1	1	1	1	0	1	1	1	0	1	0	1	0	0	1	1	1	1	0	1	0
614	2024/4/2 15:28:23	211秒	手机提交	直接访问	112.224.190.16(山东-济南)	38	1	1	2	1	20	生物制药	2	3	0	1	0	1	0	1	1	1	1	0	0	2	4	1	1	0	1	1	0	1	1	1	0	0	0	1	1	1	1	1	1	1	1	1	1
615	2024/4/2 15:28:44	217秒	手机提交	直接访问	223.99.9.131(山东-济南)	40	2	1	1	1	20	生物制药	2	3	1	0	0	0	0	0	1	1	0	0	0	1	4	1	1	1	1	1	1	1	1	1	0	1	1	0	1	0	1	1	1	1	1	1	0
618	2024/4/2 15:29:00	339秒	手机提交	直接访问	113.127.61.142(山东-济南)	28	1	1	2	2	21	应化2204	2	2	0	0	0	1	1	1	0	0	0	0	0	2	2	1	1	1	1	1	1	0	0	1	0	1	0	0	0	0	1	1	1	1	1	1	0
619	2024/4/2 15:29:01	269秒	手机提交	直接访问	144.12.113.182(山东-菏泽)	30	2	1	2	2	20	应用化学	2	3	1	0	0	1	1	1	1	1	0	0	0	2	3	1	1	0	0	1	1	1	1	1	0	0	0	0	0	1	1	1	1	1	0	1	0
620	2024/4/2 15:29:01	292秒	手机提交	直接访问	106.80.102.195(重庆-重庆)	36	1	1	1	4	22	化学	2	5	1	0	0	0	1	0	0	0	0	0	0	1	5	1	1	1	1	1	1	1	1	1	0	1	0	1	1	0	1	0	1	1	0	0	0
621	2024/4/2 15:29:18	151秒	手机提交	直接访问	112.229.17.64(山东-济南)	21	2	2	2	1	19	药学	2	4	0	0	0	0	0	0	0	0	0	0	1	2	2	0	1	0	1	1	1	1	0	1	0	1	0	0	0	1	0	0	1	1	0	1	1
623	2024/4/2 15:29:49	258秒	手机提交	直接访问	124.133.245.238(山东-济南)	30	1	1	2	1	19	生物技术	2	5	0	0	0	0	0	0	0	0	0	0	1	1	3	1	0	1	1	1	0	1	1	1	0	1	0	1	0	0	1	1	1	1	0	1	0
624	2024/4/2 15:30:06	190秒	手机提交	直接访问	182.39.136.219(山东-枣庄)	32	1	1	2	1	19	光电信息科学与工程	2	2	1	0	1	1	0	1	1	1	0	0	0	2	3	1	1	0	1	1	0	1	1	1	0	0	0	1	1	1	1	0	1	1	1	0	0
625	2024/4/2 15:30:06	273秒	手机提交	直接访问	112.224.162.126(山东-济南)	36	2	1	2	2	19	应用化学	2	4	1	0	0	0	1	1	0	0	0	0	0	2	2	1	1	1	1	1	1	1	1	1	0	1	0	0	0	0	1	1	1	1	1	1	0
626	2024/4/2 15:30:10	289秒	手机提交	直接访问	112.224.1.171(山东-济南)	33	2	1	1	1	19	药学	2	2	1	0	0	0	1	1	1	1	0	0	0	2	3	1	1	1	1	1	0	1	1	1	0	0	0	1	1	0	1	0	1	1	0	0	0
627	2024/4/2 15:30:17	330秒	手机提交	直接访问	113.129.216.127(山东-济南)	35	2	1	2	1	19	生物制药	2	3	1	1	0	0	1	1	1	1	1	0	0	2	3	1	1	0	1	1	0	1	0	1	0	1	1	0	0	0	1	1	1	0	0	1	1
628	2024/4/2 15:30:25	323秒	手机提交	直接访问	111.14.210.82(山东-济南)	33	1	1	2	1	19	生物制药	2	4	1	0	0	0	1	1	1	1	0	0	0	1	2	1	1	0	0	1	1	1	0	1	0	1	0	0	1	1	1	0	1	1	1	1	1
629	2024/4/2 15:30:34	222秒	手机提交	直接访问	223.104.194.179(山东-青岛)	30	1	1	2	1	19	光电信息科学与工程	2	4	1	1	1	1	1	1	1	1	1	0	0	2	2	1	1	0	1	1	0	1	1	1	0	1	0	0	0	0	1	1	1	1	0	1	0
630	2024/4/2 15:30:41	176秒	手机提交	直接访问	112.224.191.19(山东-济南)	34	2	1	2	4	22	化学工程与工艺	2	3	0	0	0	0	1	1	1	1	0	0	0	2	3	1	1	0	1	1	0	1	1	1	0	0	0	1	1	1	1	1	1	1	1	0	0
631	2024/4/2 15:30:52	192秒	手机提交	直接访问	112.224.160.181(山东-济南)	32	2	1	2	2	21	应用化学	2	4	0	0	0	0	1	1	1	1	0	0	0	2	1	1	1	0	1	1	0	1	1	1	0	1	0	0	0	1	0	1	1	1	1	0	0
632	2024/4/2 15:31:02	199秒	手机提交	直接访问	112.224.160.104(山东-济南)	34	2	1	2	1	20	生物制药	2	5	0	0	0	0	0	1	0	0	0	0	0	2	1	1	1	1	1	1	0	1	1	1	0	1	0	0	0	0	1	1	1	1	0	1	0
633	2024/4/2 15:31:17	252秒	微信	N/A	223.104.194.163(山东-青岛)	27	1	1	1	1	19	光电信息科学与工程	2	4	0	0	0	0	0	1	0	0	0	0	0	2	2	1	0	0	0	0	0	1	1	1	0	1	0	1	0	0	0	1	1	1	0	1	0
636	2024/4/2 15:32:14	209秒	手机提交	直接访问	144.12.248.207(山东-济南)	33	2	1	1	1	20	药学	2	2	1	0	0	0	1	0	1	1	0	0	0	2	3	1	1	1	1	1	0	1	1	1	0	1	0	1	0	0	0	1	1	0	0	1	1
637	2024/4/2 15:32:27	162秒	手机提交	直接访问	111.14.210.91(山东-济南)	30	2	1	2	1	19	制药工程	2	4	0	0	0	0	1	1	0	1	0	0	0	2	2	1	1	0	1	1	0	1	1	1	0	0	1	1	1	0	1	0	1	1	1	0	0
638	2024/4/2 15:32:32	159秒	手机提交	直接访问	112.229.16.78(山东-济南)	33	1	1	1	1	19	生物技术	2	4	1	0	0	0	1	1	0	0	0	0	0	2	3	1	1	1	1	1	0	1	1	1	0	1	0	0	0	0	1	1	1	1	1	0	1
639	2024/4/2 15:32:34	149秒	手机提交	直接访问	112.224.191.111(山东-济南)	37	2	1	2	2	18	英语	2	4	1	0	0	0	0	1	0	1	0	0	0	2	1	1	1	1	1	1	0	1	1	1	0	1	0	1	0	0	1	1	1	1	1	0	0
640	2024/4/2 15:32:36	192秒	手机提交	直接访问	223.104.194.189(山东-青岛)	31	1	1	1	1	20	生物制药	2	4	1	0	1	0	1	1	0	0	0	0	0	2	2	1	1	0	1	1	0	1	0	1	0	1	0	1	0	1	0	1	1	1	0	1	0
641	2024/4/2 15:32:38	366秒	手机提交	直接访问	144.12.91.125(山东-济南)	38	2	1	2	1	19	生物制药	2	3	0	1	0	1	1	1	1	1	0	0	0	2	2	1	1	1	1	1	1	1	1	1	0	0	0	1	1	0	1	0	1	1	1	0	0
642	2024/4/2 15:32:42	96秒	手机提交	直接访问	112.224.162.109(山东-济南)	32	2	1	2	1	19	法学	2	4	1	0	1	0	1	1	1	0	0	0	0	2	3	1	1	1	1	1	0	1	1	1	0	0	0	1	1	1	1	0	1	1	1	0	0
643	2024/4/2 15:32:48	305秒	手机提交	直接访问	223.99.9.139(山东-济南)	34	2	1	2	2	20	应用化学	2	4	0	1	0	0	1	0	0	1	0	0	0	2	3	1	1	1	0	1	0	1	1	1	0	0	0	1	0	0	1	1	1	1	1	0	0
645	2024/4/2 15:33:24	286秒	手机提交	直接访问	223.104.194.159(山东-青岛)	34	1	1	2	1	18	公共管理类	1	5	0	0	0	0	0	1	0	0	0	0	0	1	3	1	1	0	0	1	1	1	1	1	0	1	1	0	0	1	1	0	1	1	0	0	0
646	2024/4/2 15:34:06	212秒	手机提交	直接访问	223.99.9.131(山东-济南)	38	2	1	1	2	20	法语	2	3	0	0	1	0	1	1	1	1	0	0	0	2	3	1	1	1	1	1	1	0	1	1	0	1	1	0	1	0	1	1	1	1	0	0	0
648	2024/4/2 15:34:50	226秒	手机提交	直接访问	112.38.123.23(山东-临沂)	29	1	1	2	2	20	应用化学	2	4	1	0	0	0	0	1	0	0	0	0	0	2	3	1	1	1	0	1	0	1	1	1	0	1	0	0	0	0	1	1	1	1	0	1	0
649	2024/4/2 15:34:58	248秒	手机提交	直接访问	182.33.204.181(山东-潍坊)	31	2	1	2	1	20	光电信息科学与工程	2	4	0	0	0	0	1	1	1	1	0	0	0	2	3	1	1	0	1	1	0	1	1	1	0	0	0	0	0	0	1	0	1	1	0	0	0
651	2024/4/2 15:35:07	186秒	手机提交	直接访问	144.12.254.186(山东-滨州)	33	2	1	2	1	19	药学	2	2	1	1	1	1	1	1	1	1	1	0	0	2	3	1	1	0	1	1	0	1	1	1	0	0	0	1	1	1	1	0	1	1	0	1	0
652	2024/4/2 15:35:21	168秒	手机提交	直接访问	223.99.9.132(山东-济南)	38	2	1	1	4	23	制药工程	2	4	0	0	0	0	1	1	1	0	0	0	0	2	2	1	1	1	1	0	1	1	0	1	0	1	1	1	0	0	1	0	1	1	1	0	1
654	2024/4/2 15:36:53	175秒	手机提交	直接访问	39.144.109.178(山东-聊城)	35	1	1	1	2	21	车辆工程	2	4	0	0	0	1	0	0	1	0	0	0	0	2	2	1	1	1	1	1	0	1	0	1	0	1	0	0	0	1	1	0	1	1	1	1	0
655	2024/4/2 15:37:06	166秒	手机提交	直接访问	223.104.163.115(浙江-金华)	36	2	1	2	4	22	生物技术	2	4	0	0	0	0	1	0	0	0	0	0	0	2	2	1	1	1	1	1	0	1	1	1	0	1	1	0	0	0	1	0	1	1	1	0	0
656	2024/4/2 15:37:23	97秒	手机提交	直接访问	223.99.9.132(山东-济南)	27	2	1	2	2	21	法语	2	5	0	0	0	0	0	0	0	0	0	0	1	2	1	0	0	1	1	1	0	1	1	1	0	0	0	1	1	0	0	0	1	1	1	0	0
657	2024/4/2 15:37:33	289秒	手机提交	直接访问	112.224.143.188(山东-济南)	37	2	1	2	2	20	法语	2	4	0	0	0	0	1	0	1	1	0	0	0	2	2	1	1	1	1	1	0	1	1	1	0	1	1	1	0	0	1	0	1	1	0	0	0
658	2024/4/2 15:38:14	405秒	手机提交	直接访问	112.229.16.25(山东-济南)	34	1	1	1	2	20	材料科学与工程	2	5	0	0	0	0	0	0	0	0	0	0	1	2	1	1	1	1	1	1	0	1	1	1	0	1	0	1	0	0	1	0	1	1	0	0	0
659	2024/4/2 15:38:36	351秒	微信	N/A	223.99.9.131(山东-济南)	32	1	1	2	1	20	生物制药	2	4	0	0	0	0	1	1	1	1	0	0	0	2	2	1	1	1	1	1	0	1	1	1	0	0	0	1	0	0	1	1	1	1	0	1	0
660	2024/4/2 15:39:17	182秒	手机提交	直接访问	111.14.210.120(山东-济南)	33	1	1	2	1	20	公共管理类	2	2	1	1	1	1	1	1	1	0	0	0	0	2	1	1	1	1	1	1	0	1	1	1	0	1	1	0	0	0	1	1	1	1	1	0	0
661	2024/4/2 15:39:36	411秒	手机提交	直接访问	112.224.5.250(山东-济南)	34	2	1	1	2	20	会展经济与管理	2	4	0	0	0	0	0	1	0	0	0	0	0	2	1	1	0	1	0	1	0	1	1	1	0	1	1	0	0	0	1	1	1	1	1	0	1
662	2024/4/2 15:40:54	113秒	手机提交	直接访问	39.144.109.140(山东-聊城)	33	1	1	2	2	21	机械工程	2	4	1	0	0	0	1	0	0	0	0	0	1	2	2	1	1	1	1	1	0	1	1	1	0	0	1	1	1	1	1	0	1	1	1	0	0
663	2024/4/2 15:41:36	202秒	手机提交	直接访问	223.104.194.140(山东-青岛)	34	2	2	2	1	19	生物技术	2	2	1	0	0	0	1	1	1	0	0	0	0	2	3	1	1	1	1	1	1	1	0	1	0	1	0	1	0	1	1	1	0	1	1	1	0
664	2024/4/2 15:41:56	241秒	手机提交	直接访问	113.128.202.235(山东-济南)	32	2	1	2	1	19	物理学	1	5	0	0	0	0	1	1	0	0	0	0	0	2	1	1	1	1	1	1	0	1	1	1	0	1	0	0	1	0	1	0	1	1	0	1	0
665	2024/4/2 15:42:18	142秒	手机提交	直接访问	112.229.17.64(山东-济南)	30	2	1	2	1	19	药学	2	2	1	1	1	0	1	1	0	0	0	0	0	2	3	1	1	0	1	1	0	1	1	1	0	0	0	1	1	0	1	1	1	1	1	0	0
667	2024/4/2 15:42:37	451秒	手机提交	直接访问	182.33.221.185(山东-潍坊)	33	1	1	2	1	20	生物制药	2	4	0	0	0	0	1	1	0	0	0	0	0	2	1	1	0	1	1	1	0	1	0	0	0	1	1	1	0	0	1	1	1	1	1	1	0
669	2024/4/2 15:43:41	219秒	手机提交	直接访问	182.39.7.238(山东-济南)	29	1	1	2	1	20	制药工程（校企合作）	2	4	0	0	0	0	0	1	0	1	0	0	0	2	2	0	1	1	1	1	1	1	1	1	0	1	1	0	0	0	1	1	1	1	1	1	0
670	2024/4/2 15:44:14	201秒	手机提交	直接访问	117.136.94.179(山东-德州)	39	2	1	1	1	19	制药工程H	2	4	1	0	0	0	0	1	1	0	0	0	0	2	2	1	1	1	1	1	0	1	1	1	0	1	1	1	0	0	1	1	1	1	0	0	0
671	2024/4/2 15:44:15	288秒	手机提交	直接访问	223.99.9.132(山东-济南)	31	1	1	1	2	20	电气工程及其自动化	2	5	0	0	0	0	1	1	0	0	0	0	0	2	1	0	1	1	1	1	1	1	1	1	0	0	0	1	0	0	1	1	1	1	0	0	0
672	2024/4/2 15:45:10	166秒	手机提交	直接访问	182.33.5.2(山东-济宁)	39	2	1	2	1	20	药学	2	5	0	0	0	0	0	0	0	0	0	0	1	2	1	0	1	1	1	1	0	1	1	1	0	0	1	1	1	0	1	1	1	1	0	0	0
673	2024/4/2 15:45:35	419秒	手机提交	直接访问	182.33.18.244(山东-济宁)	31	1	1	1	1	18	光电信息科学与技术	2	2	1	0	0	0	0	1	0	0	1	0	0	1	2	1	1	0	1	1	0	1	1	1	0	1	0	1	0	0	1	0	1	1	0	1	0
675	2024/4/2 15:45:55	271秒	手机提交	直接访问	223.104.194.176(山东-青岛)	28	1	1	2	1	19	土建	2	2	0	0	0	1	1	1	1	1	0	0	0	2	2	1	1	0	1	1	0	0	0	1	0	1	0	1	0	0	0	1	0	1	1	1	0
676	2024/4/2 15:48:03	243秒	手机提交	直接访问	112.224.162.161(山东-济南)	33	1	1	1	1	19	光电信息科学与工程	2	4	0	0	0	0	0	0	1	0	0	0	0	2	2	1	1	0	1	1	0	1	1	1	0	0	0	1	1	0	1	1	1	1	0	0	0
677	2024/4/2 15:48:44	186秒	手机提交	直接访问	112.224.191.241(山东-济南)	34	2	1	2	2	20	英语	1	4	0	0	0	0	1	1	1	1	0	0	0	2	2	1	1	1	1	1	0	1	1	1	0	0	0	1	1	0	1	1	1	1	0	1	0
678	2024/4/2 15:48:51	408秒	手机提交	直接访问	112.224.163.220(山东-济南)	39	1	1	1	4	23	机械工程	2	2	1	0	0	0	1	1	1	0	0	0	0	1	3	1	1	1	1	1	0	0	1	1	0	1	1	1	0	1	1	1	1	1	1	1	0
679	2024/4/2 15:49:45	399秒	手机提交	直接访问	112.229.16.235(山东-济南)	36	1	1	1	2	26	文化产业管理	2	4	1	1	1	1	1	1	1	1	1	0	0	2	3	1	1	0	1	1	0	1	1	1	0	1	0	1	1	0	1	1	1	1	1	0	0
681	2024/4/2 15:50:36	159秒	手机提交	直接访问	112.224.143.243(山东-济南)	34	1	2	1	2	21	机械工程	2	1	1	0	0	0	0	0	0	0	0	0	0	1	4	1	1	1	1	1	0	1	1	1	0	1	0	1	0	1	1	1	1	1	0	1	0
682	2024/4/2 15:52:03	178秒	手机提交	直接访问	112.53.84.138(山东-潍坊)	33	2	1	2	4	21	化学工程与工艺	2	5	0	0	0	0	1	1	0	1	0	0	0	2	2	1	1	1	1	1	0	1	1	1	0	1	1	1	0	0	1	1	1	1	0	1	0
683	2024/4/2 15:52:58	159秒	手机提交	直接访问	223.104.194.164(山东-青岛)	33	1	1	1	1	18	物理学	2	4	0	1	1	0	0	0	0	0	0	0	0	2	3	1	1	0	1	1	0	1	1	1	0	1	0	1	0	1	1	1	1	1	0	1	0
684	2024/4/2 15:55:32	566秒	手机提交	直接访问	112.224.142.31(山东-济南)	31	1	1	2	4	23	体育	1	4	1	0	0	0	0	1	0	0	0	0	0	2	2	1	1	0	0	1	0	1	1	1	0	0	0	0	1	0	1	0	1	1	1	1	0
685	2024/4/2 15:55:47	147秒	手机提交	直接访问	182.33.217.55(山东-潍坊)	34	1	1	2	2	20	光电信息科学与工程	2	4	1	1	0	1	1	1	1	0	0	0	0	1	2	1	1	0	1	1	0	1	1	1	0	1	0	1	1	0	1	1	1	1	0	0	0
687	2024/4/2 15:57:48	129秒	手机提交	直接访问	124.128.158.36(山东-济南)	31	2	1	2	3	22	物理学	1	1	0	1	1	1	0	1	0	1	0	0	0	1	1	1	1	0	1	1	0	1	1	1	0	0	0	1	1	1	1	0	1	1	1	0	0
689	2024/4/2 15:59:48	178秒	微信	N/A	223.104.194.141(山东-青岛)	34	2	2	2	1	19	应用心理学	1	3	0	1	0	1	1	1	1	1	1	0	0	2	1	1	1	0	1	1	0	1	1	1	0	1	0	0	0	0	1	1	1	1	1	0	0
691	2024/4/2 16:01:09	483秒	手机提交	直接访问	112.224.143.154(山东-济南)	34	2	1	2	1	19	生物技术	2	3	0	0	0	0	1	1	0	1	1	0	0	2	2	1	1	1	1	1	0	0	1	1	0	1	0	0	0	1	1	1	1	1	1	1	0
692	2024/4/2 16:01:30	386秒	手机提交	直接访问	39.144.109.162(山东-聊城)	30	2	1	2	3	21	德语	2	4	1	0	0	0	1	1	0	1	0	0	0	2	1	0	1	1	1	1	0	1	1	1	0	0	0	0	1	0	0	1	1	1	0	1	0
694	2024/4/2 16:02:52	431秒	手机提交	直接访问	223.160.161.235(山东-济南)	32	1	1	2	1	19	土木建筑学院	2	3	0	1	0	1	0	1	0	1	1	0	0	2	2	1	1	0	1	1	1	1	1	1	0	1	0	0	0	0	1	1	1	1	1	1	0
695	2024/4/2 16:03:09	195秒	手机提交	直接访问	112.224.161.53(山东-济南)	31	2	1	1	1	19	计算机科学与技术	2	4	1	0	0	0	1	1	1	1	0	1	0	2	2	1	1	1	1	1	0	1	1	1	0	0	0	1	1	1	1	0	1	1	1	0	0
696	2024/4/2 16:03:16	244秒	手机提交	直接访问	223.104.2.141(山东-济南)	35	2	1	2	4	22	化学	2	4	0	0	1	0	1	1	0	0	0	0	0	2	2	1	1	1	1	1	0	1	1	1	0	1	0	1	1	0	1	1	1	1	0	0	0
697	2024/4/2 16:04:45	95秒	微信	N/A	182.39.147.145(山东-枣庄)	29	1	1	1	2	20	车辆工程	2	1	1	1	1	1	0	0	1	0	1	0	0	2	3	1	1	0	1	1	0	1	1	1	0	0	0	1	1	1	1	0	1	1	1	0	0
698	2024/4/2 16:04:53	193秒	微信	N/A	223.104.111.115(河南-郑州)	36	2	1	1	2	20	经济学	2	4	0	0	0	0	1	0	1	0	0	0	0	2	2	1	1	1	1	1	0	1	1	1	0	1	1	0	0	0	1	1	1	1	1	0	0
699	2024/4/2 16:05:35	168秒	手机提交	直接访问	113.127.68.175(山东-济南)	35	1	1	1	2	20	复合材料	2	4	0	0	0	0	0	1	0	0	0	0	0	1	3	1	1	1	1	1	1	1	1	1	0	1	0	1	1	0	1	1	1	1	1	0	0
701	2024/4/2 16:05:52	259秒	手机提交	直接访问	223.104.194.150(山东-青岛)	44	1	1	1	1	20	生物制药	2	4	1	0	0	0	1	1	1	1	0	0	0	1	3	1	1	1	1	1	1	1	1	1	0	1	1	1	1	0	1	1	1	1	1	0	1
702	2024/4/2 16:06:23	125秒	手机提交	直接访问	112.224.160.35(山东-济南)	36	1	1	1	3	21	电气工程及其自动化	2	3	1	1	0	0	1	1	1	0	0	0	0	2	3	1	1	1	1	1	0	1	1	1	0	1	0	0	1	0	1	0	1	1	0	1	0
703	2024/4/2 16:07:11	415秒	手机提交	直接访问	112.229.16.235(山东-济南)	37	1	2	2	2	23	文化产业管理	2	3	0	0	1	1	1	1	1	1	1	0	0	2	2	1	1	0	1	1	1	1	1	1	0	1	0	1	1	1	1	1	1	1	0	1	0
707	2024/4/2 16:09:34	514秒	手机提交	直接访问	182.39.83.28(山东-聊城)	30	2	1	2	1	19	特殊教育	1	2	0	1	0	0	1	1	1	1	0	0	0	2	3	1	0	0	1	1	0	1	1	1	0	1	0	0	0	0	1	1	1	1	1	1	0
709	2024/4/2 16:10:12	556秒	手机提交	直接访问	223.104.194.177(山东-青岛)	40	2	1	2	1	20	生物制药	2	5	1	0	1	0	1	1	1	1	0	0	0	2	2	1	1	1	1	1	1	1	1	1	0	1	1	1	0	0	1	1	1	1	1	0	0
710	2024/4/2 16:10:19	234秒	手机提交	直接访问	117.136.94.3(山东-德州)	35	2	1	2	1	20	生物制药	2	4	1	1	1	1	1	1	1	1	1	0	0	2	2	1	1	1	1	1	0	1	1	1	0	1	0	0	1	0	1	1	1	1	1	1	0
711	2024/4/2 16:11:42	181秒	手机提交	直接访问	182.39.42.57(山东-济南)	29	1	1	1	1	20	土木类	2	4	0	0	0	0	0	0	0	0	0	0	1	2	1	0	1	0	1	1	0	1	1	1	0	0	0	1	1	1	1	0	1	1	1	0	0
712	2024/4/2 16:11:53	349秒	手机提交	直接访问	112.224.141.4(山东-济南)	31	2	1	2	1	20	土木类	2	2	1	0	0	0	1	1	0	1	0	0	0	2	3	1	1	0	1	1	0	1	1	1	0	0	0	0	1	0	1	0	1	1	0	0	0
713	2024/4/2 16:12:13	202秒	微信	N/A	112.224.161.82(山东-济南)	36	2	1	1	2	20	体育教育	1	4	0	1	0	0	1	1	1	0	0	0	0	2	3	1	1	1	1	1	0	1	1	1	0	1	1	0	1	1	1	0	1	1	0	0	0
714	2024/4/2 16:12:26	697秒	微信	N/A	112.224.190.27(山东-济南)	34	1	1	2	1	20	计算机科学与技术	2	4	1	0	0	0	1	1	1	0	0	0	0	1	3	1	1	1	1	0	1	1	1	1	0	1	1	1	1	0	1	1	1	1	0	0	1
715	2024/4/2 16:12:38	275秒	手机提交	直接访问	112.224.160.23(山东-济南)	36	2	1	1	2	22	法语	2	4	1	0	0	0	1	1	1	1	0	0	0	2	2	1	1	0	1	1	0	1	1	1	0	1	0	0	1	1	1	1	1	1	1	1	0
716	2024/4/2 16:12:56	175秒	手机提交	直接访问	223.99.9.140(山东-济南)	33	2	1	2	1	20	制药工程	2	4	0	0	0	0	1	1	0	0	0	0	0	2	1	1	1	0	1	1	0	1	1	1	0	1	0	1	1	1	1	0	1	1	1	0	0
717	2024/4/2 16:13:04	259秒	手机提交	直接访问	223.104.101.26(河北-沧州)	37	2	1	2	1	19	制药工程	2	4	1	1	0	0	0	1	0	1	0	0	0	1	3	1	1	1	1	1	0	0	1	1	0	1	0	1	0	0	1	1	1	1	1	1	0
718	2024/4/2 16:13:08	228秒	手机提交	直接访问	112.224.190.196(山东-济南)	37	1	1	2	1	18	生物技术	2	4	1	0	0	0	1	0	0	0	0	0	0	2	2	1	1	1	1	1	0	1	1	1	0	0	0	0	1	0	1	1	1	1	1	0	0
719	2024/4/2 16:13:13	233秒	手机提交	直接访问	113.129.217.122(山东-济南)	31	1	1	2	1	19	制药工程	2	2	0	0	0	0	0	0	0	0	0	0	1	2	1	0	1	1	1	1	1	1	0	1	0	1	0	1	0	0	1	0	1	1	1	0	0
720	2024/4/2 16:14:01	239秒	手机提交	直接访问	223.99.9.132(山东-济南)	35	2	1	2	1	20	生物技术	2	4	0	0	0	0	1	0	0	0	0	1	0	2	2	1	1	1	1	1	1	1	1	1	0	1	0	0	0	0	1	0	1	1	1	0	0
721	2024/4/2 16:14:18	208秒	手机提交	直接访问	113.128.202.139(山东-济南)	34	1	1	1	1	19	特殊教育	1	3	1	1	0	0	1	0	0	1	0	0	0	1	2	1	1	1	1	0	0	1	1	1	0	1	1	1	1	0	1	0	1	0	0	1	1
722	2024/4/2 16:14:33	323秒	手机提交	直接访问	223.104.194.154(山东-青岛)	33	2	1	1	1	20	生物技术	2	5	1	0	0	0	1	1	1	1	0	0	0	2	1	1	1	0	1	1	0	1	1	1	0	0	0	1	1	1	1	0	1	1	1	0	0
723	2024/4/2 16:15:25	162秒	手机提交	直接访问	112.231.111.1(山东-济南)	39	2	1	2	3	22	自动化	2	4	0	0	0	0	0	1	1	1	0	0	0	2	2	1	1	1	1	1	1	1	1	1	0	1	1	0	0	0	1	1	1	1	1	0	1
725	2024/4/2 16:16:05	172秒	手机提交	直接访问	112.224.17.217(山东-济南)	32	1	1	2	2	21	机械工程	2	5	0	0	0	0	0	1	0	0	0	0	0	2	1	1	0	1	1	0	0	1	1	1	0	1	0	0	0	1	1	1	1	1	1	0	0
726	2024/4/2 16:19:25	261秒	手机提交	直接访问	112.224.1.187(山东-济南)	31	2	1	2	1	20	生物制药	2	3	0	0	0	0	0	1	0	0	0	0	0	2	3	1	1	1	1	1	0	1	0	1	0	1	0	0	1	1	1	0	1	1	1	0	0
727	2024/4/2 16:20:41	359秒	手机提交	直接访问	223.104.191.6(山东-临沂)	38	2	1	1	3	20	电气	2	5	0	0	0	0	1	1	1	0	0	0	0	2	1	1	1	1	1	1	1	1	1	1	0	1	0	0	0	0	1	1	1	1	0	0	0
728	2024/4/2 16:21:28	401秒	手机提交	直接访问	182.33.133.136(山东-潍坊)	31	1	1	1	1	19	生药	2	2	0	0	0	0	0	0	0	0	0	0	1	2	2	0	1	1	1	1	1	1	1	1	0	1	0	0	0	0	1	0	1	1	0	1	0
729	2024/4/2 16:21:46	142秒	手机提交	直接访问	124.133.234.99(山东-济南)	19	1	1	2	2	20	机械工程	2	5	1	0	0	0	0	0	0	0	0	0	0	2	1	0	0	1	0	0	1	0	0	0	0	1	1	0	0	0	0	1	0	0	0	1	1
731	2024/4/2 16:22:48	186秒	手机提交	直接访问	112.224.163.36(山东-济南)	31	1	1	2	1	19	制药工程	2	4	1	1	0	0	1	1	1	1	0	0	0	2	2	1	1	0	1	1	0	1	0	1	0	1	0	0	0	1	1	1	1	1	0	1	0
732	2024/4/2 16:25:55	218秒	手机提交	直接访问	112.224.143.148(山东-济南)	36	2	1	2	2	20	文化产业管理（传媒经营与管理方向）	2	4	0	1	0	0	1	1	0	1	1	0	0	2	3	1	1	0	1	1	0	1	1	1	0	1	1	0	0	0	1	1	1	1	1	0	0
734	2024/4/2 16:29:52	186秒	手机提交	直接访问	223.99.9.131(山东-济南)	37	1	1	2	1	19	生物技术	2	4	0	0	0	0	1	1	1	1	0	0	0	2	2	1	1	1	1	1	0	1	1	1	0	0	0	1	1	0	1	1	1	1	1	0	0
735	2024/4/2 16:30:18	190秒	微信	N/A	223.104.164.3(浙江-嘉兴)	31	2	1	1	4	23	视觉传达设计	2	5	0	0	0	0	0	0	0	0	0	0	1	2	1	0	1	1	1	0	0	1	1	1	0	1	0	1	0	0	1	1	1	1	1	0	0
736	2024/4/2 16:31:23	223秒	手机提交	直接访问	39.144.109.152(山东-聊城)	36	2	1	1	3	21	电气工程及其自动化	2	4	0	0	0	0	0	1	0	0	0	0	0	2	2	0	0	1	1	0	1	1	0	1	0	1	0	1	0	1	1	1	1	1	1	1	1
737	2024/4/2 16:32:20	181秒	手机提交	直接访问	223.104.194.171(山东-青岛)	38	2	1	1	1	19	法学	2	5	0	0	1	0	1	1	1	1	1	0	0	2	3	1	1	1	1	1	1	1	1	1	0	0	0	1	1	0	1	0	1	1	1	0	0
738	2024/4/2 16:34:51	154秒	手机提交	直接访问	112.224.141.194(山东-济南)	25	1	1	2	2	20	机械工程	2	3	0	0	0	0	0	0	0	0	0	0	1	2	2	0	0	1	0	0	1	0	1	0	0	1	1	0	1	0	1	1	1	1	1	0	0
739	2024/4/2 16:34:58	220秒	手机提交	直接访问	112.224.162.129(山东-济南)	40	2	1	2	1	20	生物技术	2	1	0	0	0	0	1	1	0	1	0	0	0	2	4	1	1	1	1	1	0	1	1	1	0	1	1	0	1	0	1	0	1	1	1	0	1
740	2024/4/2 16:36:28	314秒	手机提交	直接访问	113.127.71.231(山东-济南)	24	1	1	2	1	20	土木类	2	4	0	0	0	0	0	0	0	1	0	0	0	2	1	1	0	0	1	1	1	1	0	1	0	1	0	0	0	0	1	1	1	1	0	1	0
742	2024/4/2 16:37:48	161秒	手机提交	直接访问	112.224.143.47(山东-济南)	33	1	1	2	1	19	光电信息科学与工程	2	4	0	0	0	0	0	0	0	0	0	0	1	2	1	1	1	0	1	1	0	1	1	1	0	1	1	0	0	0	1	1	1	1	0	1	1
743	2024/4/2 16:38:32	229秒	手机提交	直接访问	222.135.233.131(山东-济南)	38	2	1	2	3	24	英语	1	2	1	1	0	0	1	1	1	1	0	0	0	2	3	1	1	1	1	1	1	1	1	1	0	0	1	1	0	0	1	1	1	1	1	0	0
744	2024/4/2 16:38:34	236秒	手机提交	直接访问	124.128.30.22(山东-济南)	34	2	1	2	3	21	英语	1	2	0	0	0	0	1	1	1	1	0	0	0	2	2	1	1	0	0	1	1	1	1	1	0	1	0	1	0	0	1	1	1	1	0	1	0
745	2024/4/2 16:39:17	152秒	手机提交	直接访问	113.127.150.110(山东-济南)	37	2	1	1	1	19	特殊教育	1	3	0	1	0	0	1	1	1	0	0	1	0	2	3	1	1	1	1	1	1	1	0	1	0	1	1	0	1	0	1	1	1	1	0	1	0
749	2024/4/2 16:48:51	136秒	微信	N/A	223.104.194.166(山东-青岛)	30	2	1	1	2	22	音乐学	1	1	0	1	1	0	1	0	0	1	0	0	0	1	2	1	1	1	1	1	0	1	0	1	0	1	0	1	1	0	1	0	1	1	1	0	0
750	2024/4/2 16:48:57	137秒	微信	N/A	223.99.9.138(山东-济南)	30	2	1	1	1	19	传播	2	4	0	0	0	0	1	1	1	1	0	0	0	2	2	1	1	0	1	1	0	1	0	1	0	1	0	1	1	1	1	0	1	1	1	0	0
751	2024/4/2 16:49:22	204秒	微信	N/A	112.224.141.65(山东-济南)	35	1	1	1	1	19	制药工程	2	4	0	0	0	0	1	1	0	1	0	0	0	2	1	1	1	1	1	1	0	1	1	1	0	1	0	1	1	0	0	1	1	1	1	0	0
753	2024/4/2 16:51:14	266秒	手机提交	直接访问	223.104.194.183(山东-青岛)	38	1	1	1	1	19	光电信息科学与工程	2	4	1	0	0	0	1	1	0	0	0	0	0	2	2	1	1	1	1	1	1	1	1	1	0	1	0	0	1	0	1	1	1	1	1	0	1
755	2024/4/2 16:51:43	94秒	微信	N/A	223.104.194.135(山东-青岛)	23	1	1	1	2	20	环境工程	2	4	1	0	0	0	0	0	0	0	0	0	0	2	1	0	0	1	0	0	1	1	0	0	0	0	0	0	1	1	1	1	0	0	1	0	0
756	2024/4/2 16:51:52	171秒	微信	N/A	112.229.16.85(山东-济南)	37	2	1	1	1	19	法学	2	4	0	0	0	0	1	1	1	1	0	0	0	2	2	1	1	0	1	1	0	1	1	1	0	1	0	0	0	0	1	1	1	1	1	0	1
757	2024/4/2 16:53:54	343秒	手机提交	直接访问	223.104.194.167(山东-青岛)	38	2	2	2	4	23	应用化学	2	5	0	0	0	1	1	1	1	1	0	0	0	2	1	1	1	1	1	1	0	1	1	1	0	1	0	1	1	0	1	0	1	1	1	0	0
758	2024/4/2 16:56:58	328秒	微信	N/A	112.224.191.50(山东-济南)	36	1	1	2	1	20	数学与应用数学	1	4	1	0	0	0	0	1	0	0	0	0	0	2	2	0	1	1	1	1	0	1	1	1	0	1	0	1	1	0	1	1	1	1	1	0	0
759	2024/4/2 16:57:03	181秒	手机提交	直接访问	111.14.210.23(山东-济南)	28	1	1	1	2	20	机械设计制造及自动化	2	2	1	0	0	1	1	1	1	1	0	0	0	2	2	1	1	1	1	1	0	1	1	1	0	0	0	0	0	0	1	0	1	1	0	0	0
760	2024/4/2 16:57:58	181秒	微信	N/A	223.104.189.146(山东-青岛)	30	2	1	1	1	21	公共管理	2	3	0	1	0	0	1	0	1	0	1	0	0	1	5	1	1	1	1	1	0	1	1	1	0	1	0	0	1	0	1	0	1	0	1	1	1
761	2024/4/2 17:00:38	388秒	手机提交	直接访问	182.39.36.120(山东-济南)	30	1	1	1	1	20	光电信息科学与工程	2	4	1	0	0	0	1	1	1	1	1	0	0	1	5	1	1	1	0	0	1	0	0	1	0	1	1	1	0	1	1	1	0	0	0	1	0
762	2024/4/2 17:01:41	359秒	微信	N/A	112.224.160.124(山东-济南)	34	1	1	2	1	19	材料类	2	4	1	1	0	1	0	0	0	1	0	0	0	2	3	1	1	1	0	1	0	1	1	1	0	0	0	0	1	1	1	1	1	1	1	1	0
763	2024/4/2 17:02:01	413秒	微信	N/A	223.104.194.138(山东-青岛)	34	2	1	2	1	20	应用心理学	1	4	1	1	1	0	1	1	1	1	0	0	0	2	2	1	1	1	1	1	0	1	1	1	0	0	0	0	0	1	1	1	1	1	1	0	0
764	2024/4/2 17:02:08	372秒	手机提交	直接访问	113.128.202.97(山东-济南)	29	1	1	2	1	20	建规	2	4	1	0	0	0	1	1	0	0	0	0	0	2	1	0	1	1	1	1	0	1	0	1	0	1	0	0	1	0	1	0	1	1	0	0	0
765	2024/4/2 17:02:26	260秒	手机提交	直接访问	223.104.194.171(山东-青岛)	33	2	1	2	1	18	建筑类	2	3	1	0	0	0	1	1	0	0	0	0	0	2	2	1	1	1	1	1	0	1	1	1	0	1	1	1	0	1	1	1	1	0	0	0	0
766	2024/4/2 17:02:42	294秒	手机提交	直接访问	112.224.32.226(山东-济南)	34	2	1	2	1	18	建筑类	2	4	1	0	0	1	1	1	1	1	0	0	0	2	3	1	1	1	1	1	0	1	0	1	0	1	0	0	1	0	0	1	1	1	1	0	1
767	2024/4/2 17:02:53	289秒	手机提交	直接访问	112.224.163.177(山东-济南)	33	2	1	2	1	19	建筑类	2	3	0	0	0	0	1	1	0	1	0	1	0	2	2	0	1	1	1	1	0	1	1	1	0	1	0	1	0	1	0	1	1	1	0	1	0
768	2024/4/2 17:03:32	98秒	微信	N/A	223.104.194.187(山东-青岛)	26	2	1	1	1	19	环境工程	2	4	0	0	0	0	0	0	0	0	0	0	1	2	2	0	1	1	1	1	0	1	1	1	0	0	0	1	0	0	1	1	0	0	0	0	0
769	2024/4/2 17:04:51	184秒	微信	N/A	112.224.190.224(山东-济南)	35	1	1	1	1	18	环境工程	2	2	1	1	1	1	1	1	1	1	0	0	0	2	3	1	1	0	1	1	0	1	1	1	0	0	0	1	1	1	1	0	1	1	1	0	0
770	2024/4/2 17:06:19	376秒	微信	N/A	111.14.210.97(山东-济南)	34	1	1	1	1	19	机械工程	2	2	0	1	1	1	1	1	1	1	0	0	0	1	4	1	1	0	1	1	1	1	1	1	0	1	0	0	0	1	1	1	1	1	1	1	0
771	2024/4/2 17:07:21	203秒	微信	N/A	182.33.168.60(山东-潍坊)	36	2	1	2	1	18	化学	2	3	0	0	0	1	1	1	1	1	1	0	0	2	2	1	1	1	1	1	0	1	1	1	0	1	0	0	0	0	1	1	1	1	1	1	0
772	2024/4/2 17:07:33	164秒	手机提交	直接访问	223.104.190.12(山东-济南)	34	2	1	2	2	20	材料科学与工程	2	5	0	0	0	0	0	1	0	0	0	0	0	2	1	1	1	0	1	1	0	1	1	1	0	1	0	1	1	0	1	1	1	1	1	0	0
774	2024/4/2 17:08:40	182秒	微信	N/A	223.104.194.171(山东-青岛)	36	2	1	2	1	19	生物技术	2	4	0	0	0	0	1	1	1	0	0	0	0	2	2	1	1	1	1	1	0	1	1	1	0	1	1	0	0	0	1	1	1	1	1	1	0
775	2024/4/2 17:09:15	190秒	微信	N/A	111.14.210.89(山东-济南)	30	2	1	1	1	19	舞蹈学	1	4	1	1	1	1	1	1	1	1	0	0	0	2	3	1	1	0	1	1	0	1	1	1	0	1	0	1	0	0	1	1	1	1	0	1	0
776	2024/4/2 17:09:24	186秒	微信	N/A	144.12.106.77(山东-济南)	28	2	1	1	1	19	舞蹈学	1	1	1	1	0	0	0	0	0	0	1	0	0	1	2	1	1	0	1	1	0	1	1	1	0	0	0	0	1	1	1	0	1	1	1	0	0
778	2024/4/2 17:10:21	242秒	微信	N/A	112.224.161.121(山东-济南)	36	2	1	1	1	19	舞蹈学	1	2	0	0	0	0	1	0	1	1	0	0	0	2	2	1	1	0	1	1	0	1	1	1	0	1	0	1	0	0	0	1	1	1	1	1	1
779	2024/4/2 17:10:46	175秒	微信	N/A	112.224.32.226(山东-济南)	35	2	2	1	1	20	舞蹈学	1	5	0	0	0	0	0	1	0	0	0	0	0	2	1	1	1	1	1	1	0	0	1	1	0	1	1	1	0	0	1	1	1	1	1	1	0
780	2024/4/2 17:11:19	117秒	微信	N/A	182.39.187.20(山东-枣庄)	29	2	1	1	1	19	舞蹈学	1	2	0	1	0	0	0	0	0	0	0	0	0	2	2	1	1	0	1	1	0	1	1	1	0	0	0	1	1	1	1	0	1	1	1	0	0
781	2024/4/2 17:11:50	135秒	微信	N/A	112.224.160.62(山东-济南)	30	1	1	2	1	18	舞蹈学	1	1	1	0	0	0	0	0	0	0	0	0	0	2	4	1	1	0	1	1	0	1	1	1	0	1	0	1	1	0	1	1	1	1	1	0	0
782	2024/4/2 17:12:59	216秒	微信	N/A	144.12.238.27(山东-滨州)	31	2	1	1	1	18	舞蹈学	1	3	0	0	0	0	1	1	1	0	0	0	0	2	2	1	1	1	0	0	0	1	1	1	0	1	0	1	0	1	1	1	0	1	0	1	1
783	2024/4/2 17:13:18	254秒	微信	N/A	182.33.1.29(山东-济宁)	34	2	1	2	1	19	舞蹈	1	3	1	0	0	0	0	0	0	0	0	0	0	2	2	1	1	0	1	1	0	1	1	1	0	0	0	1	1	0	1	1	1	1	1	1	0
784	2024/4/2 17:13:40	354秒	微信	N/A	112.224.5.199(山东-济南)	33	2	1	1	1	19	舞蹈学	1	3	1	0	0	0	0	0	0	0	0	0	0	2	3	1	1	0	1	1	0	1	1	1	0	1	0	0	0	0	1	1	1	1	1	0	0
785	2024/4/2 17:14:09	124秒	手机提交	直接访问	111.14.210.113(山东-济南)	28	2	1	2	1	20	土木工程	2	4	1	0	0	0	1	1	1	1	0	0	0	2	3	1	1	0	1	1	0	1	1	1	0	0	0	1	1	0	1	0	1	1	1	0	0
786	2024/4/2 17:14:43	175秒	微信	N/A	113.127.69.16(山东-济南)	30	2	1	2	1	19	化工与制药类	2	4	1	0	0	0	0	0	0	1	0	0	0	2	2	1	1	0	0	1	1	0	1	1	0	0	1	1	0	0	0	0	1	1	1	0	0
787	2024/4/2 17:18:08	195秒	手机提交	直接访问	153.119.114.181(山东-济南)	35	2	1	1	1	19	特殊教育	1	1	1	1	1	0	0	0	0	0	0	0	0	2	1	1	1	1	1	1	0	1	1	1	0	0	0	1	1	1	1	0	1	1	1	0	0
788	2024/4/2 17:19:11	252秒	手机提交	直接访问	39.144.109.152(山东-聊城)	33	1	1	2	2	21	汉语国际教育	1	3	1	0	0	0	1	0	1	1	0	0	0	2	2	1	1	0	1	1	0	1	1	1	0	1	1	0	1	0	0	1	1	1	0	0	0
789	2024/4/2 17:20:38	364秒	手机提交	直接访问	39.144.109.186(山东-聊城)	31	1	1	1	2	20	汉语言文学	1	4	1	0	1	1	0	0	1	1	1	0	0	1	3	1	1	1	1	1	1	1	1	1	0	1	0	0	0	1	1	1	0	0	0	1	0
790	2024/4/2 17:22:16	451秒	手机提交	直接访问	182.33.18.224(山东-济宁)	34	2	1	1	1	19	特殊教育	1	3	1	1	0	0	1	1	0	1	0	0	0	2	2	1	1	1	1	1	0	1	1	1	0	1	0	0	1	1	0	1	1	1	1	1	0
791	2024/4/2 17:22:24	265秒	手机提交	直接访问	112.224.191.196(山东-济南)	29	1	1	2	1	21	土木工程	2	2	0	1	0	0	0	0	0	0	0	0	0	2	2	1	1	0	0	0	1	1	0	1	0	1	0	1	1	0	1	0	1	1	1	0	0
792	2024/4/2 17:22:49	172秒	手机提交	直接访问	182.33.192.246(山东-潍坊)	29	1	1	1	3	22	电气	2	5	0	0	0	0	0	0	0	0	0	0	1	2	1	0	1	0	1	1	0	1	1	1	0	1	0	0	0	1	1	0	0	1	1	1	1
793	2024/4/2 17:22:53	254秒	手机提交	直接访问	111.14.210.84(山东-济南)	36	2	1	1	2	20	广告学	2	3	1	0	0	0	1	1	0	0	0	0	0	2	3	1	1	1	1	1	1	1	1	1	0	1	0	0	0	0	1	1	1	1	1	1	0
794	2024/4/2 17:25:19	146秒	微信	N/A	223.104.194.180(山东-青岛)	37	1	1	1	2	20	音乐教育	1	2	1	1	1	1	1	1	1	1	1	0	0	2	2	1	1	1	1	1	0	1	0	1	0	1	1	0	0	0	1	1	1	1	1	1	0
795	2024/4/2 17:25:25	189秒	手机提交	直接访问	112.224.162.215(山东-济南)	34	2	1	2	2	20	汉语言文学专业	1	3	0	1	0	1	1	1	0	0	0	0	0	2	2	1	1	1	1	1	0	1	1	1	0	1	1	0	0	0	0	1	1	1	1	1	0
796	2024/4/2 17:25:28	193秒	手机提交	直接访问	223.99.9.140(山东-济南)	37	2	1	1	2	21	汉语言文学	1	3	0	1	0	0	0	1	1	1	0	0	0	2	2	1	1	1	1	1	0	1	1	1	0	1	0	0	0	1	1	1	1	1	1	1	0
797	2024/4/2 17:25:54	224秒	微信	N/A	124.128.158.37(山东-济南)	34	1	1	2	1	20	自动化	2	3	1	0	0	0	1	1	0	0	0	0	0	2	3	1	1	0	1	1	1	1	1	1	0	1	0	0	0	0	1	1	1	1	1	0	0
799	2024/4/2 17:26:02	232秒	微信	N/A	113.127.151.175(山东-济南)	34	1	1	2	1	20	自动化	2	3	1	0	0	0	1	1	0	0	0	0	0	2	3	1	1	0	1	1	1	1	1	1	0	1	0	0	0	0	1	1	1	1	1	0	0
800	2024/4/2 17:26:02	193秒	微信	N/A	124.128.158.35(山东-济南)	32	2	1	1	2	20	音乐学	1	4	0	0	0	0	1	1	1	1	0	0	0	2	3	1	1	1	0	1	0	1	0	1	0	1	0	0	0	0	0	1	0	1	1	1	1
802	2024/4/2 17:29:18	407秒	手机提交	直接访问	112.224.143.175(山东-济南)	38	2	1	1	2	23	汉语言文学	1	3	0	0	0	0	1	1	0	0	0	0	0	2	3	1	1	1	1	1	1	1	1	1	0	0	0	0	1	0	1	1	1	1	1	1	0
803	2024/4/2 17:30:00	145秒	微信	N/A	223.99.9.131(山东-济南)	31	2	1	1	2	20	汉语言文学	1	2	1	0	0	0	0	0	1	0	0	0	0	2	2	0	1	0	1	1	0	1	1	1	0	1	0	1	0	0	1	1	0	0	1	1	1
804	2024/4/2 17:30:05	275秒	手机提交	直接访问	223.160.230.212(广东-广州)	30	1	1	1	4	23	化学	2	1	1	1	0	1	0	0	0	0	1	0	0	1	4	1	0	1	1	1	0	1	1	1	0	1	1	0	1	0	1	1	1	1	0	0	0
806	2024/4/2 17:32:33	182秒	手机提交	直接访问	112.224.162.98(山东-济南)	33	1	1	2	3	21	自动化	2	4	0	0	0	0	1	0	0	1	0	0	0	2	3	1	1	0	1	1	0	1	1	1	0	1	1	1	0	0	0	1	1	1	1	1	0
808	2024/4/2 17:35:13	234秒	手机提交	直接访问	112.224.162.227(山东-济南)	38	2	1	1	1	19	特殊教育	1	2	0	1	0	0	1	1	0	1	0	0	0	2	2	1	1	1	1	1	0	1	1	1	0	1	1	0	0	0	1	1	1	1	1	1	0
809	2024/4/2 17:35:16	194秒	手机提交	直接访问	112.224.163.151(山东-济南)	33	2	1	1	2	21	汉语言文学	1	3	1	1	1	0	1	1	0	1	1	0	0	1	3	1	1	1	1	1	0	1	1	1	0	1	0	0	0	0	1	0	1	1	1	0	0
810	2024/4/2 17:35:50	279秒	手机提交	直接访问	223.99.9.139(山东-济南)	34	2	1	2	2	20	汉语国际教育专业	1	3	1	0	0	1	1	0	0	1	0	0	0	2	2	1	1	1	1	1	0	1	1	1	0	0	0	1	0	0	1	1	1	1	1	0	0
812	2024/4/2 17:37:41	140秒	手机提交	直接访问	112.224.143.3(山东-济南)	35	2	1	2	2	20	汉语言文学	1	2	1	1	1	0	0	0	0	0	0	0	0	2	3	1	1	1	1	1	0	1	1	1	0	1	0	1	1	0	1	0	1	1	1	0	0
813	2024/4/2 17:41:22	136秒	微信	N/A	223.104.194.128(山东-青岛)	40	2	1	2	1	19	应用心理学	1	4	1	0	0	0	1	1	0	0	0	0	0	2	1	1	1	1	1	1	0	1	1	1	0	1	1	1	1	0	1	1	1	1	1	1	0
814	2024/4/2 17:45:39	246秒	微信	N/A	223.104.194.173(山东-青岛)	31	1	1	2	1	20	药学	2	3	1	0	0	0	1	1	0	0	0	0	0	2	3	1	1	1	1	1	0	1	1	1	0	1	0	1	0	0	0	1	1	1	0	0	0
815	2024/4/2 17:46:19	206秒	手机提交	直接访问	223.99.9.132(山东-济南)	36	2	1	1	2	20	汉语言文学	1	1	0	1	0	0	1	1	1	0	1	0	0	2	3	1	1	0	1	1	0	1	1	1	0	0	0	0	1	1	1	1	1	1	1	0	0
817	2024/4/2 17:47:10	127秒	手机提交	直接访问	182.39.30.64(山东-济南)	33	2	1	1	2	20	汉语言文学	1	5	0	0	0	0	1	1	0	1	0	0	0	2	3	1	1	1	1	1	0	1	1	1	0	0	0	1	0	1	1	0	1	1	1	0	0
819	2024/4/2 17:48:11	198秒	微信	N/A	119.163.129.152(山东-济南)	30	2	1	1	3	21	乐器修缮	1	2	0	1	0	0	1	0	0	0	0	0	0	2	3	1	1	0	1	1	0	1	1	1	0	1	1	1	1	0	1	0	1	1	1	0	0
820	2024/4/2 17:48:25	240秒	微信	N/A	223.99.9.140(山东-济南)	33	1	2	2	2	20	材料类	2	3	0	1	0	0	1	0	0	1	0	1	0	2	3	1	1	1	1	1	1	1	0	1	0	1	0	0	0	0	0	0	1	1	0	1	0
821	2024/4/2 17:48:27	193秒	微信	N/A	124.128.158.35(山东-济南)	34	2	1	2	2	20	音乐教育	1	2	1	1	0	0	0	0	0	0	0	0	0	2	3	1	1	0	1	1	1	1	1	1	0	1	1	0	0	1	1	1	1	1	0	1	0
822	2024/4/2 17:49:44	177秒	微信	N/A	223.99.9.139(山东-济南)	30	2	1	1	1	19	制药工程	2	4	0	0	0	0	1	1	0	0	0	0	0	2	3	1	1	0	1	1	0	1	1	1	0	1	0	0	0	0	1	0	1	1	1	0	0
823	2024/4/2 17:50:54	119秒	微信	N/A	223.104.194.137(山东-青岛)	36	1	1	1	1	20	计算机类	2	4	1	0	0	1	1	0	0	0	0	0	0	2	3	1	1	1	1	1	0	1	1	1	0	1	1	1	1	0	1	1	1	1	1	0	0
825	2024/4/2 17:54:02	305秒	微信	N/A	112.224.32.183(山东-济南)	37	1	1	1	2	20	机器人工程	2	4	0	0	0	0	0	0	0	0	0	0	1	2	1	0	1	0	1	1	0	1	1	1	0	1	1	0	0	1	1	1	1	1	1	1	0
826	2024/4/2 17:54:41	155秒	手机提交	直接访问	223.99.9.131(山东-济南)	38	2	1	1	1	20	生物	2	4	1	0	0	0	1	1	0	1	0	0	0	2	2	1	1	1	1	1	0	1	1	1	0	1	0	0	0	0	1	1	1	1	1	1	0
827	2024/4/2 17:58:39	305秒	手机提交	直接访问	111.14.210.115(山东-济南)	34	1	1	2	4	23	化学工程与工艺	2	5	0	0	0	0	0	0	0	0	0	0	1	2	1	0	1	1	1	1	0	1	1	1	0	0	0	0	1	0	1	1	1	1	1	1	1
828	2024/4/2 17:59:22	191秒	手机提交	直接访问	113.126.80.247(山东-菏泽)	29	2	1	1	1	20	环境工程	2	4	1	0	0	1	1	1	1	1	0	0	0	2	2	1	1	0	1	1	0	1	0	1	0	1	0	0	0	0	1	1	1	1	0	1	1
831	2024/4/2 18:08:32	288秒	微信	N/A	112.224.191.230(山东-济南)	30	1	1	1	1	18	数据科学与大数据	2	5	1	0	0	0	0	1	1	0	0	0	0	2	2	0	1	1	1	1	0	1	1	1	0	0	0	0	0	0	1	1	1	1	1	0	0
832	2024/4/2 18:12:22	78秒	微信	N/A	112.229.16.34(山东-济南)	33	2	1	2	1	19	特殊教育	1	2	1	1	1	0	1	1	0	0	0	0	0	1	3	1	1	0	1	1	0	1	1	1	0	0	0	1	1	1	1	0	1	1	1	0	0
834	2024/4/2 18:14:31	186秒	手机提交	直接访问	112.229.16.34(山东-济南)	37	2	1	2	1	19	特殊教育	1	2	0	1	0	0	1	0	0	0	0	0	0	2	4	1	1	1	1	1	0	1	1	1	0	1	1	1	0	0	1	0	1	1	1	0	0
835	2024/4/2 18:16:16	164秒	手机提交	直接访问	182.39.38.227(山东-济南)	37	1	1	1	1	19	特殊教育	1	2	0	1	0	0	1	1	0	0	0	0	0	2	2	1	1	1	1	1	1	1	1	1	0	1	0	1	0	0	0	1	1	1	1	1	0
836	2024/4/2 18:19:01	194秒	手机提交	直接访问	113.127.62.64(山东-济南)	31	2	1	2	1	19	特殊教育	1	3	0	1	0	0	1	1	0	0	0	0	0	2	2	1	1	1	1	1	1	0	1	1	0	0	1	1	0	0	1	0	1	0	0	0	0
837	2024/4/2 18:20:07	120秒	手机提交	直接访问	113.127.162.79(山东-济南)	27	2	1	2	2	20	车辆工程	2	1	1	0	0	0	0	0	0	0	1	0	0	2	3	1	1	1	0	1	1	1	1	1	0	1	0	0	0	0	1	1	0	0	0	1	0
841	2024/4/2 18:30:00	182秒	手机提交	直接访问	39.144.109.136(山东-聊城)	36	2	1	2	2	20	历史	1	2	0	0	0	0	1	0	0	0	1	0	0	2	3	1	1	1	1	1	1	1	0	1	0	1	0	1	0	1	1	1	0	1	0	0	1
842	2024/4/2 18:32:36	356秒	手机提交	直接访问	111.14.210.112(山东-济南)	35	1	1	1	1	19	土木类	2	4	0	1	1	0	0	0	1	0	1	0	0	2	3	1	1	1	0	1	1	1	1	1	0	1	0	1	1	0	0	1	1	1	0	0	0
844	2024/4/2 18:36:05	138秒	微信	N/A	144.12.168.23(山东-聊城)	38	2	1	1	2	20	广播电视学	2	5	1	0	0	1	1	1	1	1	0	0	0	1	1	1	1	1	1	1	0	1	1	1	0	1	1	0	0	1	1	1	1	1	1	0	0
845	2024/4/2 18:37:20	178秒	微信	N/A	223.104.194.161(山东-青岛)	38	2	1	2	1	19	法学	2	5	0	0	0	0	1	1	1	0	0	0	0	2	2	1	1	0	1	1	1	1	1	1	0	1	0	1	1	0	1	0	1	1	1	1	0
846	2024/4/2 18:37:40	202秒	微信	N/A	223.104.194.188(山东-青岛)	34	1	1	2	1	20	工业设计	2	4	1	0	0	1	0	0	0	0	0	0	0	2	3	1	1	0	1	1	0	1	1	1	0	1	0	0	0	0	1	1	1	1	0	1	0
847	2024/4/2 18:38:48	183秒	微信	N/A	113.127.93.97(山东-济南)	34	2	1	2	1	19	法学	2	4	0	0	0	1	1	0	0	0	0	0	0	2	1	1	1	1	1	1	0	1	1	1	0	1	0	1	1	0	1	1	1	1	0	0	0
848	2024/4/2 18:40:47	293秒	微信	N/A	112.224.160.51(山东-济南)	40	2	1	2	1	19	汉语言文学	1	4	1	1	0	0	1	1	1	1	0	0	0	2	3	1	1	1	1	1	0	1	1	1	0	1	0	1	1	1	1	1	1	1	1	1	0
849	2024/4/2 18:41:23	203秒	微信	N/A	223.104.194.135(山东-青岛)	36	2	1	2	1	19	数学与应用数学	1	2	0	0	1	0	0	1	0	1	0	0	0	2	3	1	1	1	1	1	1	1	1	1	0	1	1	1	0	1	1	1	0	1	1	1	0
851	2024/4/2 18:57:06	276秒	手机提交	直接访问	223.99.9.131(山东-济南)	35	2	1	2	3	22	自动化	2	4	0	0	0	0	1	1	1	0	0	0	0	2	2	1	1	1	1	1	0	0	1	1	0	1	1	1	0	0	1	1	0	1	0	1	0
852	2024/4/2 18:59:43	215秒	微信	N/A	112.224.141.63(山东-济南)	37	2	1	2	1	19	视觉传达	2	3	0	0	0	0	0	0	1	0	0	1	0	2	3	1	1	1	1	1	0	1	0	1	0	1	1	0	0	1	1	1	1	1	0	1	0
853	2024/4/2 19:00:33	126秒	微信	N/A	112.224.143.101(山东-济南)	28	2	1	2	1	19	美术	1	4	1	0	0	0	0	0	0	0	0	0	0	2	3	1	1	0	1	1	0	1	1	1	0	0	0	0	0	0	0	1	0	0	0	1	1
854	2024/4/2 19:05:31	348秒	微信	N/A	223.104.194.182(山东-青岛)	36	2	1	1	2	20	应用心理学	1	3	1	0	1	1	1	0	0	1	1	0	0	2	3	1	1	1	1	1	0	1	1	1	0	1	0	0	0	0	1	1	0	1	1	1	0
856	2024/4/2 19:06:27	450秒	微信	N/A	39.144.112.14(山东-临沂)	32	2	1	2	1	19	舞蹈学	1	4	0	1	0	0	1	1	1	1	0	0	0	2	3	1	0	0	0	1	0	1	1	1	0	1	1	0	0	1	0	1	1	1	1	1	1
859	2024/4/2 19:22:59	224秒	微信	N/A	112.224.144.163(山东-济宁)	31	1	1	2	1	18	材料科学与工程	2	5	1	0	0	0	0	0	0	0	0	0	0	1	3	1	1	1	1	1	1	1	0	1	0	0	0	0	1	0	1	1	1	1	0	1	0
860	2024/4/2 19:27:21	342秒	手机提交	直接访问	112.224.143.252(山东-济南)	34	2	1	1	1	19	药学	2	2	0	1	0	0	1	1	0	1	1	0	0	2	3	1	1	0	1	1	0	1	1	1	0	0	0	0	1	0	1	0	1	1	1	1	0
861	2024/4/2 19:27:46	185秒	微信	N/A	112.224.161.234(山东-济南)	36	2	1	2	1	19	药学	2	5	0	0	0	0	0	0	0	0	0	0	1	2	1	1	1	1	1	1	1	1	1	1	0	1	0	1	0	0	1	0	1	1	0	1	0
862	2024/4/2 19:28:39	265秒	手机提交	直接访问	223.160.164.207(北京-北京)	37	2	1	2	1	20	药学	2	4	0	0	0	0	1	1	0	1	0	0	0	2	2	1	1	1	1	1	0	1	1	1	0	1	0	0	0	1	0	1	1	1	1	1	0
2、干预时机应该尽量早，抓住6岁以前的最佳干预期。一般说来，孤独症患儿的预后好坏与发现疾病苗头早晚、疾病严重程度、早期言语发育情况、认知功能、是否伴有其它疾病、是否推拿、针灸、用药、训练等多种因素有关。家长从态度上， 只要有发现孩子有孤独症谱系障碍的表现，就要高度重视，积极干预。
3、不建议针灸治疗。针灸也是中医刺激穴位的一种方式，理论上应该有效。但是不建议使用， 理由如下:第一，孩子小，不配合，反抗较强，容易出现事故。第二，针灸的穴位较少，而每次推拿的穴位均形成了一个庞大的体系，针灸的效果故远不如推拿。
4、无论是采用什么方法，要注意的是，不能引起孩子的恐惧和过度劳累，不能太多地批评，恐X 吓、强制他。孤独症孩子本身就容易恐惧，
健康直播间抑郁、恼怒、伤感等因素会使病情恶化。但定也不能太放任，一些坏的习惯(属于情商范围的东西) 必须矫正，所以怎样把握互动尺度，正确诱导孩子，显得尤为重要。	15	10	12	4	2	1	2	2	2	2	1	1
863	2024/4/2 19:30:41	182秒	手机提交	直接访问	223.104.194.151(山东-青岛)	38	2	1	2	1	20	药学	2	4	0	0	0	0	0	1	1	0	0	0	0	2	1	1	1	1	1	1	0	1	1	1	0	1	0	1	0	0	1	1	1	1	0	1	0
864	2024/4/2 19:31:22	211秒	微信	N/A	223.104.195.97(山东-泰安)	35	2	1	1	1	19	舞蹈学	1	4	0	0	0	1	1	1	1	1	0	0	0	2	3	1	1	1	1	1	0	1	1	1	0	1	1	0	0	0	0	1	1	1	1	0	0
865	2024/4/2 19:35:17	226秒	手机提交	直接访问	153.119.116.199(山东-济南)	26	2	2	1	1	20	药学	2	4	0	0	0	0	1	1	1	1	0	0	0	2	3	1	1	0	1	1	0	0	0	1	0	0	0	0	1	0	0	0	1	1	1	0	0
866	2024/4/2 19:48:45	383秒	微信	N/A	153.118.152.206(山东-济南)	32	1	1	1	1	20	特殊教育	1	2	0	1	0	0	0	1	0	1	1	1	0	2	3	1	1	0	0	1	1	1	1	1	0	1	0	0	0	1	1	1	1	1	1	0	0
867	2024/4/2 19:50:49	144秒	手机提交	直接访问	124.133.245.132(山东-济南)	34	1	1	2	3	22	英语	2	4	0	0	0	0	0	0	0	0	0	0	1	2	2	1	1	0	1	1	0	1	1	1	0	1	0	0	1	0	1	1	1	1	1	1	0
869	2024/4/2 20:03:48	898秒	手机提交	直接访问	171.216.79.197(四川-成都)	32	2	1	2	4	21	汉语国际教育	1	3	0	0	0	0	1	1	1	0	0	0	0	2	2	1	1	1	1	1	0	1	1	1	0	0	0	0	0	0	0	1	0	1	1	0	0
871	2024/4/2 20:08:16	138秒	手机提交	直接访问	223.99.9.138(山东-济南)	34	1	1	2	1	19	化工与制药类	2	2	0	0	0	0	0	1	1	1	0	0	0	2	3	1	1	1	1	1	0	1	1	1	0	1	1	0	0	0	0	0	1	1	0	0	0
872	2024/4/2 20:08:19	150秒	手机提交	直接访问	112.224.191.52(山东-济南)	31	1	1	2	1	19	化工与制药类	2	4	1	0	0	1	1	0	1	1	1	0	0	2	3	1	1	1	1	1	0	1	1	1	0	1	0	1	1	0	1	1	1	1	1	0	0
874	2024/4/2 20:14:19	88秒	手机提交	直接访问	112.229.16.69(山东-济南)	30	2	1	1	1	19	汉语言文学	1	1	1	0	0	0	0	0	0	0	1	0	0	1	3	1	1	0	1	1	0	1	1	1	0	0	0	1	1	1	1	0	1	1	1	1	0
875	2024/4/2 20:15:44	227秒	手机提交	直接访问	144.12.29.71(山东-淄博)	38	2	1	2	1	18	材料科学与工程	2	3	0	0	0	0	1	0	0	1	0	0	0	2	2	1	1	1	1	1	0	1	1	1	0	1	1	0	1	0	1	1	1	1	0	0	0
876	2024/4/2 20:33:20	106秒	手机提交	直接访问	124.133.245.152(山东-济南)	28	2	1	2	1	19	应用心理学	1	2	1	0	1	1	1	0	1	1	1	0	0	1	4	1	1	0	1	0	1	1	1	1	0	1	0	0	0	0	1	1	1	1	1	0	0
877	2024/4/2 20:48:30	177秒	手机提交	直接访问	144.12.197.206(山东-东营)	34	2	2	1	2	21	高分子材料与工程	2	4	1	0	0	0	1	0	0	0	0	1	0	2	3	1	1	1	1	1	0	1	0	1	0	1	1	1	0	1	1	1	1	1	0	1	0
878	2024/4/2 21:03:55	150秒	手机提交	直接访问	112.224.161.52(山东-济南)	34	1	1	2	2	20	应用化学	2	4	0	0	0	0	1	1	0	0	0	0	0	2	2	1	1	1	1	1	0	1	1	1	0	0	1	0	1	0	1	0	1	1	0	1	0
879	2024/4/2 21:15:04	129秒	手机提交	直接访问	113.127.180.67(山东-济南)	41	2	1	1	1	19	社会工作	2	4	0	0	0	0	1	1	1	1	0	0	0	1	3	1	1	1	1	1	0	1	1	1	0	1	1	0	1	0	1	1	1	1	1	1	1
880	2024/4/2 21:19:59	244秒	手机提交	直接访问	112.224.163.9(山东-济南)	34	2	2	2	2	21	应用化学	2	5	0	0	0	0	0	0	0	0	0	0	1	2	1	0	1	1	1	1	1	1	0	1	0	1	0	1	0	0	1	1	1	1	0	1	0
881	2024/4/2 21:24:09	170秒	手机提交	直接访问	124.133.245.3(山东-济南)	32	2	1	2	1	19	生药	2	4	0	0	0	0	1	1	1	0	0	0	0	2	3	0	1	0	1	1	0	1	1	1	0	1	1	1	0	0	0	1	1	1	1	0	0
882	2024/4/2 21:37:39	201秒	手机提交	直接访问	112.224.191.255(山东-济南)	35	2	1	1	2	20	机械工程	2	5	0	0	0	0	0	1	0	1	1	0	0	2	2	1	1	1	1	1	0	1	1	1	0	1	0	1	1	0	1	0	1	1	0	0	0
884	2024/4/2 22:04:45	257秒	微信	N/A	112.224.162.102(山东-济南)	35	1	1	1	1	20	特殊教育	1	2	1	1	0	0	0	1	1	1	1	0	0	1	3	1	1	1	1	1	0	1	1	1	0	0	0	0	1	1	1	1	1	1	0	0	0
885	2024/4/2 22:08:17	156秒	手机提交	直接访问	39.144.5.221(广东-东莞)	36	2	1	2	1	19	特殊教育	1	1	1	1	0	0	0	0	0	1	1	0	0	2	2	1	1	1	1	1	0	1	1	1	0	1	0	1	1	0	1	1	1	0	1	0	0
886	2024/4/2 22:11:21	136秒	手机提交	直接访问	223.104.194.132(山东-青岛)	36	1	1	2	2	20	高分子材料与工程	2	2	1	0	0	1	1	1	1	1	0	0	0	1	3	1	1	1	1	1	0	1	1	1	0	1	0	0	0	0	1	0	1	1	1	1	0
887	2024/4/2 22:12:36	173秒	手机提交	直接访问	124.133.234.17(山东-济南)	37	1	1	2	2	21	化学	2	3	0	0	0	0	0	1	0	1	0	0	0	2	3	1	1	1	1	0	0	1	0	1	0	1	1	0	0	0	1	1	1	1	0	0	1
888	2024/4/2 22:12:59	225秒	手机提交	直接访问	153.118.168.84(山东-济南)	36	2	1	2	2	20	高分子材料与工程	2	4	0	0	0	0	1	1	1	1	0	0	0	2	2	1	1	1	1	1	0	1	1	1	0	1	1	1	1	0	0	0	1	0	1	0	0
889	2024/4/2 22:13:17	250秒	手机提交	直接访问	39.144.109.154(山东-聊城)	33	2	1	1	2	20	高分子材料与工程	2	4	0	0	0	0	1	0	0	0	0	0	0	2	2	1	1	1	1	1	0	1	1	1	0	0	0	1	1	0	1	0	1	1	1	0	0
890	2024/4/2 22:13:36	245秒	手机提交	直接访问	124.133.234.17(山东-济南)	37	1	1	2	2	21	高分子材料与工程	2	4	0	0	0	0	1	1	1	1	0	0	0	2	1	1	1	1	1	1	0	1	1	1	0	1	1	1	0	0	1	1	1	1	1	0	0
891	2024/4/2 22:24:37	252秒	微信	N/A	144.12.224.99(山东-滨州)	35	2	1	2	1	19	应用心理学	1	4	1	1	0	0	1	0	0	1	0	0	0	2	2	1	1	1	1	1	0	1	0	1	0	1	0	1	0	0	1	1	1	1	1	1	1
892	2024/4/2 22:26:14	382秒	微信	N/A	112.224.160.111(山东-济南)	39	2	1	2	1	19	应用心理学	1	4	1	1	1	1	1	1	0	1	0	0	0	2	2	1	1	1	1	0	1	1	1	1	0	1	1	1	1	0	1	1	1	1	1	0	0
893	2024/4/2 22:40:28	196秒	微信	N/A	111.14.210.75(山东-济南)	36	2	1	2	1	19	特殊教育	1	2	0	1	0	0	1	0	1	0	1	0	0	1	3	1	1	1	1	1	0	1	1	1	0	1	0	0	1	0	1	0	1	1	1	1	0
895	2024/4/2 23:05:53	201秒	微信	N/A	223.104.19.7(河南-郑州)	33	2	1	1	1	20	电子	2	4	0	0	0	0	1	0	0	1	0	0	0	2	3	1	1	0	1	1	0	1	1	1	0	1	0	1	0	1	1	1	1	1	1	0	0
896	2024/4/2 23:13:21	194秒	微信	N/A	61.54.104.48(河南-新乡)	39	1	1	2	3	21	学前教育	1	2	1	1	1	0	1	1	1	1	0	0	0	1	5	1	1	1	1	1	1	1	1	1	0	1	1	1	1	0	1	1	1	1	0	0	0
897	2024/4/2 23:13:37	125秒	微信	N/A	182.114.5.106(河南-三门峡)	37	2	1	2	4	23	小学教育	1	4	1	0	0	1	1	1	0	0	0	0	0	2	2	1	1	1	1	1	0	1	1	1	0	1	0	1	1	0	0	1	1	1	1	0	0
898	2024/4/2 23:15:29	229秒	微信	N/A	111.181.30.237(湖北-鄂州)	24	1	1	1	2	20	金融	2	4	0	0	0	0	0	1	0	0	0	0	0	2	2	1	1	1	1	1	0	1	1	1	0	1	0	0	0	0	1	1	1	0	0	1	0
900	2024/4/2 23:17:47	162秒	微信	N/A	39.144.188.59(河南-新乡)	35	2	1	2	2	21	学前教育	1	2	0	1	0	0	1	1	1	0	0	0	0	2	3	1	1	1	1	1	0	1	1	1	0	0	0	1	1	0	1	1	1	1	1	0	0
901	2024/4/2 23:20:11	137秒	微信	N/A	223.104.108.228(河南-开封)	37	2	1	2	2	21	小学教育	1	2	1	0	0	0	1	0	1	1	0	0	0	2	3	1	1	1	1	1	1	1	0	1	0	1	0	0	1	1	1	1	1	1	0	1	1
902	2024/4/2 23:22:58	326秒	微信	N/A	112.224.190.11(山东-济南)	31	2	1	1	1	19	化工与制药类	2	4	0	0	0	0	0	1	0	1	0	0	0	2	3	1	1	0	0	1	0	1	1	1	0	0	0	0	0	0	1	1	1	1	1	1	0
903	2024/4/2 23:24:17	199秒	微信	N/A	182.33.208.98(山东-潍坊)	31	2	2	1	1	20	物理学	1	3	1	0	0	0	1	0	0	1	0	0	0	1	2	1	1	1	1	1	1	1	1	1	0	0	0	1	0	0	1	0	1	0	0	0	0
905	2024/4/2 23:37:06	166秒	微信	N/A	39.144.22.253(河南-新乡)	36	2	1	2	1	19	历史学	1	3	0	0	0	0	1	1	0	1	1	0	0	1	3	1	1	1	1	1	1	1	1	1	0	1	0	0	0	0	1	1	1	1	0	1	0
906	2024/4/2 23:43:03	100秒	手机提交	直接访问	113.128.71.180(山东-济南)	32	1	1	2	4	23	物理学	1	3	0	0	0	0	1	1	1	1	0	0	0	2	1	1	1	1	1	1	0	1	1	1	0	1	0	1	1	0	1	1	1	1	1	0	0
907	2024/4/2 23:43:38	174秒	手机提交	直接访问	60.209.40.87(山东-青岛)	40	2	1	1	4	22	汉语国际教育	1	1	1	0	0	0	1	1	1	1	0	0	0	1	3	1	1	1	1	1	0	1	1	1	0	0	1	1	1	1	1	1	1	1	1	0	0
908	2024/4/2 23:43:48	138秒	手机提交	直接访问	49.93.3.195(江苏-南京)	32	2	1	2	4	22	汉语国际教育	1	2	0	1	0	0	1	0	1	1	0	0	0	1	3	1	1	0	1	1	0	1	1	1	0	1	0	1	0	1	1	0	1	1	1	0	0
909	2024/4/2 23:43:48	118秒	手机提交	直接访问	61.174.134.11(浙江-杭州)	39	2	1	2	4	23	汉语国际教育	1	2	0	0	0	0	0	0	1	1	0	0	0	2	3	1	1	1	1	1	0	1	1	1	0	1	1	0	1	0	1	0	1	1	1	0	1
910	2024/4/2 23:44:02	169秒	手机提交	直接访问	112.224.33.76(山东-济南)	41	2	1	2	4	22	汉语国际教育	1	4	1	0	0	0	1	1	1	1	0	0	0	2	1	1	1	1	1	1	1	1	1	1	0	1	1	0	1	0	1	0	1	1	1	0	0
911	2024/4/2 23:44:03	151秒	手机提交	直接访问	111.14.210.72(山东-济南)	38	2	1	2	4	22	汉语国际教育	1	2	1	0	0	0	1	1	0	1	0	0	0	2	1	1	1	1	1	1	1	1	1	1	0	1	1	1	0	0	1	1	1	1	1	0	0
912	2024/4/2 23:44:05	160秒	手机提交	直接访问	118.78.65.249(山西-运城)	30	1	1	1	4	22	物理	1	2	0	0	0	0	1	1	0	1	0	0	0	2	2	1	1	1	1	0	0	1	1	1	0	1	0	0	1	0	1	1	1	1	1	1	0
913	2024/4/2 23:44:18	205秒	手机提交	直接访问	112.224.191.188(山东-济南)	30	2	1	1	4	22	物理教育	1	3	0	1	0	0	1	1	1	1	0	0	0	2	1	1	1	0	1	1	0	1	1	1	0	1	0	0	0	0	1	1	1	1	1	1	0
914	2024/4/2 23:44:53	213秒	手机提交	直接访问	122.4.50.188(山东-济南)	35	2	1	1	4	22	汉语国际教育	1	3	0	1	0	0	1	1	0	1	0	0	0	2	3	1	1	1	1	1	0	1	1	1	0	1	1	1	0	0	1	1	1	1	0	1	0
915	2024/4/2 23:44:55	194秒	手机提交	直接访问	117.136.95.230(山东-潍坊)	35	2	1	2	4	22	汉语国际教育	1	3	0	0	0	0	1	1	1	1	0	0	0	2	3	1	1	0	1	1	0	1	1	1	0	1	0	1	1	1	1	1	1	1	1	1	0
916	2024/4/2 23:44:59	207秒	手机提交	直接访问	111.14.210.124(山东-济南)	36	2	1	2	4	23	汉语国际教育	1	2	0	1	0	0	1	1	1	1	1	0	0	2	1	1	1	1	1	1	0	1	1	1	0	1	1	1	0	0	1	1	1	1	1	1	0
918	2024/4/2 23:45:40	257秒	手机提交	直接访问	223.104.194.159(山东-青岛)	34	2	1	2	4	22	汉语国际教育	1	2	0	1	0	0	1	1	1	1	0	0	0	2	4	1	1	0	1	1	0	1	1	1	0	0	0	0	1	0	1	1	1	1	1	0	0
919	2024/4/2 23:45:44	125秒	手机提交	直接访问	61.134.149.38(河北-保定)	33	1	1	2	4	22	体育教育	1	3	0	0	0	0	0	1	0	1	0	0	0	2	3	0	1	1	1	1	0	1	1	1	0	1	0	1	1	1	1	0	1	1	1	0	0
921	2024/4/2 23:46:12	136秒	手机提交	直接访问	112.9.98.54(山东-青岛)	24	1	1	1	4	21	体育教育	1	2	1	0	0	0	1	1	0	0	0	0	0	2	2	1	1	0	0	1	1	0	1	1	0	1	0	1	1	0	1	0	1	1	1	0	0
922	2024/4/2 23:46:16	298秒	手机提交	直接访问	221.197.235.82(天津-天津)	39	2	1	2	4	22	汉语国际教育	1	3	1	1	0	0	1	1	0	0	0	0	0	2	2	1	1	1	1	1	0	1	1	1	0	1	1	1	0	0	1	0	1	1	0	1	0
923	2024/4/2 23:47:47	196秒	手机提交	直接访问	111.14.210.72(山东-济南)	38	2	1	1	4	22	汉语国际教育	1	3	0	0	0	1	1	1	0	1	0	0	0	2	2	1	1	1	1	1	0	1	1	1	0	1	0	0	0	0	1	1	1	1	1	0	0
924	2024/4/2 23:47:54	255秒	手机提交	直接访问	112.229.16.92(山东-济南)	30	1	1	2	4	22	体育教育	1	2	0	1	0	0	1	0	0	1	0	0	0	2	1	1	1	1	0	0	0	1	0	1	0	1	0	0	0	0	1	1	1	1	1	1	0
925	2024/4/2 23:47:56	219秒	手机提交	直接访问	111.14.210.26(山东-济南)	31	1	1	2	4	22	体育教育	1	4	1	0	0	0	1	1	0	1	0	0	0	2	1	1	1	1	1	1	0	1	1	1	0	1	0	1	0	0	1	0	1	1	1	0	0
926	2024/4/2 23:47:58	336秒	手机提交	直接访问	112.224.161.218(山东-济南)	36	1	1	1	4	22	物理学	1	4	1	1	0	1	1	1	0	1	0	0	0	2	2	1	1	0	1	1	0	1	1	1	0	1	0	0	0	1	1	1	1	1	1	1	1
927	2024/4/2 23:48:35	227秒	手机提交	直接访问	112.224.161.11(山东-济南)	42	2	2	2	4	23	汉语国际教育	1	3	1	1	0	0	1	0	1	0	0	0	0	1	3	1	1	1	1	1	0	1	1	1	0	1	1	1	1	1	1	1	1	1	1	0	0
928	2024/4/2 23:48:59	405秒	手机提交	直接访问	112.224.163.151(山东-济南)	32	1	1	2	4	23	物理专业	1	2	0	1	0	1	1	1	0	0	0	0	0	2	3	1	1	0	1	1	0	1	1	1	0	1	0	1	1	1	1	1	1	1	1	0	0
929	2024/4/2 23:49:37	466秒	手机提交	直接访问	36.112.180.236(北京-北京)	35	2	1	2	4	22	汉语国际教育	1	2	1	0	0	1	1	1	1	1	0	0	0	1	4	1	1	1	1	1	0	1	1	1	0	1	1	0	0	1	1	0	1	1	0	0	0
931	2024/4/2 23:50:08	198秒	手机提交	直接访问	182.39.63.192(山东-济南)	33	1	1	1	4	21	体育教育	1	2	1	1	0	1	1	1	0	0	0	0	0	2	2	1	1	1	1	1	1	1	1	1	0	1	0	1	0	0	1	1	1	1	1	0	0
932	2024/4/2 23:50:18	213秒	手机提交	直接访问	117.136.94.96(山东-德州)	39	2	1	2	4	23	汉语国际教育	1	2	0	1	0	0	0	0	0	0	0	0	0	2	3	1	1	1	1	1	0	1	1	1	0	1	1	0	0	1	1	1	1	1	1	1	0
933	2024/4/2 23:50:31	138秒	手机提交	直接访问	223.104.194.163(山东-青岛)	36	2	1	2	4	23	汉语国际教育	1	3	0	1	0	0	0	0	0	0	0	0	0	2	2	1	1	1	1	1	0	1	1	1	0	1	1	1	0	1	1	1	1	1	1	0	0
934	2024/4/2 23:50:38	222秒	手机提交	直接访问	111.14.210.26(山东-济南)	30	1	1	2	4	22	体育教育	1	2	1	1	0	0	1	0	0	0	0	0	0	2	2	1	1	1	1	1	0	1	1	1	0	1	0	1	0	1	0	0	1	1	1	1	0
935	2024/4/2 23:52:19	265秒	手机提交	直接访问	112.224.191.209(山东-济南)	40	2	2	2	4	22	国际中文教育	1	3	0	1	0	0	1	0	0	1	0	0	0	2	3	1	1	1	1	1	0	1	1	1	0	1	0	0	0	1	1	1	1	1	1	1	0
936	2024/4/2 23:52:36	162秒	手机提交	直接访问	223.73.63.220(广东-广州)	37	1	1	1	4	22	物理学	1	2	1	1	0	1	0	1	1	1	0	0	0	2	2	1	1	0	1	1	0	1	1	1	0	1	0	0	0	1	1	1	1	1	1	0	0
937	2024/4/2 23:58:10	349秒	手机提交	直接访问	39.78.12.211(山东-济南)	33	1	1	1	2	20	化学（师范）	1	2	1	1	0	1	1	1	1	1	1	0	0	1	4	1	1	0	1	1	0	1	1	1	0	0	0	0	0	1	1	1	1	1	1	1	0
938	2024/4/2 23:59:20	130秒	手机提交	直接访问	113.128.230.74(山东-济南)	36	2	1	2	4	23	体育教育	1	3	0	1	1	0	1	0	1	0	0	0	0	2	2	1	1	0	1	1	0	1	1	1	0	1	1	1	0	0	1	1	1	1	1	0	0
939	2024/4/2 23:59:22	333秒	手机提交	直接访问	111.14.210.71(山东-济南)	35	1	1	2	4	23	体育教育	1	3	1	1	0	0	0	1	0	0	0	0	0	2	3	1	1	1	0	1	0	1	1	1	0	1	0	0	0	0	1	1	1	1	0	1	0
940	2024/4/3 0:01:38	179秒	手机提交	直接访问	124.133.245.232(山东-济南)	39	2	1	2	4	22	汉语国际教育	1	3	0	1	0	0	1	1	1	0	1	0	0	2	3	1	1	1	1	1	1	1	1	1	0	1	1	1	0	0	1	1	1	1	0	1	1
941	2024/4/3 0:05:17	282秒	手机提交	直接访问	223.104.194.173(山东-青岛)	29	1	1	2	4	22	体育教育	1	3	0	1	0	0	0	1	0	0	0	0	0	2	3	1	1	0	1	1	0	1	1	1	0	0	0	1	1	1	1	0	1	1	1	1	0
943	2024/4/3 0:12:41	172秒	手机提交	直接访问	223.104.194.160(山东-青岛)	38	1	1	1	2	21	机械工程	2	1	1	1	1	1	1	1	1	1	0	0	0	2	3	1	1	1	1	1	0	1	1	1	0	0	1	1	1	0	1	1	1	1	1	0	0
944	2024/4/3 0:12:58	575秒	手机提交	直接访问	124.133.234.112(山东-济南)	42	2	1	2	4	22	汉语国际教育	1	3	0	1	0	0	0	1	0	0	0	0	0	2	3	1	1	1	1	1	0	1	1	1	0	1	1	1	1	0	1	1	1	1	1	1	0
945	2024/4/3 0:16:26	260秒	手机提交	直接访问	124.132.114.36(山东-济南)	36	2	1	2	4	22	汉语国际教育	1	3	0	1	0	0	0	1	1	1	0	0	0	2	2	1	1	1	1	1	0	1	1	1	0	1	0	1	0	1	1	0	1	1	1	0	0
946	2024/4/3 0:32:08	1177秒	手机提交	直接访问	223.104.189.169(山东-青岛)	33	2	2	1	4	23	汉语国际教育	1	3	0	1	0	0	0	1	0	0	0	0	0	2	2	1	1	0	1	1	0	1	1	1	0	0	0	1	1	1	1	1	1	1	1	0	0
947	2024/4/3 0:40:23	219秒	手机提交	直接访问	124.133.245.122(山东-济南)	40	2	1	1	2	20	地理科学	2	4	1	0	0	1	1	1	1	1	0	0	0	2	3	1	1	1	1	1	1	1	1	1	0	0	1	1	1	0	1	1	1	1	1	1	0
948	2024/4/3 3:39:45	171秒	手机提交	直接访问	111.34.199.130(山东-济南)	32	2	1	2	4	22	汉语国际教育	1	2	1	0	0	0	0	1	0	1	0	0	0	2	2	1	1	1	1	0	1	1	0	1	0	1	0	0	0	0	1	1	1	1	1	1	1
949	2024/4/3 6:50:29	272秒	手机提交	直接访问	117.136.77.20(山东-济南)	38	1	1	2	4	22	物理学	1	3	0	0	0	0	1	1	0	1	0	0	0	2	1	1	1	1	1	1	0	1	1	1	0	1	0	1	1	0	1	1	1	1	1	0	0
950	2024/4/3 7:36:09	294秒	微信	N/A	39.144.21.201(河南-新乡)	32	2	1	2	2	21	旅游学院	2	4	0	1	1	0	1	0	0	0	0	0	0	2	3	0	1	0	1	1	1	1	1	1	0	0	0	1	1	0	1	0	1	1	1	1	0
951	2024/4/3 7:50:28	240秒	微信	N/A	106.34.247.198(河南-郑州)	37	2	2	2	2	21	小学教育	1	4	0	1	0	0	0	1	0	0	0	0	0	2	3	1	1	1	1	1	1	1	1	1	0	1	0	1	1	0	0	1	1	1	1	0	0
952	2024/4/3 7:55:14	125秒	手机提交	直接访问	182.39.2.27(山东-济南)	30	2	1	2	1	20	汉语言文学	1	2	1	0	0	0	1	1	0	1	0	0	0	2	3	1	1	1	1	1	0	1	1	1	0	1	0	1	0	0	1	1	1	1	1	0	0
953	2024/4/3 7:57:30	289秒	微信	N/A	39.144.22.238(河南-新乡)	35	2	1	2	2	19	思想政治教育	1	3	0	0	0	0	0	1	0	1	1	0	0	2	3	1	1	1	1	1	0	1	1	1	0	1	1	0	0	1	1	0	1	1	1	0	0
954	2024/4/3 8:03:38	378秒	微信	N/A	223.104.109.56(河南-驻马店)	33	2	1	2	3	21	材料科学与工程	2	4	1	1	0	1	1	1	1	1	0	0	0	2	2	1	1	1	1	1	0	1	1	1	0	1	0	1	0	0	1	0	1	1	1	0	0
955	2024/4/3 8:12:12	170秒	微信	N/A	113.127.89.248(山东-济南)	42	2	1	1	2	20	特殊教育	1	2	1	1	1	0	0	1	1	1	1	0	0	1	4	1	1	1	1	1	1	1	1	1	0	1	1	1	1	0	1	1	1	1	0	0	0
956	2024/4/3 8:20:29	286秒	手机提交	直接访问	182.33.203.71(山东-潍坊)	26	1	2	2	4	22	体育教育	1	4	0	0	0	0	1	1	0	0	0	0	0	2	1	1	0	0	0	1	1	0	1	1	0	1	0	0	0	1	1	1	0	1	0	1	0
957	2024/4/3 8:53:52	160秒	手机提交	直接访问	112.224.191.38(山东-济南)	41	1	1	1	1	19	特殊教育	1	3	1	1	0	0	1	1	0	1	0	0	0	2	3	1	1	1	1	1	0	1	1	1	0	1	1	1	1	0	1	0	1	1	1	1	0
958	2024/4/3 8:59:30	153秒	微信	N/A	221.199.35.82(宁夏-中卫)	30	1	1	2	3	21	机械	2	2	0	1	0	0	0	0	1	0	0	0	0	2	3	1	1	0	1	1	0	1	1	1	0	0	0	1	1	1	1	0	1	1	1	1	0
960	2024/4/3 9:28:01	102秒	微信	N/A	61.54.104.14(河南-新乡)	35	2	1	2	2	21	小学教育	1	3	1	1	0	1	1	1	1	0	0	0	0	2	3	1	1	1	1	1	0	0	1	1	0	0	0	0	0	1	1	1	1	1	0	1	1
961	2024/4/3 9:32:36	148秒	手机提交	直接访问	223.99.9.130(山东-济南)	40	2	1	2	1	20	机械类	2	4	0	0	0	0	0	1	1	1	0	0	0	2	2	1	1	1	1	1	0	1	1	1	0	1	1	0	1	0	1	1	1	1	1	1	0
962	2024/4/3 9:36:19	83秒	微信	N/A	223.99.9.138(山东-济南)	29	2	1	1	1	20	特殊教育	1	1	1	1	1	1	1	1	1	1	1	0	0	1	4	1	1	0	1	1	0	1	1	1	0	0	0	1	1	1	1	0	1	1	1	0	0
963	2024/4/3 9:45:50	158秒	微信	N/A	61.54.104.233(河南-新乡)	37	2	1	2	2	20	生物科学	1	4	0	0	0	0	1	1	0	1	0	0	0	2	2	1	1	1	1	1	0	1	1	1	0	0	0	1	0	0	1	1	1	1	1	1	0
964	2024/4/3 9:47:40	231秒	手机提交	直接访问	223.104.194.181(山东-青岛)	39	2	1	2	4	23	体育教育	1	1	1	1	0	1	1	0	0	1	0	0	0	2	2	1	1	1	1	1	0	1	1	1	0	1	1	1	1	0	0	1	1	1	0	1	0
966	2024/4/3 10:20:28	609秒	手机提交	直接访问	124.133.245.190(山东-济南)	34	2	1	2	2	20	广播电视学	2	4	0	0	0	0	1	1	1	0	0	0	0	2	2	1	1	1	1	1	1	1	1	1	0	1	0	0	0	0	1	1	1	1	1	0	0
967	2024/4/3 11:06:09	101秒	微信	N/A	144.12.198.76(山东-滨州)	29	1	1	2	1	19	化学类	2	5	0	1	1	0	0	0	0	0	0	0	0	2	2	0	1	1	1	0	1	1	0	1	0	0	1	0	0	0	1	0	0	1	1	0	1
968	2024/4/3 11:08:09	291秒	手机提交	直接访问	124.133.245.105(山东-济南)	39	1	1	2	4	23	体育教育	1	2	1	1	0	0	1	1	0	0	0	0	0	2	3	1	1	0	1	1	0	1	1	1	0	1	1	0	1	1	0	1	1	1	1	0	0
969	2024/4/3 11:08:38	143秒	手机提交	直接访问	113.127.69.174(山东-济南)	27	1	1	2	1	20	物理学	2	3	1	0	0	0	0	0	0	1	1	0	0	2	2	1	1	1	1	1	1	1	1	1	0	1	0	0	0	0	1	0	0	1	1	0	0
970	2024/4/3 11:31:53	230秒	手机提交	直接访问	182.39.191.194(山东-枣庄)	31	2	1	2	3	21	德语	2	4	1	0	0	0	1	0	0	1	0	0	0	2	2	1	1	0	1	1	0	1	1	1	0	1	0	0	0	0	1	1	1	1	1	0	0
971	2024/4/3 11:58:23	127秒	手机提交	直接访问	120.225.23.16(山东-济南)	29	2	1	2	4	21	体育教育	1	1	1	1	1	1	0	0	0	0	0	0	0	1	2	1	1	0	1	1	0	1	1	1	0	0	0	1	0	0	1	0	1	1	1	0	0
973	2024/4/3 12:08:58	183秒	手机提交	直接访问	112.224.161.37(山东-济南)	35	2	1	2	2	20	汉语言文学	1	2	0	0	0	1	1	1	1	1	1	0	0	2	2	1	1	1	1	1	0	1	1	1	0	0	0	0	0	0	1	1	1	1	1	0	0
976	2024/4/3 12:59:53	149秒	手机提交	直接访问	112.229.17.45(山东-济南)	37	2	1	2	3	22	自动化	2	5	0	0	0	0	0	0	0	0	0	0	1	2	1	1	1	1	1	1	1	1	1	1	0	1	1	1	0	0	1	1	1	1	0	1	0
977	2024/4/3 13:12:23	140秒	手机提交	直接访问	182.39.154.110(山东-枣庄)	38	2	1	2	1	18	应用心理学	1	2	0	0	0	1	0	1	1	1	0	0	0	2	4	1	1	1	1	1	1	1	1	1	0	0	0	1	1	0	1	1	1	1	1	1	0
978	2024/4/3 13:12:32	153秒	手机提交	直接访问	124.133.245.71(山东-济南)	36	1	1	2	1	19	应用心理学	1	4	1	0	1	0	1	1	1	0	0	0	0	2	3	1	1	1	1	1	0	1	1	1	0	0	0	1	1	0	1	0	1	1	1	0	0
979	2024/4/3 13:13:20	172秒	手机提交	直接访问	112.224.163.222(山东-济南)	33	1	1	1	1	20	心理	1	3	0	0	0	0	1	1	0	0	0	0	0	2	2	1	0	0	1	1	0	1	1	1	0	1	1	0	0	1	1	1	1	1	1	1	0
980	2024/4/3 13:13:53	231秒	手机提交	直接访问	182.39.83.228(山东-聊城)	34	2	1	1	1	20	应用心理	1	3	1	0	0	0	0	1	0	1	0	0	0	2	3	1	1	1	1	1	0	1	1	1	0	0	0	1	1	0	1	1	1	1	0	0	0
981	2024/4/3 13:13:58	193秒	手机提交	直接访问	113.129.182.151(山东-济南)	35	2	1	2	1	19	应用心理学	1	2	1	1	1	1	1	1	1	1	1	0	0	2	3	1	1	1	1	0	1	1	0	1	0	1	0	1	0	0	1	1	0	1	1	1	1
982	2024/4/3 13:14:22	241秒	手机提交	直接访问	144.12.24.150(山东-淄博)	38	2	1	1	1	19	应用心理学	1	4	0	0	0	0	1	1	0	1	0	0	0	2	1	1	1	1	1	1	1	1	1	1	0	1	1	0	1	0	1	1	1	1	0	1	0
983	2024/4/3 13:14:47	282秒	手机提交	直接访问	223.104.194.132(山东-青岛)	39	2	1	1	1	19	应用心理学	1	5	0	1	0	0	1	1	0	1	0	0	0	2	1	1	1	1	1	1	1	1	1	1	0	1	1	1	1	0	1	1	1	1	1	1	0
984	2024/4/3 13:14:55	242秒	手机提交	直接访问	223.104.194.148(山东-青岛)	35	2	1	2	1	19	教育与心理科学学院	1	2	0	1	0	0	1	0	0	1	0	0	0	1	3	1	1	0	1	1	1	1	1	1	0	1	0	0	0	0	1	1	1	1	0	1	1
985	2024/4/3 13:16:48	405秒	手机提交	直接访问	124.133.245.71(山东-济南)	35	1	1	2	1	20	应用心理学	1	5	1	1	0	0	1	1	0	1	0	0	0	2	1	1	1	0	1	1	0	1	1	1	0	1	0	0	0	1	1	1	1	1	0	0	0
986	2024/4/3 13:17:39	248秒	手机提交	直接访问	182.33.214.20(山东-潍坊)	37	2	1	2	1	19	应用心理学	1	4	0	0	0	0	1	0	0	0	0	0	0	2	4	1	1	1	1	1	0	1	1	1	0	1	1	0	1	0	1	0	1	1	0	0	0
987	2024/4/3 13:17:50	278秒	手机提交	直接访问	182.39.76.129(山东-聊城)	39	2	2	1	1	20	应用心理学	1	4	0	0	1	0	1	1	0	1	0	0	0	2	2	1	1	1	1	1	0	1	1	1	0	1	1	1	1	0	1	0	1	1	0	0	0
988	2024/4/3 13:18:27	298秒	手机提交	直接访问	223.104.194.173(山东-青岛)	38	2	1	2	1	19	应用心理学	1	4	1	1	0	1	1	1	1	1	1	0	0	1	5	1	1	1	1	1	0	1	1	1	0	1	1	0	1	1	1	0	1	1	0	0	0
989	2024/4/3 13:18:41	145秒	手机提交	直接访问	112.224.191.109(山东-济南)	36	2	1	1	1	19	应用心理学	1	2	0	1	0	0	0	1	0	1	1	0	0	2	3	1	1	0	1	1	0	1	1	1	0	0	0	0	1	1	1	1	1	1	1	1	0
990	2024/4/3 13:18:48	211秒	手机提交	直接访问	111.14.210.71(山东-济南)	41	2	1	2	1	19	应用心理学	1	3	0	1	0	0	1	1	1	1	0	0	0	2	2	1	1	1	1	1	0	1	1	1	0	1	1	0	0	1	1	1	1	1	1	1	0
991	2024/4/3 13:26:30	110秒	手机提交	直接访问	113.129.64.182(山东-济南)	34	2	1	1	1	19	应用心理学	1	4	1	1	0	1	1	1	1	0	0	0	0	2	3	1	1	1	1	1	0	1	1	1	0	1	0	0	1	0	1	0	1	1	1	1	0
992	2024/4/3 13:28:02	385秒	手机提交	直接访问	111.14.210.71(山东-济南)	42	2	1	2	1	19	应用心理学	1	4	0	0	0	0	1	1	0	1	0	0	0	2	2	1	1	1	1	1	1	1	1	1	0	1	1	1	0	1	1	1	1	1	1	0	0
993	2024/4/3 13:31:46	175秒	微信	N/A	39.144.138.207(四川-成都)	36	1	1	2	2	20	物流管理	2	4	0	0	0	0	0	0	0	1	0	0	0	2	1	1	1	1	1	1	1	1	1	1	0	1	1	0	0	0	1	1	1	1	1	1	0
994	2024/4/3 13:33:30	274秒	手机提交	直接访问	182.39.193.212(山东-枣庄)	33	2	1	2	1	20	应用心理学	1	3	1	1	1	1	1	1	1	1	1	0	0	1	4	1	1	1	1	1	0	1	0	1	0	0	0	0	0	0	1	1	1	1	1	1	0
995	2024/4/3 13:33:31	427秒	手机提交	直接访问	111.14.210.71(山东-济南)	35	2	1	1	1	20	应用心理学（师范类）	1	4	1	0	0	0	1	1	1	1	0	0	0	2	3	1	1	1	1	1	1	1	1	1	0	0	0	0	0	0	1	1	1	1	1	0	0
997	2024/4/3 14:06:27	208秒	企业微信	N/A	223.96.91.202(山东-淄博)	39	2	1	2	1	19	特殊教育	1	2	1	1	1	0	1	1	1	1	1	0	0	2	4	1	1	1	1	1	1	1	0	1	0	0	0	1	1	0	1	1	1	1	1	0	1
998	2024/4/3 14:07:01	217秒	企业微信	N/A	112.224.187.42(山东-淄博)	39	2	1	2	1	20	特殊教育	1	3	0	1	0	0	1	0	0	1	1	0	0	2	3	1	1	1	1	0	0	1	1	1	0	1	0	0	1	1	1	1	1	1	1	0	0
999	2024/4/3 14:09:04	211秒	企业微信	N/A	223.104.196.113(山东-济宁)	27	2	1	2	1	19	学前教育	1	2	0	1	0	1	1	1	1	1	1	0	0	1	3	1	1	1	0	1	1	0	1	1	0	1	1	0	0	0	1	1	0	1	0	1	1
1000	2024/4/3 14:09:23	241秒	企业微信	N/A	223.104.196.110(山东-济宁)	36	2	2	2	1	20	学前教育	1	2	0	0	0	1	1	1	1	1	0	0	0	2	3	1	1	1	1	1	1	1	1	1	0	1	0	0	1	0	1	1	1	1	1	1	0
1001	2024/4/3 14:10:33	293秒	企业微信	N/A	112.224.187.227(山东-淄博)	33	2	1	2	1	19	特殊教育	1	2	0	1	0	0	1	1	0	1	0	0	0	2	3	1	1	0	1	0	1	1	1	1	0	1	0	0	0	0	1	1	1	1	1	1	0
1002	2024/4/3 14:10:39	325秒	企业微信	N/A	112.240.75.5(山东-淄博)	36	2	1	2	1	19	特殊教育	1	2	0	1	1	0	1	1	1	1	1	0	0	2	2	1	1	1	1	1	0	1	1	1	0	1	0	0	1	0	1	1	1	1	1	0	0
增强相关专业学生的实践能力	15	10	11	4	2	1	2	2	2	1	1	1
1003	2024/4/3 14:10:39	291秒	企业微信	N/A	112.224.187.194(山东-淄博)	28	2	1	2	1	20	学前教育	1	2	1	1	1	1	1	1	1	1	1	0	0	2	3	1	1	0	1	1	0	1	1	1	0	0	0	1	0	1	1	0	1	1	1	0	0
1004	2024/4/3 14:10:42	328秒	企业微信	N/A	112.224.187.224(山东-淄博)	39	2	1	2	1	19	特殊教育	1	2	0	1	0	0	1	1	1	1	0	0	0	2	3	1	1	1	1	1	1	1	1	1	0	0	0	1	0	0	0	1	1	1	1	1	0
1005	2024/4/3 14:11:12	282秒	微信	N/A	112.224.186.41(山东-淄博)	34	2	1	1	1	19	特殊教育	1	2	1	1	0	0	1	1	0	1	0	0	0	2	4	1	1	1	1	1	1	0	0	1	0	1	1	1	1	0	1	1	1	0	0	0	1
1006	2024/4/3 14:11:20	321秒	企业微信	N/A	223.96.91.202(山东-淄博)	31	2	1	1	1	19	学前教育	1	4	0	0	0	0	1	1	0	0	0	0	0	2	3	1	1	1	1	1	1	1	1	1	0	1	0	0	0	0	0	1	0	0	0	1	0
1007	2024/4/3 14:11:41	389秒	企业微信	N/A	223.96.91.202(山东-淄博)	38	2	1	2	1	19	特殊教育	1	2	0	1	0	0	1	1	1	1	0	0	0	2	3	1	1	0	1	1	1	1	1	1	0	1	0	0	1	1	1	1	1	1	0	1	1
1008	2024/4/3 14:11:43	185秒	企业微信	N/A	144.12.252.198(山东-滨州)	34	2	1	2	1	20	特殊教育	1	2	1	1	1	1	1	0	0	0	0	0	0	2	4	1	1	0	1	1	0	1	1	1	0	1	0	0	1	1	1	1	1	1	1	0	1
1009	2024/4/3 14:11:48	185秒	手机提交	直接访问	124.128.30.23(山东-济南)	38	1	1	2	4	22	物理学	1	2	1	1	0	0	0	1	0	0	0	0	0	2	1	1	1	1	1	1	0	1	1	1	0	1	0	1	0	0	1	1	1	1	1	1	0
1010	2024/4/3 14:11:54	232秒	企业微信	N/A	112.224.186.45(山东-淄博)	35	2	1	2	1	21	学前教育	1	3	1	0	0	0	1	1	1	1	0	0	0	2	3	1	1	1	1	1	1	1	1	1	0	1	1	0	0	0	1	0	1	1	0	0	0
1011	2024/4/3 14:12:48	184秒	企业微信	N/A	223.96.91.202(山东-淄博)	25	2	1	2	1	20	学前教育学院	1	2	0	0	1	0	0	0	0	0	0	0	0	2	3	1	1	0	1	0	1	1	0	0	0	1	0	0	0	0	1	1	0	1	1	1	0
1012	2024/4/3 14:12:51	107秒	企业微信	N/A	223.96.91.202(山东-淄博)	21	2	1	2	1	20	早期教育	2	3	0	1	0	0	0	0	0	0	0	0	0	2	3	0	0	1	0	0	1	0	0	0	0	1	0	0	0	1	0	1	0	0	0	1	0
1013	2024/4/3 14:12:52	171秒	企业微信	N/A	223.104.196.75(山东-济宁)	32	2	1	2	1	18	婴幼儿托育	2	3	0	0	0	0	0	0	0	1	0	0	0	2	3	1	1	0	1	1	0	1	1	1	0	0	0	0	1	1	1	0	1	1	1	1	1
1014	2024/4/3 14:13:08	244秒	企业微信	N/A	112.224.187.12(山东-淄博)	32	2	1	1	1	19	学前教育专业	1	2	1	0	1	0	1	1	0	1	0	0	0	2	3	1	1	0	1	1	0	1	1	1	0	1	0	0	0	1	0	1	0	1	0	1	0
1015	2024/4/3 14:13:15	202秒	企业微信	N/A	223.104.196.88(山东-济宁)	30	2	1	1	1	20	婴幼儿托育服务与管理	2	2	1	1	0	0	1	0	0	1	0	0	0	2	3	1	1	0	1	1	0	1	1	1	0	1	0	0	0	1	1	1	1	1	1	0	0
1016	2024/4/3 14:13:21	327秒	企业微信	N/A	223.104.194.147(山东-青岛)	27	2	1	2	1	19	学前教育	1	4	0	0	0	1	1	1	0	0	0	0	0	2	2	1	1	0	1	1	0	1	1	1	0	1	0	0	0	0	1	1	1	1	1	1	0
1017	2024/4/3 14:13:52	249秒	企业微信	N/A	112.224.21.15(山东-济南)	43	2	1	2	1	19	特殊教育	1	2	0	1	0	0	1	1	0	1	0	0	0	2	2	1	1	1	1	1	0	1	1	1	0	1	1	0	0	1	1	1	1	1	1	1	1
1018	2024/4/3 14:13:56	265秒	企业微信	N/A	223.104.196.81(山东-济宁)	30	1	1	2	1	20	早期教育	1	5	0	0	0	0	0	0	0	0	0	0	1	2	1	1	0	1	1	1	0	1	1	1	0	1	0	0	0	0	1	1	0	1	1	1	0
1019	2024/4/3 14:14:06	254秒	企业微信	N/A	223.96.91.202(山东-淄博)	30	1	1	1	1	19	婴幼儿托育服务与管理	2	3	0	1	0	0	1	1	0	1	0	0	0	2	2	1	1	0	0	1	1	1	0	1	0	1	0	1	0	0	1	1	1	1	0	1	0
1020	2024/4/3 14:14:10	253秒	企业微信	N/A	223.104.196.116(山东-济宁)	33	2	1	2	1	19	早期教育	2	4	0	1	1	0	1	1	0	0	0	0	0	2	3	1	1	0	0	1	0	1	1	1	0	1	1	0	0	0	1	1	1	1	0	0	0
1021	2024/4/3 14:14:31	109秒	企业微信	N/A	223.104.196.95(山东-济宁)	28	1	1	1	1	19	学前教育专业	1	1	1	1	1	1	0	0	0	0	0	0	0	2	5	1	1	0	1	1	0	1	1	1	0	0	0	0	1	1	1	0	1	1	1	0	0
1022	2024/4/3 14:14:40	174秒	企业微信	N/A	223.104.196.126(山东-济宁)	31	2	1	2	1	19	婴幼儿托育服务与管理	2	4	0	1	0	0	0	0	0	0	0	0	0	2	3	1	1	0	1	1	1	1	1	1	0	1	0	0	0	0	1	0	1	1	1	0	0
1023	2024/4/3 14:14:57	290秒	企业微信	N/A	223.104.196.82(山东-济宁)	32	2	1	2	1	20	早期教育	1	4	0	1	0	0	1	1	1	1	1	0	0	2	3	1	1	1	1	0	1	1	1	1	0	0	0	1	0	0	1	1	1	1	0	1	0
1024	2024/4/3 14:14:59	297秒	企业微信	N/A	223.104.196.126(山东-济宁)	36	2	1	1	1	19	婴幼儿托育服务与管理	2	2	0	1	0	0	1	1	1	1	0	0	0	2	3	1	1	0	1	1	1	1	1	1	0	1	1	1	0	0	0	1	1	1	1	0	1
1025	2024/4/3 14:15:09	586秒	企业微信	N/A	223.104.196.98(山东-济宁)	32	2	1	2	1	20	学前教育专业	1	3	0	0	0	0	1	1	1	0	0	0	0	2	2	1	0	0	1	1	0	1	1	1	0	0	0	1	1	0	1	1	1	1	1	0	0
2.提倡使用多模态、综合治疗方法
3.需要来自家庭的支持，并为其提供专业的心理辅导
4.鼓励社会各界加强对于该病症患者的理解与接纳，创造出友好的社会环境。	15	9	8	3	2	1	1	2	2	2	1	1
1026	2024/4/3 14:15:17	606秒	企业微信	N/A	112.224.187.52(山东-淄博)	41	2	1	2	1	19	特殊教育	1	3	0	1	0	0	1	1	0	1	0	1	0	2	3	1	1	1	1	1	1	1	1	1	0	1	1	1	1	0	1	1	1	1	0	1	0
面对孤独症谱系障碍，我们需要以开放、理解和包容的态度来对待。通过综合的教育训练、心理治疗和可能的药物治疗，以及家庭和社会的支持，我们可以帮助患者更好地融入社会，提高他们的生活质量。同时，我们也期待随着科学研究的深入，能够找到更有效的治疗方法，为这些特殊的孩子和他们的家庭带来更多的希望和光明。	17	14	10	5	2	2	2	2	2	1	1	1
1027	2024/4/3 14:15:30	317秒	企业微信	N/A	112.224.187.109(山东-淄博)	32	2	1	2	1	20	早期教育	2	3	0	1	0	0	0	1	0	0	0	0	0	2	3	1	1	1	1	1	1	1	0	1	0	1	0	0	0	0	1	1	1	1	0	1	1
1028	2024/4/3 14:15:30	117秒	微信	N/A	112.224.186.146(山东-淄博)	32	2	1	2	1	19	特殊教育	1	3	0	1	0	0	1	0	0	0	0	0	0	2	1	1	1	0	1	1	0	1	1	1	0	0	0	0	1	1	1	0	1	1	1	0	0
1029	2024/4/3 14:15:35	306秒	微信	N/A	223.104.196.125(山东-济宁)	36	2	1	2	1	19	婴幼儿托育服务与管理	2	3	0	1	0	0	0	1	0	1	1	0	0	2	3	1	1	1	1	1	1	1	0	1	0	1	0	0	0	0	1	1	1	1	0	1	1
1030	2024/4/3 14:15:38	347秒	企业微信	N/A	223.104.196.84(山东-济宁)	39	2	1	2	1	19	早期教育	2	2	0	1	0	0	1	1	0	1	0	0	0	2	3	1	1	1	1	1	0	1	1	1	0	1	1	1	0	0	0	1	1	1	1	0	0
1031	2024/4/3 14:16:17	96秒	企业微信	N/A	223.104.196.95(山东-济宁)	28	1	1	1	1	19	学前教育专业	1	1	1	1	1	1	1	1	1	1	1	0	0	2	5	1	1	0	1	1	0	1	1	0	0	0	0	1	1	1	1	0	1	1	1	0	0
1032	2024/4/3 14:16:22	197秒	企业微信	N/A	223.96.91.202(山东-淄博)	28	2	1	2	1	20	学前教育	1	4	0	0	0	0	0	0	1	1	0	0	0	2	2	1	1	1	1	1	0	1	1	1	0	1	1	0	1	0	0	0	0	1	0	0	0
1033	2024/4/3 14:16:34	118秒	企业微信	N/A	223.104.196.85(山东-济宁)	35	2	1	2	1	19	婴幼儿	2	2	0	1	0	1	0	1	0	0	0	0	0	2	2	1	0	0	0	1	0	1	1	1	0	1	1	1	1	1	1	0	1	1	1	0	0
1034	2024/4/3 14:16:48	134秒	企业微信	N/A	223.104.196.70(山东-济宁)	29	2	1	1	1	19	婴幼儿托育服务与管理	2	2	0	1	0	0	0	0	0	0	0	0	0	2	2	1	1	1	1	1	0	1	1	1	0	0	0	1	1	0	0	0	1	1	1	0	0
1035	2024/4/3 14:16:51	699秒	企业微信	N/A	223.96.91.202(山东-淄博)	39	2	1	2	1	19	特殊教育	1	2	1	1	0	0	1	1	1	1	0	0	0	2	4	1	1	1	1	1	0	1	1	1	0	1	0	0	1	0	1	0	1	1	1	1	1
1036	2024/4/3 14:17:04	716秒	微信	N/A	223.104.196.123(山东-济宁)	40	2	1	2	1	19	特殊教育	1	3	0	1	0	0	1	1	1	0	0	0	0	2	3	1	1	1	1	1	0	1	0	1	0	1	0	0	1	1	1	0	1	1	1	1	1
1037	2024/4/3 14:17:11	691秒	微信	N/A	112.224.176.210(山东-济南)	40	2	1	1	1	19	特殊教育	1	3	0	1	1	0	1	1	0	0	0	0	0	2	3	1	1	1	1	1	0	1	1	1	0	1	0	0	1	1	1	0	1	1	1	1	1
1038	2024/4/3 14:17:18	157秒	企业微信	N/A	223.96.91.202(山东-淄博)	36	2	1	2	1	20	早期教育	2	2	0	0	0	1	1	1	1	0	0	0	0	2	3	1	1	1	1	1	0	1	1	1	0	1	0	1	1	0	1	0	1	1	1	0	0
1040	2024/4/3 14:17:24	161秒	企业微信	N/A	223.104.196.120(山东-济宁)	40	2	1	2	1	19	特殊教育	1	2	1	1	1	0	1	0	0	0	0	0	0	1	4	1	1	1	1	1	0	1	1	1	0	1	1	1	1	0	1	1	1	1	1	0	0
1041	2024/4/3 14:17:24	156秒	企业微信	N/A	223.104.196.105(山东-济宁)	36	2	1	2	1	19	婴幼儿托育服务与管理	2	2	1	1	0	1	0	0	0	0	0	0	0	2	2	1	1	1	1	1	0	1	1	1	0	1	0	1	1	0	1	0	1	1	1	0	0
1043	2024/4/3 14:17:34	116秒	企业微信	N/A	223.104.196.92(山东-济宁)	32	2	1	2	1	19	婴幼儿托育服务与管理	2	2	0	1	0	1	1	1	1	0	0	0	0	2	3	1	0	1	0	0	1	1	0	1	0	1	0	0	1	0	1	1	1	1	0	0	0
1044	2024/4/3 14:17:45	181秒	微信	N/A	223.104.196.79(山东-济宁)	36	2	1	2	1	20	.婴幼儿托育服务与管理	2	3	1	1	1	1	1	1	1	1	1	0	0	2	3	1	1	1	1	1	1	1	1	1	0	1	0	0	0	0	1	1	1	1	0	1	1
1045	2024/4/3 14:17:51	180秒	企业微信	N/A	223.104.196.67(山东-济宁)	36	2	1	2	1	20	早期教育	2	2	1	1	0	0	1	1	1	1	0	0	0	2	3	1	1	1	1	1	0	1	1	1	0	0	1	1	0	0	1	0	1	1	1	1	0
1046	2024/4/3 14:18:01	175秒	企业微信	N/A	223.104.196.70(山东-济宁)	33	2	1	2	1	19	婴幼儿托育服务与管理	2	4	0	0	0	0	0	1	0	0	0	0	0	2	3	1	1	1	1	1	1	1	0	0	0	1	0	0	0	1	1	1	1	1	0	0	1
1048	2024/4/3 14:18:09	214秒	企业微信	N/A	112.224.187.24(山东-淄博)	33	2	1	2	1	19	学前早期教育	2	3	0	1	0	0	0	1	1	1	0	0	0	1	3	1	1	0	1	1	0	1	1	1	0	1	0	1	1	0	1	0	1	1	1	0	0
1049	2024/4/3 14:18:15	204秒	企业微信	N/A	112.224.187.40(山东-淄博)	34	2	1	2	1	20	婴幼儿 托育服务与管理	2	2	0	1	0	1	1	1	1	1	1	0	0	2	3	1	1	0	1	1	0	1	1	1	0	1	0	1	1	0	1	1	1	1	1	0	1
1050	2024/4/3 14:18:20	170秒	企业微信	N/A	223.104.196.82(山东-济宁)	30	2	1	2	1	20	早期教育	1	3	0	1	0	1	0	1	0	1	0	0	0	2	3	1	1	1	1	0	1	1	0	1	0	0	0	1	0	0	1	0	1	1	0	1	0
1051	2024/4/3 14:18:20	184秒	企业微信	N/A	223.96.91.202(山东-淄博)	36	2	1	2	1	19	早期教育	2	4	0	1	0	0	0	1	0	0	0	0	0	2	3	1	1	1	1	1	0	1	1	1	0	1	0	0	0	0	1	1	1	1	1	0	1
1052	2024/4/3 14:18:40	256秒	企业微信	N/A	223.96.91.202(山东-淄博)	35	2	1	2	1	19	婴幼儿托育服务与管理	2	3	1	1	0	0	1	1	0	0	0	0	0	2	2	1	1	1	1	1	1	1	1	1	0	1	1	0	1	1	1	1	1	0	1	0	0
1053	2024/4/3 14:18:42	234秒	企业微信	N/A	223.96.91.202(山东-淄博)	32	2	1	1	1	21	婴幼儿托育服务与管理	2	3	0	1	0	0	1	1	0	0	0	0	0	2	3	1	1	1	1	1	0	1	1	1	0	1	0	0	0	0	0	1	1	1	0	1	1
1054	2024/4/3 14:18:44	215秒	企业微信	N/A	112.224.144.7(山东-济南)	33	2	1	2	1	20	学前教育	1	3	1	1	0	0	1	0	0	0	0	0	0	2	3	1	1	0	1	1	0	1	0	1	0	1	0	0	0	1	1	1	1	1	1	0	1
1055	2024/4/3 14:18:51	217秒	企业微信	N/A	223.104.196.75(山东-济宁)	34	2	1	2	1	20	婴幼儿托育服务与管理	2	4	0	1	0	0	0	0	0	0	0	0	1	2	3	1	1	1	1	1	0	0	1	1	0	1	0	1	0	0	1	1	1	1	1	1	0
1056	2024/4/3 14:18:53	251秒	企业微信	N/A	223.96.91.202(山东-淄博)	39	2	1	2	2	20	特殊教育专业	1	3	1	1	0	0	1	1	1	1	1	0	0	1	4	1	1	1	1	1	0	1	1	1	0	1	0	1	1	0	1	1	1	1	1	0	0
1057	2024/4/3 14:18:55	230秒	企业微信	N/A	223.104.196.90(山东-济宁)	26	2	1	2	1	20	早教	2	3	0	0	0	0	1	1	0	1	1	0	0	2	3	1	1	0	0	0	1	1	0	1	0	0	0	0	0	1	1	1	1	1	1	1	0
1058	2024/4/3 14:18:56	223秒	企业微信	N/A	112.224.186.115(山东-淄博)	34	2	1	2	1	20	婴幼儿托育服务与管理	2	4	0	0	0	1	1	1	1	1	0	0	0	2	2	1	1	1	1	1	0	1	1	1	0	1	0	1	1	0	1	1	1	1	1	0	0
1059	2024/4/3 14:19:02	404秒	微信	N/A	223.96.91.202(山东-淄博)	36	2	1	2	1	20	婴幼儿托育服务与管理	2	3	0	1	0	0	1	0	0	1	0	0	0	2	3	1	1	1	1	1	0	1	1	1	0	1	0	0	1	0	1	0	1	1	1	0	0
1060	2024/4/3 14:19:02	181秒	微信	N/A	112.224.186.94(山东-淄博)	32	2	1	2	1	19	早期教育	2	4	0	0	0	0	1	1	1	1	0	0	0	2	1	1	1	1	1	0	0	1	1	1	0	1	0	0	0	1	1	1	1	1	0	1	0
1061	2024/4/3 14:19:03	237秒	企业微信	N/A	223.96.91.202(山东-淄博)	28	2	1	2	1	20	婴幼儿托育服务与管理	2	4	0	1	0	0	1	1	0	0	0	0	0	2	3	1	1	0	1	0	0	1	1	1	0	1	0	0	0	0	0	1	1	1	1	0	0
1062	2024/4/3 14:19:12	505秒	企业微信	N/A	223.104.196.106(山东-济宁)	37	2	1	2	1	19	婴幼儿托育服务与管理	2	3	0	1	0	0	1	1	0	1	1	0	0	2	3	1	1	1	1	1	1	1	1	1	0	1	0	0	1	0	1	1	1	1	1	1	0
1063	2024/4/3 14:19:17	292秒	企业微信	N/A	223.96.91.202(山东-淄博)	36	2	1	1	1	19	婴幼儿托育服务与管理	1	3	0	1	0	0	1	1	1	0	0	0	0	2	3	1	1	1	1	1	0	1	1	1	0	1	1	0	0	0	1	1	1	1	1	1	0
1064	2024/4/3 14:19:21	255秒	企业微信	N/A	223.104.196.122(山东-济宁)	32	2	1	2	1	19	托育	2	3	0	1	0	0	1	1	0	1	0	0	0	2	3	1	1	0	1	1	0	1	1	1	0	1	1	0	1	0	1	1	1	0	0	1	0
1065	2024/4/3 14:19:32	276秒	企业微信	N/A	223.104.196.67(山东-济宁)	42	2	1	2	2	21	特殊教育	1	3	0	1	0	1	1	1	1	1	0	0	0	2	2	1	1	1	1	1	1	1	1	1	0	1	1	1	1	0	1	0	0	1	1	0	0
1066	2024/4/3 14:19:42	307秒	企业微信	N/A	223.104.196.67(山东-济宁)	38	2	1	2	1	19	早期教育	2	3	0	0	1	1	1	1	1	1	0	0	0	2	3	1	1	1	1	1	1	1	1	1	0	1	1	0	1	1	1	1	1	1	1	0	0
1067	2024/4/3 14:19:53	326秒	企业微信	N/A	112.224.187.176(山东-淄博)	30	2	1	1	1	19	婴幼儿托育服务与管理	2	2	0	1	0	0	1	1	1	1	0	0	0	2	4	1	1	1	1	1	0	1	0	1	0	1	0	0	0	1	1	1	1	1	0	1	0
1068	2024/4/3 14:19:56	308秒	企业微信	N/A	223.104.196.126(山东-济宁)	34	2	1	2	1	19	婴幼儿托育服务与管理	2	2	0	1	0	0	1	1	0	0	0	0	0	2	2	1	1	1	0	1	1	1	1	1	0	0	0	0	1	0	1	1	1	1	1	0	0
1069	2024/4/3 14:19:58	282秒	企业微信	N/A	223.104.196.74(山东-济宁)	36	2	1	2	1	20	婴幼儿托育服务与	2	4	0	1	0	0	1	1	0	0	0	0	0	2	2	1	1	0	1	1	0	1	1	1	0	1	1	0	0	0	1	1	1	1	1	0	0
1070	2024/4/3 14:20:03	231秒	企业微信	N/A	223.96.91.202(山东-淄博)	25	1	1	2	1	20	婴幼儿托育服务与管理	1	3	0	0	0	0	1	1	0	0	0	0	0	2	1	1	0	1	0	0	1	1	0	1	0	1	0	1	1	1	0	1	0	0	1	0	0
1071	2024/4/3 14:20:03	232秒	企业微信	N/A	223.96.91.202(山东-淄博)	36	2	1	2	1	19	婴幼儿托育服务与管理	2	4	0	0	0	0	1	1	1	1	0	0	0	2	2	1	1	0	1	1	1	1	1	1	0	1	1	1	0	0	1	1	1	0	1	0	0
1072	2024/4/3 14:20:06	315秒	企业微信	N/A	223.104.196.94(山东-济宁)	30	2	1	2	1	18	婴幼儿托育服务与管理	2	3	0	1	0	0	0	0	0	0	0	0	0	2	3	1	1	0	1	1	0	1	1	1	0	0	0	1	1	0	1	1	1	1	0	0	0
1073	2024/4/3 14:20:10	124秒	企业微信	N/A	223.104.196.79(山东-济宁)	36	2	1	2	1	20	婴幼儿托育服务与管理	2	4	1	1	1	1	1	1	1	1	1	0	0	2	3	1	1	1	1	1	1	1	1	1	0	1	0	0	0	0	1	1	1	1	1	1	1
1074	2024/4/3 14:20:12	296秒	企业微信	N/A	223.96.91.202(山东-淄博)	38	2	1	2	1	19	婴幼儿托育服务与管理	2	2	0	1	0	0	1	1	0	1	0	0	0	2	3	1	1	1	1	1	1	1	1	1	0	1	1	1	0	0	1	1	1	1	1	0	0
1075	2024/4/3 14:20:21	164秒	企业微信	N/A	112.224.186.191(山东-淄博)	29	2	1	1	1	19	早期教育	2	3	0	1	0	0	1	0	0	0	0	0	0	2	3	1	0	0	1	0	0	1	0	1	0	1	0	0	0	0	1	1	1	1	1	1	0
1076	2024/4/3 14:20:23	193秒	企业微信	N/A	223.104.196.87(山东-济宁)	34	2	1	2	1	19	婴幼儿托育服务与管理	2	2	0	1	0	1	1	1	1	0	0	0	0	2	2	1	1	1	1	1	0	1	1	1	0	0	0	1	1	0	1	1	1	1	0	0	0
1077	2024/4/3 14:20:36	342秒	企业微信	N/A	223.104.196.66(山东-济宁)	34	2	1	1	1	19	婴幼儿托育服务与管理	2	3	0	1	0	0	0	1	1	1	0	0	0	2	3	1	1	0	1	1	0	1	1	1	0	0	0	0	1	0	1	0	1	1	1	0	0
1078	2024/4/3 14:20:38	868秒	企业微信	N/A	223.104.196.85(山东-济宁)	37	2	1	2	1	20	特殊教育	1	2	0	1	0	0	1	1	0	1	1	0	0	2	3	1	1	1	1	1	0	1	1	1	0	1	0	0	1	0	1	0	1	1	1	1	0
2.但尽量不要过分关注到孤独症谱系障碍患者本人。	15	11	11	2	2	2	2	1	2	1	1	1
1079	2024/4/3 14:20:48	184秒	企业微信	N/A	223.96.91.202(山东-淄博)	28	2	1	2	1	19	婴幼儿托育服务与管理	2	4	0	0	0	0	1	1	1	1	1	0	0	2	3	1	0	0	1	0	1	1	1	1	0	1	1	0	0	0	0	1	1	1	1	0	1
1080	2024/4/3 14:20:49	347秒	企业微信	N/A	223.104.196.89(山东-济宁)	34	2	1	2	1	20	早期教育	2	2	0	1	0	0	1	1	1	1	0	0	0	2	3	1	1	1	1	1	0	1	1	1	0	1	0	0	0	1	1	1	1	1	0	0	0
1081	2024/4/3 14:20:59	189秒	企业微信	N/A	223.104.196.69(山东-济宁)	26	2	1	2	1	20	早期教育	1	4	0	1	0	0	0	1	0	0	0	0	0	2	2	1	1	0	1	1	0	1	1	1	0	1	1	0	0	0	0	1	1	0	0	1	1
1082	2024/4/3 14:21:08	372秒	企业微信	N/A	223.96.91.202(山东-淄博)	31	2	1	2	1	20	早期教育	1	4	0	0	0	0	0	1	1	0	0	0	0	2	3	0	0	1	0	0	1	1	1	1	0	1	0	1	0	1	1	1	0	1	0	0	1
1083	2024/4/3 14:21:18	399秒	企业微信	N/A	223.96.91.202(山东-淄博)	28	2	1	2	1	19	婴幼儿托育服务与管理	2	3	0	0	0	0	1	1	1	0	1	0	0	2	1	1	1	0	1	1	0	1	0	1	0	1	0	0	0	0	1	1	1	1	1	1	0
1084	2024/4/3 14:21:18	380秒	企业微信	N/A	223.104.194.177(山东-青岛)	36	2	1	2	1	19	早期教育	2	2	0	0	0	0	0	1	0	0	0	0	0	2	3	1	1	1	1	1	0	1	1	1	0	1	0	1	0	0	1	0	1	1	1	0	0
1085	2024/4/3 14:21:21	216秒	企业微信	N/A	223.96.91.202(山东-淄博)	38	2	1	2	1	19	早期教育	2	4	0	1	0	0	1	1	0	1	0	0	0	2	2	1	1	0	0	1	0	1	1	1	0	1	1	0	1	0	0	1	1	1	1	0	1
1086	2024/4/3 14:21:27	215秒	企业微信	N/A	223.96.91.202(山东-淄博)	38	2	1	2	1	19	婴幼儿托育服务与管理	2	4	0	1	0	0	0	0	0	0	0	0	0	2	2	1	1	1	1	1	0	1	1	1	0	1	1	0	0	1	1	1	1	1	1	1	1
1087	2024/4/3 14:21:36	175秒	企业微信	N/A	39.74.60.15(山东-德州)	35	2	1	2	1	19	婴幼儿托育服务与管理	2	4	0	1	1	1	1	1	1	0	0	0	0	2	3	1	0	0	1	1	0	1	1	1	0	1	1	0	0	0	1	1	1	1	1	0	0
1088	2024/4/3 14:22:00	160秒	企业微信	N/A	223.96.91.202(山东-淄博)	37	2	1	2	1	19	早期教育	2	4	1	1	1	0	1	0	0	0	0	0	0	2	2	1	1	1	1	0	0	1	0	1	0	1	1	0	0	1	1	1	1	1	1	1	0
1089	2024/4/3 14:22:06	430秒	微信	N/A	113.126.39.119(山东-济南)	33	2	1	2	1	19	婴幼儿托育服务与管理	2	3	1	1	0	0	1	1	1	0	0	0	0	1	3	1	1	0	1	1	0	1	1	1	0	1	0	0	0	0	1	1	1	1	1	0	1
1090	2024/4/3 14:22:13	177秒	微信	N/A	223.104.196.102(山东-济宁)	33	2	1	2	1	19	婴幼儿托育服务与管理	2	3	1	1	0	1	1	1	1	1	0	0	0	2	3	1	1	0	1	1	0	1	1	1	0	1	0	1	1	0	1	1	1	1	1	1	0
1091	2024/4/3 14:22:23	196秒	企业微信	N/A	223.96.91.202(山东-淄博)	32	2	1	2	1	19	婴幼儿托育服务与管理	2	4	0	1	0	0	0	0	0	0	0	0	0	2	2	1	1	0	1	1	0	1	1	1	0	0	0	1	1	0	1	0	1	1	1	0	0
1092	2024/4/3 14:22:24	244秒	企业微信	N/A	223.104.196.67(山东-济宁)	31	2	1	2	1	19	婴幼儿托育服务与管理	2	2	1	1	0	1	1	1	1	1	0	0	0	2	2	1	1	1	1	0	0	1	0	1	0	1	1	1	1	0	1	0	1	1	1	0	0
1093	2024/4/3 14:22:25	216秒	企业微信	N/A	112.224.186.206(山东-淄博)	33	2	1	1	1	20	婴幼儿托育服务与管理	2	3	1	0	0	0	0	0	0	0	0	0	0	2	3	1	1	1	1	1	0	1	1	1	0	1	1	0	0	1	1	1	0	1	1	0	0
1094	2024/4/3 14:22:33	247秒	企业微信	N/A	112.224.186.208(山东-淄博)	29	2	1	2	1	19	婴幼儿托育服务与管理	2	3	0	1	0	0	1	1	0	0	0	0	0	2	2	1	1	0	1	0	0	1	1	1	0	1	0	0	0	0	1	1	1	1	0	1	0
1095	2024/4/3 14:22:53	218秒	企业微信	N/A	223.96.91.202(山东-淄博)	40	2	1	2	1	19	婴幼儿托育服务与管理	2	4	0	1	0	0	0	0	0	0	0	0	0	2	3	1	1	1	1	1	1	1	1	1	0	1	1	1	0	0	1	1	1	1	0	0	0
1096	2024/4/3 14:23:05	628秒	企业微信	N/A	223.104.196.65(山东-济宁)	37	2	1	2	1	20	特殊教育专业	1	2	0	1	0	0	1	0	1	1	1	0	0	2	3	1	1	1	1	1	0	1	1	1	0	0	1	0	0	0	1	1	1	1	1	1	0
1097	2024/4/3 14:23:10	233秒	微信	N/A	223.104.196.81(山东-济宁)	38	2	1	2	1	18	婴幼儿托育服务与管理	2	4	1	1	1	1	1	1	1	1	1	0	0	2	2	1	1	1	1	0	1	1	1	1	0	1	1	0	0	1	1	1	1	1	1	1	1
1098	2024/4/3 14:23:12	418秒	企业微信	N/A	223.96.91.202(山东-淄博)	25	2	1	2	1	19	婴幼儿托育服务与管理	2	4	0	1	0	0	1	1	1	1	0	0	0	2	2	1	0	0	0	1	1	0	0	0	0	1	0	0	1	1	1	1	1	1	0	1	1
1099	2024/4/3 14:23:13	256秒	企业微信	N/A	223.104.196.69(山东-济宁)	30	2	1	2	1	20	婴幼儿托育服务与管理	2	2	0	1	0	0	0	0	1	0	1	0	0	2	3	1	0	0	1	1	0	1	0	1	0	1	0	0	0	0	1	1	1	1	0	1	1
1101	2024/4/3 14:23:31	342秒	企业微信	N/A	223.96.91.202(山东-淄博)	34	2	1	1	1	19	学前教育	1	4	0	0	1	0	1	1	0	0	0	0	0	2	1	1	0	1	1	1	0	1	1	1	0	1	1	0	0	0	1	1	0	1	1	0	1
1102	2024/4/3 14:23:42	182秒	企业微信	N/A	223.104.196.127(山东-济宁)	32	2	1	2	1	20	学前教育专业	1	2	0	0	0	1	1	0	1	0	1	0	1	2	3	1	1	1	0	0	1	1	0	1	0	1	1	0	0	1	1	1	1	1	1	1	0
1103	2024/4/3 14:24:00	147秒	企业微信	N/A	223.96.91.202(山东-淄博)	26	2	1	2	1	20	婴幼儿托育服务与管理	2	4	0	1	0	0	0	0	0	0	1	0	0	2	3	1	1	0	1	1	0	1	1	1	0	0	0	1	1	1	1	0	1	1	1	0	0
1104	2024/4/3 14:24:00	702秒	企业微信	N/A	223.104.196.117(山东-济宁)	36	2	1	2	1	20	学前教育	1	4	0	0	0	0	1	1	0	1	0	0	0	2	3	1	1	0	1	1	1	1	1	1	0	1	0	0	1	1	1	1	1	1	1	0	0
1105	2024/4/3 14:24:05	313秒	企业微信	N/A	223.104.196.77(山东-济宁)	33	2	1	2	1	19	婴幼儿托育服务与管理	2	3	0	1	0	0	0	0	0	1	0	0	0	2	3	1	1	1	1	0	0	1	0	1	0	1	0	0	0	1	1	0	1	1	1	0	1
1106	2024/4/3 14:24:06	235秒	手机提交	直接访问	39.144.28.64(河南-郑州)	40	2	1	2	2	19	环境科学	2	4	0	0	0	0	1	1	1	1	0	0	0	2	2	1	1	1	1	1	0	1	0	1	0	1	1	1	0	1	1	1	1	1	1	1	0
1107	2024/4/3 14:24:43	376秒	企业微信	N/A	223.96.91.202(山东-淄博)	29	2	1	2	1	20	早期教育	2	4	0	0	0	0	1	1	0	1	0	0	0	2	2	1	1	1	0	1	1	0	1	1	0	1	0	0	0	0	1	1	1	1	0	0	0
1108	2024/4/3 14:24:45	235秒	企业微信	N/A	223.104.196.116(山东-济宁)	37	2	1	2	1	19	婴幼儿托育服务与管理	2	4	0	1	0	0	0	0	0	0	0	0	0	2	2	1	1	1	1	1	0	1	1	1	0	1	0	0	0	1	1	1	1	1	1	0	0
1109	2024/4/3 14:24:54	431秒	微信	N/A	58.57.215.2(山东-菏泽)	29	2	1	2	1	20	学前教育	1	2	0	0	0	0	1	1	1	1	1	0	0	2	3	1	1	0	1	1	0	1	1	1	0	1	0	0	1	0	0	1	1	1	0	0	0
1110	2024/4/3 14:25:10	581秒	企业微信	N/A	223.104.196.87(山东-济宁)	32	2	1	2	1	20	婴幼儿托育服务与管理	2	3	0	1	0	0	1	1	0	0	0	0	0	2	3	1	1	0	1	1	0	1	1	1	0	0	0	0	1	1	1	0	1	1	1	0	0
1111	2024/4/3 14:25:11	155秒	企业微信	N/A	182.33.195.224(山东-潍坊)	28	2	1	1	1	18	学前教育	1	1	1	1	1	1	1	1	1	1	1	0	0	2	3	1	1	0	1	1	0	1	1	1	0	0	0	1	1	0	0	0	1	1	1	0	0
1112	2024/4/3 14:25:11	250秒	企业微信	N/A	223.104.196.95(山东-济宁)	34	2	2	1	1	20	婴幼儿托育服务与管理	1	4	0	0	0	0	0	1	0	1	0	0	0	2	3	1	1	1	0	0	0	1	0	1	0	1	0	1	0	1	0	1	1	1	1	1	1
1113	2024/4/3 14:25:19	245秒	企业微信	N/A	223.96.91.202(山东-淄博)	33	2	1	2	2	20	特殊教育	1	2	0	1	0	0	0	0	1	0	0	0	0	2	2	1	1	1	1	1	0	1	0	1	0	1	0	0	1	0	1	1	1	1	0	1	0
1114	2024/4/3 14:25:27	207秒	微信	N/A	223.104.196.67(山东-济宁)	29	2	1	1	1	19	学前教育	1	2	1	1	1	1	0	1	1	1	0	0	0	2	3	1	1	0	1	1	0	1	1	1	0	1	0	0	0	0	1	0	1	1	1	0	0
1115	2024/4/3 14:25:52	427秒	企业微信	N/A	223.104.196.72(山东-济宁)	39	2	1	1	1	20	婴幼儿托育服务与管理	2	4	0	1	0	0	0	0	0	1	0	0	0	2	3	1	1	1	1	1	1	0	1	1	0	1	1	0	1	0	1	1	1	1	1	1	0
1117	2024/4/3 14:26:53	779秒	微信	N/A	60.233.17.124(山东-济南)	35	2	1	1	1	20	特殊教育	1	3	0	1	0	0	0	0	0	0	1	0	0	1	3	1	1	1	1	1	0	1	0	1	0	1	0	0	0	1	1	1	1	1	1	0	0
1119	2024/4/3 14:28:34	194秒	微信	N/A	58.57.215.2(山东-菏泽)	30	2	1	2	1	20	学前教育	1	2	0	0	0	0	1	1	1	1	0	0	0	2	3	1	1	0	1	1	0	1	1	1	0	1	0	0	1	0	0	0	1	1	0	0	0
1121	2024/4/3 14:29:03	488秒	企业微信	N/A	223.96.91.202(山东-淄博)	35	2	1	2	1	20	早期教育	2	3	0	0	0	0	1	0	0	1	0	0	0	2	3	1	1	1	1	1	1	1	1	1	0	1	0	1	0	0	1	1	1	1	0	0	0
1122	2024/4/3 14:29:03	324秒	企业微信	N/A	112.224.33.70(山东-济南)	31	2	1	1	1	20	早期教育	2	3	0	0	0	0	1	1	0	1	0	0	0	2	2	1	1	0	0	1	0	0	1	1	0	1	0	0	0	0	1	1	1	1	1	1	0
1123	2024/4/3 14:29:04	244秒	企业微信	N/A	117.136.94.5(山东-德州)	36	2	1	2	1	19	婴幼儿托育服务与管理	2	2	0	1	0	1	1	1	1	1	1	0	0	2	3	1	1	1	1	0	0	1	1	1	0	1	0	0	0	1	1	1	1	1	0	1	0
1124	2024/4/3 14:29:46	365秒	企业微信	N/A	223.104.196.75(山东-济宁)	37	2	1	1	1	20	特殊教育	1	2	0	1	0	0	0	0	0	0	0	0	0	2	3	1	1	1	1	1	0	1	1	1	0	1	1	1	0	0	1	0	1	1	1	0	0
1125	2024/4/3 14:29:50	251秒	企业微信	N/A	223.104.196.70(山东-济宁)	35	2	1	2	1	20	早期教育	2	3	0	1	0	0	0	0	0	0	0	0	0	2	2	1	1	0	1	1	0	1	1	1	0	1	0	0	0	0	1	1	1	1	0	0	1
1126	2024/4/3 14:30:03	334秒	微信	N/A	112.224.187.119(山东-淄博)	36	2	1	2	1	20	学前教育	1	2	0	0	0	0	1	1	0	0	0	0	0	1	4	1	1	0	1	0	0	1	1	1	0	1	0	0	0	0	1	1	1	1	1	0	0
1127	2024/4/3 14:30:19	241秒	企业微信	N/A	223.96.91.202(山东-淄博)	35	2	1	2	1	20	早期教育	2	3	0	1	0	0	0	0	1	0	0	1	0	2	2	1	1	1	1	1	1	1	1	1	0	1	0	1	1	0	0	1	1	1	0	1	0
1131	2024/4/3 14:32:43	287秒	企业微信	N/A	223.104.196.81(山东-济宁)	34	2	1	2	1	20	婴幼儿托育服务与管理	2	4	1	1	1	1	1	1	1	1	1	0	0	2	3	1	1	0	1	0	1	1	1	1	0	1	1	1	0	0	0	1	1	1	1	0	1
1132	2024/4/3 14:34:03	189秒	企业微信	N/A	223.96.91.202(山东-淄博)	36	2	1	2	1	18	早期教育	2	2	1	1	0	0	0	0	0	1	0	1	0	2	2	1	1	1	1	1	0	1	1	1	0	1	1	1	0	0	1	1	1	1	0	1	0
1133	2024/4/3 14:34:21	235秒	企业微信	N/A	223.104.196.112(山东-济宁)	31	2	1	1	1	20	婴幼儿托育服务与管理	2	4	0	0	0	0	1	0	0	0	0	0	0	2	1	1	1	0	1	1	0	1	1	1	0	1	0	0	0	0	1	1	1	1	1	0	0
1135	2024/4/3 14:36:42	1118秒	企业微信	N/A	223.104.196.96(山东-济宁)	38	2	1	2	2	20	特殊教育	1	2	1	1	0	0	1	0	0	1	0	0	0	2	3	1	1	1	1	1	1	1	1	1	0	1	0	0	1	0	1	1	1	1	1	1	1
1136	2024/4/3 14:37:00	432秒	微信	N/A	27.192.220.91(山东-潍坊)	33	2	1	2	1	20	婴幼儿托育服务与管理	2	4	0	1	0	0	1	1	0	0	0	0	0	2	2	1	1	0	1	1	0	1	1	1	0	0	0	0	1	0	1	0	1	1	1	0	0
多学习有关孤独症的相关知识，为孤独症患者提供恢复的机会	14	10	9	2	2	1	1	1	2	2	1	1
1137	2024/4/3 14:37:22	230秒	手机提交	直接访问	112.224.163.44(山东-济南)	36	1	1	2	1	20	土木类	2	1	1	1	1	1	1	0	0	0	0	0	0	1	3	1	1	1	1	1	0	1	1	1	0	1	0	1	1	0	1	0	1	1	1	0	0
1138	2024/4/3 14:37:52	682秒	企业微信	N/A	223.104.196.114(山东-济宁)	34	2	1	1	1	19	学前教育	1	2	0	0	0	0	1	1	0	0	0	0	0	2	3	1	0	0	1	1	0	1	1	1	0	1	0	1	1	1	1	0	1	1	1	1	0
1139	2024/4/3 14:38:15	237秒	企业微信	N/A	223.96.91.202(山东-淄博)	33	2	1	2	1	19	婴幼儿托育服务与管理	2	4	0	1	0	0	1	1	1	1	0	0	0	2	3	1	0	1	1	0	0	1	0	1	0	1	0	1	1	0	0	1	1	1	1	0	1
1140	2024/4/3 14:38:18	474秒	微信	N/A	112.224.186.210(山东-淄博)	33	2	1	2	1	20	婴幼儿托育服务与管理	2	2	1	1	1	0	1	1	0	0	1	1	0	2	2	1	1	1	1	1	0	1	1	1	0	1	1	1	1	0	0	1	1	1	1	0	0
1141	2024/4/3 14:39:21	128秒	企业微信	N/A	223.104.196.105(山东-济宁)	32	1	1	1	1	20	特殊教育	1	2	1	1	0	0	1	0	0	0	0	0	0	2	3	1	1	0	1	1	0	1	1	1	0	0	0	1	0	0	0	1	1	1	1	1	1
1142	2024/4/3 14:40:37	144秒	企业微信	N/A	223.104.196.127(山东-济宁)	36	2	1	1	2	21	特殊教育专业	1	2	1	1	0	0	0	0	1	1	0	0	0	2	3	1	1	1	1	1	0	1	1	1	0	0	0	1	1	0	1	0	1	1	1	0	0
1143	2024/4/3 14:41:11	143秒	企业微信	N/A	112.224.186.200(山东-淄博)	30	2	1	2	1	20	学前教育	1	3	1	1	1	1	1	1	1	1	0	0	0	2	3	1	1	1	1	1	0	1	1	1	0	1	0	1	0	1	1	0	1	1	1	0	0
1144	2024/4/3 14:42:14	285秒	微信	N/A	27.192.220.91(山东-潍坊)	32	2	1	2	1	20	婴幼儿托育服务与管理	2	4	0	1	0	0	1	1	0	1	0	0	0	2	2	1	1	0	1	1	0	1	1	1	0	0	0	0	1	0	1	0	1	1	1	0	0
1145	2024/4/3 14:43:23	196秒	企业微信	N/A	223.104.196.79(山东-济宁)	32	2	1	2	1	19	早期教育	2	4	0	0	0	0	1	0	0	1	0	0	0	2	2	1	1	1	0	1	0	1	1	1	0	1	0	1	0	1	0	1	1	1	0	0	1
1146	2024/4/3 14:44:21	391秒	企业微信	N/A	223.96.91.202(山东-淄博)	39	2	1	2	2	21	特殊教育	1	3	1	1	0	0	1	1	0	1	0	0	0	1	3	1	1	1	1	1	1	1	1	1	0	0	1	0	0	1	1	1	1	1	0	0	0
1147	2024/4/3 14:45:22	689秒	企业微信	N/A	223.104.196.87(山东-济宁)	29	2	1	2	1	20	婴幼儿托育服务与管理	2	1	1	1	1	0	0	0	0	0	0	0	0	2	3	1	1	0	1	1	0	1	1	1	0	0	0	0	0	1	0	1	1	1	1	0	0
1148	2024/4/3 14:45:54	150秒	企业微信	N/A	223.104.196.121(山东-济宁)	28	2	1	2	1	19	学前教育	1	2	1	1	1	0	0	0	1	1	1	0	0	2	2	1	1	0	1	1	0	1	0	1	0	1	0	0	1	1	1	0	1	1	1	0	0
1149	2024/4/3 14:46:02	290秒	企业微信	N/A	223.96.91.202(山东-淄博)	39	2	1	1	1	18	特殊教育	1	2	1	1	0	0	1	1	1	1	0	0	0	2	3	1	1	1	1	1	1	1	1	1	0	1	1	1	1	0	1	1	1	0	1	0	1
1150	2024/4/3 14:49:11	345秒	企业微信	N/A	223.104.196.115(山东-济宁)	31	1	1	2	1	20	早期教育	2	4	1	1	1	1	1	1	1	1	1	0	0	2	2	1	1	1	1	1	1	1	1	1	0	1	0	1	0	0	1	1	1	0	0	0	0
1151	2024/4/3 14:51:42	563秒	企业微信	N/A	112.224.186.206(山东-淄博)	38	2	1	2	1	20	特殊教育	1	3	1	1	1	0	1	1	1	1	1	0	0	2	3	1	1	1	1	1	0	1	1	1	0	1	1	0	1	0	1	0	1	1	0	1	0
1152	2024/4/3 14:51:48	708秒	企业微信	N/A	223.104.196.90(山东-济宁)	39	2	1	2	1	19	特殊教育	1	3	1	1	0	0	1	1	1	1	0	0	0	2	3	1	1	1	1	1	1	1	1	1	0	0	1	0	1	1	1	1	1	1	0	1	0
1153	2024/4/3 14:52:48	175秒	企业微信	N/A	112.224.186.218(山东-淄博)	36	2	1	2	1	19	婴幼儿托育服务与管理	2	3	0	0	1	1	1	1	1	0	1	0	0	2	3	1	0	1	1	1	0	1	1	1	0	1	1	1	0	0	1	1	1	1	1	0	0
1154	2024/4/3 14:53:19	398秒	企业微信	N/A	223.104.196.69(山东-济宁)	39	2	1	2	1	19	特殊教育	1	3	0	1	0	0	1	1	1	1	0	0	0	2	3	1	1	1	1	1	0	1	1	1	0	1	1	0	0	1	1	1	1	1	1	1	0
1155	2024/4/3 14:53:44	238秒	企业微信	N/A	122.6.119.24(山东-日照)	42	2	1	2	1	19	特殊教育	1	3	1	1	0	0	1	0	0	0	0	0	0	2	3	1	1	1	1	1	1	1	1	1	0	1	1	1	0	1	1	1	1	1	1	1	1
1156	2024/4/3 14:54:23	941秒	企业微信	N/A	112.224.187.206(山东-淄博)	38	2	1	2	1	20	学前教育	1	3	0	0	0	0	1	1	1	1	0	0	0	2	2	1	1	1	1	1	0	1	1	1	0	1	1	0	1	0	1	1	1	1	1	0	0
1160	2024/4/3 14:57:14	161秒	微信	N/A	39.144.55.98(辽宁-大连)	29	1	2	2	1	19	纺织服装	2	3	1	0	0	0	0	0	0	0	0	0	0	2	3	1	1	0	1	1	0	1	1	1	0	0	0	1	1	1	1	0	1	1	1	1	0
1162	2024/4/3 14:57:30	244秒	企业微信	N/A	223.96.91.202(山东-淄博)	32	2	1	2	1	19	早期教育	2	3	0	1	0	1	1	1	1	0	1	0	0	2	2	1	1	1	0	1	0	1	1	1	0	0	0	1	0	0	1	1	1	1	0	0	0
1163	2024/4/3 14:58:14	189秒	微信	N/A	42.248.45.207(辽宁-沈阳)	23	2	1	2	1	22	人物形象设计	2	2	0	0	0	0	0	0	0	0	0	1	0	2	3	0	0	0	1	1	0	1	1	1	0	0	0	0	1	1	1	0	1	1	1	0	0
1165	2024/4/3 14:58:27	226秒	微信	N/A	42.84.232.69(辽宁-大连)	36	2	1	1	2	20	服装设计与工艺	2	3	0	0	0	0	0	1	0	0	0	0	0	2	2	1	1	1	1	1	0	1	1	1	0	1	1	0	0	1	1	0	1	1	1	1	0
1166	2024/4/3 14:58:38	277秒	微信	N/A	42.84.233.132(辽宁-大连)	29	1	1	2	1	20	服装设计与工艺	2	4	1	0	0	0	1	0	0	0	0	0	0	1	3	1	0	1	0	1	1	1	0	1	0	1	0	1	0	0	1	1	1	0	0	1	0
1167	2024/4/3 14:59:05	3357秒	企业微信	N/A	223.104.195.67(山东-泰安)	41	2	1	2	1	20	特殊教育	1	2	0	1	0	0	1	1	0	0	0	0	0	2	4	1	0	1	1	1	1	0	1	1	0	1	1	1	1	1	1	0	1	0	1	0	0
1. 多样性和复杂性：孤独症谱系障碍是一个广泛的谱系，每个人的症状和影响程度都可能不同。这意味着对于ASD的理解和应对需要具有灵活性和个性化。
2. 早期识别与干预：早期识别ASD并尽早开始干预可以帮助改善孩子的社交、语言和认知技能。然而，由于ASD的症状可能因个体差异而异，因此早期识别可能具有挑战性。
3. 家庭和社会支持：家庭和社会支持对于ASD患者及其家庭至关重要。家庭成员需要了解ASD的特点，学会有效的沟通方法和应对策略，同时寻求社区和专业机构的支持。
建议：
1. 提高公众意识：通过教育、宣传和培训，提高公众对ASD的认识和理解，以减少误解和歧视。
2. 加强早期诊断：开发更有效的早期筛查工具和方法，以便更早地发现ASD并启动干预措施。
3. 个性化治疗和支持：根据ASD患者的具体需求和症状，制定个性化的治疗和支持计划，包括心理干预、行为疗法、语言疗法等。
4. 家庭支持计划：为ASD患者的家庭提供支持和资源，包括心理咨询、教育指导、社交技能培训等，以帮助家庭更好地应对ASD带来的挑战。
请注意，以上建议仅供参考。对于涉及医疗或心理健康的问题，请务必咨询专业医生或心理健康专家以获取个性化的建议和治疗方案。	14	15	12	5	2	2	2	2	2	1	1	1
1168	2024/4/3 14:59:07	272秒	微信	N/A	39.144.55.67(辽宁-大连)	28	1	1	1	1	19	纺织品检验与贸易	2	5	1	0	0	0	0	1	0	1	0	0	0	2	2	1	1	1	1	1	0	1	1	1	0	1	1	0	0	0	1	0	1	1	1	0	0
1169	2024/4/3 14:59:19	316秒	微信	N/A	39.144.55.93(辽宁-大连)	27	1	2	2	1	20	纺织服装	2	3	1	0	0	0	0	0	0	0	0	0	0	2	3	1	0	0	0	0	0	0	0	1	0	0	0	1	1	1	1	1	1	1	1	1	0
1170	2024/4/3 14:59:24	283秒	微信	N/A	39.144.55.98(辽宁-大连)	33	2	1	1	2	20	服装设计与工艺	2	2	0	0	0	0	0	1	0	1	0	0	0	2	3	1	1	0	1	1	0	1	1	1	0	1	0	0	0	0	1	1	1	1	1	1	1
1171	2024/4/3 14:59:41	127秒	微信	N/A	39.144.55.107(辽宁-大连)	35	2	1	1	1	20	纺织服装系	2	4	0	0	0	0	1	1	1	1	0	0	0	1	3	1	1	1	1	1	0	1	1	1	0	1	0	1	1	0	1	1	1	1	1	0	0
1172	2024/4/3 15:00:01	341秒	微信	N/A	39.144.57.150(辽宁-锦州)	33	2	1	2	1	19	纺织品检验与贸易	2	3	0	0	0	0	1	0	0	0	0	0	0	2	3	1	0	0	0	1	0	1	0	1	0	1	0	0	0	1	1	1	1	1	1	1	0
1173	2024/4/3 15:00:01	304秒	微信	N/A	42.84.224.29(辽宁-大连)	26	2	1	2	1	19	服装设计与工艺	2	5	0	0	0	0	0	0	0	0	0	0	1	2	1	0	1	0	1	1	0	1	1	1	0	1	0	0	0	0	1	1	1	1	1	0	0
1174	2024/4/3 15:00:17	363秒	微信	N/A	39.144.55.77(辽宁-大连)	29	2	2	2	1	20	服装设计与工艺	2	4	0	0	0	0	1	0	0	1	0	0	0	2	3	1	1	1	0	1	1	1	1	1	0	1	1	0	0	0	0	1	1	1	0	1	0
1175	2024/4/3 15:00:19	150秒	微信	N/A	39.144.55.92(辽宁-大连)	28	2	1	1	1	19	服装设计与工艺	2	3	0	0	0	0	1	0	0	0	0	0	0	2	2	1	1	1	1	1	0	1	1	1	0	1	1	1	0	0	1	1	1	1	0	1	0
1176	2024/4/3 15:00:55	255秒	微信	N/A	123.246.187.138(辽宁-辽阳)	39	2	1	1	1	19	服装与工艺	2	3	1	1	0	1	1	1	0	0	0	0	0	2	3	1	1	1	1	1	0	1	1	1	0	1	1	0	0	1	1	1	1	1	1	0	1
1177	2024/4/3 15:01:02	360秒	微信	N/A	39.144.55.74(辽宁-大连)	26	1	1	1	1	18	纺织服装系	2	3	1	1	1	0	1	0	0	0	1	0	0	1	4	1	1	0	1	1	0	1	0	1	0	1	0	0	0	0	1	0	1	1	1	0	0
1179	2024/4/3 15:01:32	303秒	微信	N/A	39.144.55.80(辽宁-大连)	30	2	2	2	1	20	服装与服饰设计	2	3	0	1	1	1	1	1	0	1	0	0	0	2	3	1	0	0	1	1	0	1	1	1	0	1	0	0	0	1	1	1	1	1	1	1	1
1180	2024/4/3 15:02:01	316秒	微信	N/A	42.84.228.180(辽宁-大连)	39	2	1	1	1	19	服装与服饰设计	2	1	1	0	0	0	0	1	0	0	0	0	0	1	4	1	1	1	1	1	1	1	1	1	0	1	1	1	0	0	1	1	1	1	0	1	1
1181	2024/4/3 15:02:07	180秒	企业微信	N/A	223.104.196.107(山东-济宁)	36	2	1	2	1	19	特殊教育专业	1	3	1	1	0	1	1	1	1	0	0	0	0	1	3	1	1	1	1	1	0	1	1	1	0	1	0	0	0	1	1	1	1	1	0	1	1
1182	2024/4/3 15:02:14	170秒	微信	N/A	42.84.233.132(辽宁-大连)	22	1	1	2	1	20	服装设计与工艺	2	4	0	0	0	0	1	0	0	0	0	0	0	2	2	1	1	0	1	1	0	1	1	1	0	1	0	0	0	0	0	1	0	0	0	1	1
1183	2024/4/3 15:02:20	451秒	微信	N/A	182.204.41.229(辽宁-沈阳)	27	2	2	2	1	20	纺织品检验与贸易	2	4	0	0	0	0	1	0	0	0	0	0	0	1	2	1	1	0	1	1	0	1	1	1	0	0	0	1	1	0	1	0	1	1	0	0	0
1185	2024/4/3 15:02:41	401秒	微信	N/A	42.84.228.125(辽宁-大连)	33	2	1	1	1	21	服装与服饰设计	2	4	0	0	0	0	1	0	0	0	0	0	0	2	2	1	1	1	1	1	0	1	1	1	0	1	1	0	0	0	0	1	1	1	0	0	0
1186	2024/4/3 15:02:49	478秒	微信	N/A	223.104.177.112(辽宁-大连)	30	2	1	2	1	20	纺织品检验与贸易	2	3	1	0	0	0	1	0	1	1	1	0	0	1	3	1	1	1	0	1	0	1	1	1	0	0	0	0	0	1	1	0	1	1	1	0	0
1187	2024/4/3 15:03:00	89秒	手机提交	直接访问	112.224.160.247(山东-济南)	30	2	1	1	1	20	心理	1	3	0	0	1	0	1	1	0	0	0	0	0	2	3	1	1	0	1	1	0	1	1	1	0	1	1	0	0	0	1	1	1	0	1	0	0
1188	2024/4/3 15:03:40	136秒	企业微信	N/A	223.104.196.99(山东-济宁)	36	2	1	1	1	19	特殊教育	1	2	1	1	1	1	1	1	1	1	1	0	0	2	3	1	1	1	1	1	0	1	1	1	0	1	0	1	1	0	1	1	1	1	0	0	0
1189	2024/4/3 15:04:09	145秒	微信	N/A	39.144.55.97(辽宁-大连)	20	2	2	2	1	19	服装设计与工艺	2	5	0	0	0	0	0	0	0	0	0	0	1	2	1	0	0	1	0	0	1	0	0	0	0	1	1	0	0	0	0	1	0	0	0	1	1
1191	2024/4/3 15:04:38	234秒	微信	N/A	42.84.232.222(辽宁-大连)	32	2	2	1	1	20	陈列	2	3	1	0	0	0	1	0	0	1	0	0	0	2	1	1	1	0	1	1	0	1	1	1	0	1	1	1	1	1	1	1	1	1	1	0	0
1192	2024/4/3 15:04:44	252秒	微信	N/A	42.84.232.33(辽宁-大连)	38	2	2	1	1	19	纺织服装	2	2	1	0	1	1	0	1	0	1	0	0	0	2	3	1	1	1	1	1	1	0	1	1	0	1	1	1	0	0	1	1	1	1	0	1	1
1194	2024/4/3 15:05:51	303秒	微信	N/A	182.204.63.189(辽宁-沈阳)	27	1	1	2	1	19	纺织服装	2	4	1	1	0	1	1	1	1	0	0	0	0	1	3	1	1	0	1	1	0	1	1	1	0	1	0	0	1	1	1	0	0	1	1	0	0
1195	2024/4/3 15:06:15	264秒	微信	N/A	113.226.111.194(辽宁-大连)	31	2	1	2	1	19	人物形象	2	4	0	0	0	0	0	0	0	1	0	0	0	2	2	1	1	0	1	1	0	1	1	1	0	0	0	0	1	0	1	0	1	1	1	0	0
1196	2024/4/3 15:07:12	253秒	微信	N/A	39.144.55.125(辽宁-大连)	31	2	1	2	1	19	纺织服装系	2	4	0	0	0	0	1	1	0	1	0	0	0	1	3	1	1	1	1	1	0	1	0	1	0	1	0	0	0	0	1	1	1	1	0	1	1
1197	2024/4/3 15:07:17	137秒	微信	N/A	39.144.55.108(辽宁-大连)	29	2	1	2	2	21	人物形象设计	2	2	0	0	0	0	0	1	1	0	0	0	0	2	2	1	1	0	0	1	0	1	1	1	0	1	0	1	0	1	1	1	0	1	1	1	0
1198	2024/4/3 15:07:46	265秒	微信	N/A	223.104.177.108(辽宁-大连)	31	2	1	1	1	20	服装设计与工艺	2	2	1	0	0	1	1	1	1	1	0	1	0	1	4	1	0	1	0	0	0	1	1	1	0	1	0	0	0	0	1	1	1	1	1	0	0
1199	2024/4/3 15:08:21	181秒	企业微信	N/A	223.96.91.202(山东-淄博)	28	2	1	2	1	20	婴幼儿托育服务与管理	2	4	0	0	0	0	1	1	0	0	0	0	0	2	2	1	1	0	1	1	0	1	1	1	0	1	0	0	0	1	0	0	1	1	1	0	0
1200	2024/4/3 15:08:46	158秒	微信	N/A	39.144.55.91(辽宁-大连)	27	2	1	1	2	20	服装与服饰设计	2	3	0	0	1	1	0	0	0	0	0	0	1	2	3	1	1	0	1	1	0	1	1	1	0	0	1	0	0	0	1	1	1	0	1	0	0
1201	2024/4/3 15:09:20	358秒	微信	N/A	39.144.55.122(辽宁-大连)	37	2	1	2	1	20	纺织服装系	2	4	0	0	0	0	1	1	0	0	0	0	0	2	3	1	1	1	1	1	0	1	1	1	0	1	1	1	0	0	1	1	1	1	1	1	0
1202	2024/4/3 15:10:10	299秒	企业微信	N/A	223.104.196.86(山东-济宁)	31	2	1	2	1	19	婴幼儿托育	2	2	1	1	1	1	1	1	1	1	1	0	0	2	4	1	1	0	1	1	0	1	1	1	0	1	0	0	0	1	1	1	1	1	1	0	0
1203	2024/4/3 15:10:48	499秒	企业微信	N/A	223.96.91.202(山东-淄博)	33	2	1	2	1	20	特殊教育	1	2	0	1	0	0	1	1	0	1	1	0	0	2	3	1	1	1	1	1	0	1	1	1	0	1	0	0	0	1	0	1	1	1	1	0	0
1204	2024/4/3 15:11:08	425秒	微信	N/A	42.84.228.187(辽宁-大连)	37	2	1	2	1	18	服装与服饰设计	2	4	0	0	0	0	1	0	0	0	1	0	0	2	1	1	1	0	1	1	0	1	1	1	0	1	1	1	0	1	0	1	1	1	1	0	0
1205	2024/4/3 15:11:34	740秒	企业微信	N/A	223.104.196.93(山东-济宁)	37	2	1	1	1	20	特殊教育	1	3	0	1	0	0	1	0	1	1	0	0	0	2	3	1	1	1	1	1	0	1	1	1	0	1	0	0	1	0	1	1	1	1	1	0	0
1206	2024/4/3 15:13:35	747秒	微信	N/A	42.84.224.165(辽宁-大连)	33	2	1	2	1	19	纺织服装系	2	3	1	0	0	0	0	1	0	0	0	0	0	2	2	1	1	1	1	1	0	0	1	1	0	0	1	0	1	0	1	1	1	1	1	0	0
1208	2024/4/3 15:17:44	490秒	微信	N/A	39.144.55.122(辽宁-大连)	38	2	1	2	1	20	纺织服装系	2	4	0	0	0	0	1	1	0	0	0	0	0	2	3	1	1	1	1	1	1	1	1	1	0	1	1	0	0	0	1	0	1	1	0	1	0
1209	2024/4/3 15:21:01	437秒	微信	N/A	182.204.34.67(辽宁-沈阳)	33	1	2	2	1	20	服装与服饰设计	2	4	0	0	0	0	0	1	1	0	0	0	0	2	2	1	1	1	0	0	0	1	0	1	0	1	1	1	0	1	1	0	1	1	1	1	1
1210	2024/4/3 15:21:03	247秒	企业微信	N/A	223.81.250.226(山东-青岛)	30	2	1	2	1	20	婴幼儿托育服务与管理	2	2	0	1	0	0	1	1	0	0	0	0	0	2	3	1	1	0	1	1	1	1	1	1	0	1	0	0	0	1	0	1	0	1	1	1	0
1211	2024/4/3 15:24:30	565秒	手机提交	直接访问	113.129.218.130(山东-济南)	38	2	1	2	1	20	应用心理学	1	4	0	1	0	0	1	1	1	1	0	0	0	2	3	1	1	1	1	0	1	1	1	1	0	1	1	0	1	0	1	1	1	0	0	1	1
1214	2024/4/3 15:26:04	297秒	手机提交	直接访问	223.104.194.163(山东-青岛)	37	2	1	2	1	21	应用心理学	1	5	0	0	0	0	1	0	0	1	0	0	0	2	2	1	1	1	1	1	0	1	1	1	0	1	0	0	0	1	0	1	1	1	0	0	0
1215	2024/4/3 15:27:42	302秒	企业微信	N/A	39.144.109.142(山东-聊城)	36	2	1	2	1	19	特殊教育	1	2	1	1	0	0	1	0	0	1	1	0	0	2	4	1	1	1	1	1	0	1	1	1	0	1	1	0	0	0	1	0	1	1	1	0	0
1217	2024/4/3 15:32:51	270秒	企业微信	N/A	112.224.187.163(山东-淄博)	37	2	1	2	1	20	特殊教育	1	3	1	0	0	0	1	1	1	1	0	0	0	2	1	1	1	1	1	1	1	1	1	1	0	1	1	0	0	0	1	1	1	1	0	1	0
1218	2024/4/3 15:32:59	332秒	企业微信	N/A	223.96.91.202(山东-淄博)	37	2	1	2	1	20	早期教育	2	3	0	1	0	0	1	1	0	1	0	1	0	2	3	1	1	1	1	1	1	1	1	1	0	1	1	0	0	0	1	1	1	1	1	1	1
1219	2024/4/3 15:35:35	200秒	企业微信	N/A	223.104.196.123(山东-济宁)	37	2	1	1	1	19	特殊教育	1	1	1	1	0	0	1	0	1	1	1	0	0	1	4	1	1	1	1	1	0	1	1	1	0	1	1	0	0	0	1	1	1	1	1	0	0
1220	2024/4/3 15:37:01	489秒	企业微信	N/A	223.96.91.202(山东-淄博)	35	2	1	2	1	19	特殊教育专业	1	1	1	1	0	1	1	1	0	1	0	0	0	1	4	1	1	1	1	1	0	1	1	1	0	0	1	0	0	1	1	1	1	1	1	0	0
1221	2024/4/3 15:37:52	163秒	企业微信	N/A	113.126.86.96(山东-菏泽)	29	2	1	2	1	19	婴幼儿托育服务与管理	2	2	1	1	0	0	1	1	0	0	0	0	0	2	3	1	1	0	1	0	0	0	1	1	0	1	0	0	0	0	1	1	1	1	1	1	0
1223	2024/4/3 15:39:12	177秒	企业微信	N/A	223.96.91.202(山东-淄博)	34	2	1	1	1	19	特殊教育	1	2	0	1	0	0	1	1	1	0	0	0	0	1	4	1	1	1	1	1	0	1	1	1	0	1	0	0	0	1	1	0	1	1	1	0	0
无	13	10	11	3	2	1	2	2	2	1	1	1
1224	2024/4/3 15:39:43	184秒	企业微信	N/A	223.104.196.112(山东-济宁)	29	1	1	1	1	19	学前教育	1	4	1	1	0	1	0	0	0	0	0	0	0	2	3	1	1	0	1	1	0	1	0	1	0	1	0	0	0	1	1	0	1	1	1	0	0
1225	2024/4/3 15:41:51	208秒	企业微信	N/A	182.39.7.124(山东-济南)	35	2	1	2	1	19	托育	2	4	0	1	0	0	1	1	0	0	0	0	0	2	3	1	1	1	1	1	1	1	1	1	0	1	0	1	0	0	0	0	1	1	1	0	0
1227	2024/4/3 15:42:46	272秒	企业微信	N/A	112.224.187.255(山东-淄博)	35	2	1	2	1	20	特殊教育	1	4	1	1	0	0	1	0	0	0	0	0	0	1	3	1	1	1	1	1	0	1	1	1	0	1	0	0	0	1	1	1	1	1	0	0	0
1231	2024/4/3 15:43:42	112秒	微信	N/A	223.104.195.66(山东-泰安)	32	2	1	2	3	21	学前教育	1	3	1	1	1	1	0	0	0	0	0	0	0	2	3	1	1	1	1	1	1	1	0	1	0	1	1	0	0	0	0	1	1	1	1	0	1
1232	2024/4/3 15:43:44	113秒	微信	N/A	144.12.98.136(山东-菏泽)	30	1	1	1	3	24	学前教育	1	3	0	0	0	0	0	1	0	0	0	0	0	2	3	1	1	1	1	1	0	1	1	1	0	0	0	0	1	1	1	0	0	1	1	0	0
1235	2024/4/3 15:44:04	130秒	微信	N/A	223.104.195.93(山东-泰安)	32	2	1	1	1	22	学前	1	2	0	1	0	1	1	0	1	1	0	0	0	2	3	1	1	0	1	1	0	1	1	1	0	0	0	1	1	1	1	0	1	1	1	0	0
1236	2024/4/3 15:44:15	128秒	微信	N/A	223.104.195.84(山东-泰安)	35	2	1	2	3	23	学前教育	1	3	0	0	0	0	0	0	1	0	0	0	0	2	3	1	1	1	0	1	1	1	1	1	0	1	1	1	0	1	1	0	1	1	1	1	0
1237	2024/4/3 15:44:16	148秒	微信	N/A	223.104.195.126(山东-泰安)	35	2	1	2	3	22	学前教育	1	3	0	1	0	0	0	0	0	0	0	0	1	2	1	1	1	1	1	1	0	1	1	1	0	1	0	1	1	0	1	0	1	1	1	0	0
1239	2024/4/3 15:44:34	165秒	微信	N/A	223.104.195.97(山东-泰安)	35	2	1	1	3	22	学前教育	1	2	0	0	0	0	1	0	0	1	1	0	0	2	2	1	1	1	1	1	0	1	1	1	0	0	0	1	1	0	1	0	1	1	1	0	0
1240	2024/4/3 15:44:46	177秒	微信	N/A	223.104.195.111(山东-泰安)	35	2	1	2	3	22	学前教育	1	2	1	1	0	1	1	1	1	1	0	0	0	1	3	1	1	0	1	1	0	1	1	1	0	1	1	0	1	0	1	0	1	1	1	0	1
1242	2024/4/3 15:45:11	199秒	微信	N/A	223.104.193.57(山东-聊城)	40	2	1	2	3	23	学前教育	1	3	0	1	0	0	0	1	1	1	0	0	0	2	3	1	1	1	1	1	1	1	1	1	0	1	1	1	1	0	1	1	1	1	1	0	0
1243	2024/4/3 15:45:12	205秒	微信	N/A	223.104.187.209(山东-潍坊)	31	2	1	2	3	22	学前教育	1	2	0	1	0	0	1	1	1	1	0	0	0	2	2	1	1	1	1	0	1	1	0	1	0	0	0	1	1	0	1	0	1	1	1	0	0
1244	2024/4/3 15:45:18	209秒	微信	N/A	223.104.185.119(山东-潍坊)	38	2	1	2	4	23	学前教育	1	4	0	0	0	0	1	0	0	1	0	0	0	2	2	1	1	1	1	1	1	1	0	1	0	1	0	1	0	0	1	0	1	1	0	0	0
1245	2024/4/3 15:45:18	208秒	微信	N/A	223.104.195.95(山东-泰安)	38	2	1	1	3	22	学前教育	1	3	1	1	1	1	1	1	1	1	1	0	0	2	3	1	1	1	1	1	0	1	1	1	0	1	1	1	1	0	1	1	1	1	0	0	0
1246	2024/4/3 15:45:20	210秒	微信	N/A	144.52.73.166(山东-潍坊)	38	2	1	2	3	23	学前教育	1	4	0	0	0	0	1	1	1	1	0	0	0	2	2	1	1	1	1	1	0	1	1	1	0	0	0	1	1	1	1	0	1	1	1	0	0
1247	2024/4/3 15:45:48	239秒	微信	N/A	144.12.250.129(山东-滨州)	38	2	1	2	3	23	学前教育	1	3	0	0	0	0	0	1	1	1	1	0	0	2	2	1	1	0	1	1	1	1	0	1	0	1	0	1	1	1	1	1	1	1	1	1	0
1248	2024/4/3 15:45:52	235秒	微信	N/A	112.224.176.173(山东-济南)	33	2	1	2	3	22	学前教育	1	3	0	0	0	0	1	1	1	0	0	0	0	2	2	1	1	0	0	0	0	1	1	1	0	1	0	1	0	1	1	1	1	1	1	0	1
1249	2024/4/3 15:46:01	135秒	微信	N/A	223.104.189.28(山东-青岛)	30	2	1	2	2	23	学前教育	1	4	0	0	0	0	0	1	0	0	0	0	0	2	2	1	1	0	1	1	0	1	1	1	0	1	0	0	0	1	1	1	1	1	1	0	0
1250	2024/4/3 15:46:09	255秒	微信	N/A	223.104.187.84(山东-青岛)	33	2	1	2	3	23	学前教育	1	3	0	1	0	0	1	1	0	1	0	0	0	1	4	1	1	0	1	1	0	1	1	1	0	0	0	1	1	0	1	1	1	1	1	1	0
1251	2024/4/3 15:46:11	242秒	微信	N/A	223.104.195.79(山东-泰安)	36	2	1	2	2	23	学前教育	1	3	1	0	0	0	1	0	1	0	0	0	0	2	3	1	1	0	1	1	0	1	1	1	0	1	0	0	0	1	1	1	1	1	1	1	0
1252	2024/4/3 15:46:17	307秒	企业微信	N/A	112.224.186.250(山东-淄博)	41	2	1	2	1	20	特殊教育专业	1	3	0	0	0	0	1	1	1	1	0	0	0	2	3	1	1	1	1	1	1	1	1	1	0	0	1	0	1	0	1	1	1	1	1	0	1
1253	2024/4/3 15:46:20	262秒	微信	N/A	223.104.193.49(山东-聊城)	28	2	1	2	3	22	学前教育	1	3	0	0	0	1	1	0	0	0	0	0	0	2	2	1	1	1	1	1	0	1	1	1	0	1	0	0	0	0	0	0	1	1	1	0	0
1254	2024/4/3 15:46:32	265秒	微信	N/A	223.104.195.76(山东-泰安)	39	2	1	2	3	23	学前教育	1	3	0	1	0	0	1	1	0	0	0	0	0	2	2	1	1	1	1	1	0	1	1	1	0	1	1	1	1	0	1	0	1	1	1	1	0
1255	2024/4/3 15:46:36	281秒	微信	N/A	223.104.195.121(山东-泰安)	41	2	1	2	3	21	学前教育	1	3	0	1	0	0	1	1	0	0	0	0	0	2	3	1	1	1	1	1	1	1	1	1	0	1	0	1	0	1	1	1	1	1	1	1	0
1256	2024/4/3 15:46:43	277秒	微信	N/A	223.104.195.97(山东-泰安)	38	2	1	1	3	22	学前教育	1	2	0	1	0	0	0	0	1	0	1	0	0	1	2	1	1	1	1	1	0	1	1	1	0	1	1	1	0	0	1	1	1	1	0	0	0
1257	2024/4/3 15:46:53	305秒	微信	N/A	223.104.195.115(山东-泰安)	33	2	1	2	3	22	学前教育	1	3	0	1	0	0	1	1	1	1	0	0	0	2	3	1	1	0	1	1	0	1	1	1	0	1	0	0	0	0	1	1	1	1	1	1	0
1258	2024/4/3 15:46:55	171秒	微信	N/A	39.144.55.93(辽宁-大连)	36	2	1	2	1	20	服装设计与工艺	2	4	0	0	0	0	0	0	0	1	0	0	0	2	1	1	1	1	0	1	1	1	1	1	0	1	1	0	1	0	0	1	1	1	1	1	1
1259	2024/4/3 15:47:27	337秒	微信	N/A	223.104.195.107(山东-泰安)	35	2	1	2	3	22	学前教育	1	3	0	1	0	0	0	1	0	1	0	0	0	2	3	1	1	0	1	1	1	1	1	1	0	1	0	0	1	0	1	0	1	1	1	0	0
1260	2024/4/3 15:48:28	227秒	企业微信	N/A	111.37.26.160(山东-济南)	35	2	1	2	1	20	学前教育	1	3	0	0	0	0	1	0	1	0	1	0	0	2	2	1	1	1	0	1	0	1	0	1	0	1	0	1	0	0	0	1	1	1	1	1	0
1262	2024/4/3 15:51:51	148秒	微信	N/A	39.144.55.106(辽宁-大连)	29	2	1	1	1	20	服装陈列与展示设计	2	2	0	0	0	0	1	0	0	0	0	0	0	2	3	1	1	0	1	1	0	1	1	1	0	0	0	1	1	1	1	0	1	1	1	0	0
1263	2024/4/3 15:52:34	303秒	企业微信	N/A	223.104.196.90(山东-济宁)	40	2	1	2	1	21	特殊教育	1	2	1	1	1	0	1	1	1	1	1	0	0	1	4	1	1	1	1	1	0	1	1	1	0	1	1	0	0	0	1	1	1	1	1	0	1
1264	2024/4/3 15:55:00	145秒	微信	N/A	39.144.55.83(辽宁-大连)	35	2	2	2	1	19	服工艺	2	4	1	0	0	0	0	0	0	1	0	0	0	2	2	1	1	1	1	1	1	1	1	1	0	1	1	1	0	0	0	1	1	1	1	1	1
1266	2024/4/3 15:56:56	314秒	企业微信	N/A	223.104.196.70(山东-济宁)	38	2	1	2	2	20	特殊教育	1	3	0	1	0	0	1	1	1	1	1	0	0	1	4	1	1	1	1	1	1	1	1	1	0	0	1	1	1	1	1	1	1	1	0	0	0
1267	2024/4/3 15:57:27	345秒	微信	N/A	39.144.0.101(山东-菏泽)	35	2	1	1	3	22	特殊教育	1	3	1	1	0	0	1	0	0	1	0	0	0	1	3	1	1	1	1	1	0	1	1	1	0	1	1	1	0	0	1	1	1	1	0	0	0
1268	2024/4/3 16:00:05	167秒	手机提交	直接访问	223.104.194.157(山东-青岛)	40	2	1	1	1	19	法学	2	3	1	0	1	0	1	0	0	0	0	0	0	1	4	1	1	1	1	1	0	1	1	1	0	1	1	1	1	1	1	1	1	0	1	0	1
1270	2024/4/3 16:04:54	412秒	企业微信	N/A	223.104.196.71(山东-济宁)	37	2	1	2	2	22	特殊教育专业	1	2	1	1	0	0	0	0	0	1	0	0	0	1	3	1	1	1	1	1	0	1	1	1	0	1	1	0	1	0	0	1	1	1	1	0	1
1271	2024/4/3 16:07:17	149秒	企业微信	N/A	223.104.196.79(山东-济宁)	34	2	1	2	1	20	婴幼儿托育与服务	2	3	0	1	0	0	0	0	0	0	0	0	0	2	2	1	1	1	1	1	1	1	1	1	0	1	0	1	0	0	0	0	1	1	1	0	0
1272	2024/4/3 16:10:30	210秒	手机提交	直接访问	144.12.218.11(山东-滨州)	33	1	1	2	1	19	土木类	2	4	1	1	1	0	1	1	1	1	0	0	0	1	3	1	1	1	1	1	0	1	1	1	0	1	0	1	0	0	1	0	1	1	1	0	0
1276	2024/4/3 16:14:52	388秒	企业微信	N/A	123.134.192.210(山东-济南)	37	2	1	2	1	19	婴幼儿托育服务与管理	2	4	0	0	0	0	0	1	0	0	0	0	0	2	2	1	1	1	1	1	1	1	0	1	0	1	1	1	1	0	1	0	1	1	0	0	0
1278	2024/4/3 16:15:40	218秒	企业微信	N/A	112.224.204.42(山东-潍坊)	37	2	1	2	1	19	学前教育	1	4	0	0	0	0	1	0	0	0	0	0	0	2	2	1	1	1	1	1	0	1	1	1	0	1	1	1	0	0	0	1	1	1	1	0	1
1279	2024/4/3 16:16:30	211秒	企业微信	N/A	223.96.91.202(山东-淄博)	39	2	1	2	2	20	特殊教育	1	3	1	0	0	0	0	1	0	1	0	0	0	2	3	1	1	1	1	1	1	1	1	1	0	1	1	0	1	0	1	1	1	1	1	0	0
1280	2024/4/3 16:16:48	147秒	企业微信	N/A	112.36.73.85(山东-济宁)	33	2	1	2	2	21	特殊教育	1	2	0	1	0	0	0	0	0	0	0	1	0	2	3	1	1	1	1	0	0	1	1	1	0	1	0	1	1	0	1	1	1	1	1	0	0
1281	2024/4/3 16:17:05	235秒	企业微信	N/A	223.104.196.115(山东-济宁)	35	2	1	2	2	20	特殊教育	1	3	0	1	0	0	1	1	1	1	0	0	0	1	3	1	1	1	1	1	0	1	1	1	0	1	1	0	1	0	1	0	1	1	1	0	1
1282	2024/4/3 16:17:36	201秒	企业微信	N/A	223.104.196.118(山东-济宁)	35	2	1	2	2	19	特殊教育	1	2	0	1	0	0	0	1	0	1	1	0	0	2	4	1	0	1	1	1	0	1	0	0	0	1	1	0	0	0	1	1	1	1	1	0	0
1283	2024/4/3 16:17:52	292秒	企业微信	N/A	112.227.15.40(山东-淄博)	37	2	1	2	2	20	特殊教育	1	3	0	1	1	0	1	0	1	1	0	0	0	2	2	1	1	1	1	1	0	1	1	1	0	1	0	0	0	1	1	1	1	1	1	1	0
1284	2024/4/3 16:18:33	200秒	微信	N/A	39.144.55.75(辽宁-大连)	29	2	1	2	1	20	人物形象	2	4	0	0	0	0	1	1	0	0	0	0	0	2	3	1	0	1	1	1	0	1	0	1	0	1	0	1	0	1	1	1	1	1	1	0	0
1285	2024/4/3 16:18:33	242秒	企业微信	N/A	223.104.196.88(山东-济宁)	35	2	1	1	2	20	特殊教育	1	3	1	1	0	0	1	1	1	1	1	0	0	1	3	1	1	1	1	1	0	1	1	1	0	0	0	0	1	1	1	0	1	1	1	0	0
1286	2024/4/3 16:20:05	139秒	企业微信	N/A	223.104.196.81(山东-济宁)	37	2	1	2	2	20	特殊教育	1	1	1	1	0	0	1	1	0	0	1	0	0	2	4	1	1	1	1	1	0	1	1	1	0	1	0	0	1	1	1	1	1	1	1	0	0
1287	2024/4/3 16:21:47	429秒	企业微信	N/A	223.104.196.107(山东-济宁)	37	2	1	2	2	21	特殊教育	1	2	0	1	0	1	1	1	1	1	1	1	0	1	3	1	1	1	1	1	1	1	1	1	0	1	0	0	1	0	1	1	1	1	1	0	0
2、增加新鲜刺激：每一种声音和色彩对儿童都是一种诱惑，他们的感官和眼睛需要新鲜东西的刺激。
父母应经常带孩子外出，让他们融入大自然，开阔胸襟。
3、创造欢愉的家庭气氛：幼儿期的生活环境对性格的形成和发展有着重要的作用。
父母间的亲密和谐会使孩子感到温馨和愉悦。相反，父母的不和与争吵会使孩子在心理上产生压力，久而久之会影响身心健康。
4、培养广泛的兴趣：父母应引导孩子发展多种多样的兴趣，听故事、做游戏、画画、唱歌跳舞等，父母尽量参与其中，这不仅可以开发孩子的心智，而且可以加强父母与孩子间的感情交流	15	11	11	4	2	2	2	2	2	1	2	1
1288	2024/4/3 16:23:04	284秒	企业微信	N/A	223.104.196.113(山东-济宁)	39	2	1	2	2	20	特殊教育	1	2	1	1	0	0	1	0	0	1	0	0	0	1	2	1	1	1	1	1	1	1	1	1	0	0	1	1	1	0	1	0	1	1	1	0	0
1289	2024/4/3 16:23:55	196秒	企业微信	N/A	223.96.91.202(山东-淄博)	37	2	1	1	2	20	特殊教育	1	2	0	1	0	0	1	1	0	0	0	0	0	1	3	1	1	1	1	1	1	1	1	0	0	1	1	0	1	1	1	1	0	1	0	0	0
1290	2024/4/3 16:24:33	112秒	企业微信	N/A	182.39.66.224(山东-聊城)	30	1	1	1	2	20	特殊教育	1	1	1	0	0	0	0	0	0	0	0	0	0	2	3	1	1	0	1	1	0	1	1	1	0	0	0	1	1	1	1	0	1	1	0	0	0
1291	2024/4/3 16:24:52	706秒	企业微信	N/A	223.104.196.90(山东-济宁)	34	2	1	1	2	20	特殊教育	1	3	0	1	0	0	0	0	0	0	0	0	0	1	3	1	1	1	1	0	1	1	1	1	0	0	1	1	0	1	1	1	1	1	1	0	0
1292	2024/4/3 16:25:39	172秒	企业微信	N/A	223.104.196.73(山东-济宁)	37	2	1	1	2	20	特殊教育	1	3	0	1	0	0	1	1	0	1	0	0	0	2	3	1	1	1	1	1	0	1	1	1	0	1	1	0	1	0	1	1	1	1	0	0	0
1294	2024/4/3 16:35:35	509秒	企业微信	N/A	223.96.91.202(山东-淄博)	35	2	1	2	2	21	特殊教育专业	1	3	0	1	0	0	0	0	0	0	0	0	0	2	3	1	1	1	1	0	1	1	1	1	0	1	1	0	1	0	1	1	1	1	0	0	0
1296	2024/4/3 16:38:38	320秒	企业微信	N/A	112.38.184.87(山东-济南)	39	2	1	2	2	21	特殊教育	1	2	1	1	0	0	1	1	1	1	1	0	0	1	3	1	1	1	1	1	0	1	0	1	0	1	1	1	1	1	1	1	0	1	1	1	0
1、教育训练：孤独症谱系障碍可以通得上生活中选择教育训练法，需要通过在平时加强教育训练，能够促进身体病情的恢复。
2、行为治疗：也可以通过采取行为治疗，比如在平时加强行为方面矫正，能够改善出现的孤独症。
3、家庭治疗：或者到医院进行身体相关检测，可以通过结合家庭治疗的缓解，比如患者对父母进行咨询指导了解孩子的自身情况。	16	13	10	6	2	2	2	2	2	1	2	1
1297	2024/4/3 16:39:26	153秒	手机提交	直接访问	112.224.191.84(山东-济南)	28	2	1	2	2	20	广播电视	2	2	1	0	1	1	1	1	1	1	0	0	0	1	4	1	1	1	1	1	0	1	0	1	0	1	0	1	0	1	1	0	1	1	1	1	0
1299	2024/4/3 16:50:00	166秒	企业微信	N/A	223.96.91.202(山东-淄博)	37	2	1	1	2	19	特殊教育	1	2	1	1	1	1	0	0	0	0	1	0	0	1	4	1	1	1	1	1	1	1	1	1	0	1	1	0	1	0	1	0	1	1	1	0	0
1301	2024/4/3 16:55:18	281秒	企业微信	N/A	123.132.212.210(山东-临沂)	35	2	1	2	2	20	特殊教育	1	2	1	1	0	0	0	1	1	1	0	0	0	1	3	1	1	1	1	1	1	0	1	1	0	1	0	0	0	0	1	1	1	1	1	1	0
孤独症谱系障碍，是一个比较大的范畴，每个孩子千差万别，水平不一，没有一个对所有孩子都通用的训练方案，对每个具体孩子而言，一定是个别化的训练方案，但是，训练的原则及原理是有相通之处的。
在训练前一定要对孩子做比较全面的心理评估，然后，根据评估的结果，有针对性的制定一个合乎孩子发展水平和能力的计划，一旦孩子的训练计划实施，就要认真执行计划，如果发现问题，及时查找原因，及时作出合理的调整。
训练一段时间，再做评估，了解孩子的进步，制定下一步的训练方案	15	8	12	4	2	1	2	2	2	1	2	1
1303	2024/4/3 17:00:26	298秒	手机提交	直接访问	112.224.190.209(山东-济南)	35	1	1	2	4	24	体育教育	1	2	0	1	0	0	1	0	0	0	0	0	0	2	2	1	1	0	1	1	0	1	1	1	0	1	0	0	0	0	1	1	1	1	1	0	0
1304	2024/4/3 17:02:41	186秒	企业微信	N/A	112.224.179.115(山东-济宁)	24	2	1	2	1	19	学前教育	1	5	0	0	0	1	1	1	1	0	0	0	0	2	2	1	1	0	1	1	0	0	1	0	0	1	0	0	0	0	0	0	0	1	1	1	0
1305	2024/4/3 17:05:36	304秒	手机提交	直接访问	112.224.192.66(山东-济南)	31	1	1	2	1	20	化工与制药	2	2	0	0	0	0	0	0	0	0	0	0	1	1	2	1	0	1	0	0	1	1	1	1	0	1	1	0	0	0	1	1	0	1	0	1	0
1306	2024/4/3 17:08:11	223秒	企业微信	N/A	223.104.196.69(山东-济宁)	35	2	1	2	1	20	学前教育	1	4	1	0	0	0	0	0	0	0	0	0	1	2	1	1	1	1	1	1	0	1	1	1	0	0	1	1	0	0	0	0	1	1	1	1	0
1307	2024/4/3 17:15:01	226秒	微信	N/A	39.144.0.152(山东-菏泽)	41	2	1	1	4	24	特殊教育	1	2	0	1	0	1	1	1	0	0	0	0	0	1	4	1	1	1	1	1	1	1	1	1	0	1	1	0	1	0	1	1	1	1	0	0	0
1308	2024/4/3 17:16:18	205秒	微信	N/A	39.144.0.93(山东-菏泽)	35	2	1	2	1	19	特殊教育	1	2	0	1	0	0	1	1	0	1	0	0	0	2	2	1	1	1	1	1	1	1	1	1	0	1	0	0	0	0	1	1	1	1	0	0	1
1309	2024/4/3 17:16:45	229秒	微信	N/A	39.144.0.138(山东-菏泽)	35	2	1	2	1	19	特殊教育	1	3	1	1	0	0	1	1	1	1	1	0	0	2	3	1	1	1	1	1	0	1	1	1	0	1	0	0	1	0	1	0	1	1	1	1	1
1310	2024/4/3 17:19:00	261秒	微信	N/A	112.224.184.156(山东-济南)	36	2	1	2	1	19	特殊教育	1	3	0	1	0	1	1	1	1	1	0	0	0	2	2	1	1	0	1	1	0	1	1	1	0	1	0	1	1	0	1	0	1	1	0	0	1
1311	2024/4/3 17:19:50	400秒	微信	N/A	39.144.0.87(山东-菏泽)	37	1	1	2	1	20	特殊教育	1	2	0	1	0	0	0	1	0	0	0	0	0	2	2	1	1	1	1	1	1	1	0	1	0	0	0	0	1	0	1	1	1	1	1	1	0
1312	2024/4/3 17:21:13	223秒	微信	N/A	39.144.0.103(山东-菏泽)	37	2	1	2	1	20	特殊教育	1	2	1	1	0	0	1	1	0	0	0	0	0	2	3	1	1	1	1	0	0	1	1	1	0	1	0	1	0	0	1	1	1	1	0	1	1
1313	2024/4/3 17:23:05	254秒	企业微信	N/A	223.104.196.121(山东-济宁)	29	2	1	2	1	19	早期教育	2	3	0	1	0	0	0	0	0	0	0	0	0	2	2	1	1	0	1	1	0	1	1	1	0	0	0	1	1	1	1	0	1	1	1	0	0
1314	2024/4/3 17:26:42	179秒	企业微信	N/A	223.104.196.75(山东-济宁)	35	2	1	1	1	19	早期教育	2	3	0	0	0	1	1	0	0	0	1	0	0	2	3	1	1	0	1	1	1	1	1	1	0	1	0	0	1	0	1	1	1	1	1	0	0
1315	2024/4/3 17:27:11	277秒	企业微信	N/A	223.104.196.111(山东-济宁)	37	2	1	2	1	19	早期教育	2	3	1	1	0	0	1	1	1	1	0	0	0	2	2	1	1	1	1	0	1	1	0	1	0	1	1	0	1	0	1	1	1	1	0	1	1
1316	2024/4/3 17:27:16	189秒	企业微信	N/A	112.224.186.102(山东-淄博)	33	2	1	2	1	19	早期教育	2	4	0	0	0	0	1	0	1	1	0	0	0	2	3	1	1	0	1	1	0	1	1	1	0	1	0	0	0	0	1	1	1	1	0	0	0
1317	2024/4/3 17:28:00	96秒	微信	N/A	113.126.101.127(山东-菏泽)	32	2	1	1	3	22	学前教育	1	2	0	0	0	0	0	1	0	0	0	0	0	2	1	1	1	1	1	1	1	1	1	1	0	1	1	1	0	0	1	0	1	1	1	0	0
1319	2024/4/3 17:28:20	117秒	微信	N/A	223.104.187.185(山东-潍坊)	29	2	1	2	3	22	学前教育	1	4	0	0	0	0	1	1	0	1	0	0	0	2	2	1	1	0	1	1	0	1	1	1	0	0	0	1	1	1	1	0	1	1	1	0	0
1320	2024/4/3 17:28:20	122秒	微信	N/A	223.104.195.115(山东-泰安)	29	2	1	2	4	22	学前教育	1	3	1	1	1	1	1	0	0	0	0	0	0	2	1	1	1	0	1	1	0	1	1	1	0	0	0	1	1	1	1	0	1	1	1	0	0
1323	2024/4/3 17:28:24	122秒	微信	N/A	144.52.75.43(山东-潍坊)	28	2	1	2	3	22	学前教育	1	2	0	0	0	0	1	1	0	1	0	0	0	2	2	1	1	0	1	1	0	1	1	1	0	0	0	1	0	1	1	0	1	1	1	0	0
1324	2024/4/3 17:28:26	127秒	微信	N/A	223.104.195.116(山东-泰安)	29	2	1	2	3	23	学前教育	1	2	0	1	0	0	1	1	1	1	0	0	0	2	2	1	1	0	1	1	0	1	1	1	0	0	0	1	1	1	1	0	1	1	1	0	0
1325	2024/4/3 17:28:28	123秒	微信	N/A	112.224.65.75(山东-青岛)	27	2	1	1	3	23	学前教育	1	2	0	1	0	0	1	0	0	0	0	0	0	2	2	1	1	1	1	1	0	1	0	1	0	0	0	0	1	0	1	0	1	1	1	0	0
1327	2024/4/3 17:28:45	151秒	微信	N/A	223.104.195.68(山东-泰安)	37	2	1	2	3	23	学前教育	1	2	1	1	0	0	0	1	0	0	1	0	0	2	3	1	1	1	1	1	1	1	1	1	0	1	0	1	0	0	1	0	1	1	0	0	0
1328	2024/4/3 17:28:47	127秒	微信	N/A	223.104.195.84(山东-泰安)	29	2	1	2	3	23	学前教育	1	2	1	1	0	0	0	1	1	0	0	0	0	2	2	1	1	0	1	1	1	1	1	1	0	0	0	0	0	0	1	0	1	1	1	0	0
1329	2024/4/3 17:28:48	148秒	微信	N/A	144.52.73.187(山东-潍坊)	40	2	1	1	3	22	学前教育	1	3	0	0	0	0	1	1	0	0	0	0	0	1	4	1	1	1	1	1	1	1	1	1	0	1	0	1	1	0	1	1	1	1	1	1	0
1330	2024/4/3 17:28:50	148秒	微信	N/A	223.104.195.79(山东-泰安)	26	2	1	1	3	22	学前教育	1	2	1	0	0	0	1	1	0	1	0	0	0	2	3	1	0	1	0	0	1	0	0	1	0	1	0	0	1	0	1	0	1	1	0	1	0
1331	2024/4/3 17:28:54	157秒	微信	N/A	223.104.195.77(山东-泰安)	33	2	1	1	3	22	学前教育	1	2	1	1	1	1	1	1	1	1	1	0	0	2	3	1	1	1	1	1	0	1	1	1	0	1	0	1	0	0	1	0	1	1	1	0	0
1332	2024/4/3 17:28:56	113秒	微信	N/A	223.104.195.125(山东-泰安)	30	2	1	1	3	22	学前教育	1	3	0	1	0	0	0	0	1	0	0	0	0	2	3	1	1	1	1	1	1	1	1	1	0	1	0	1	1	1	1	1	0	0	0	1	1
1333	2024/4/3 17:28:57	157秒	微信	N/A	223.104.185.45(山东-潍坊)	34	2	1	2	3	23	学前教育	1	3	0	1	0	0	0	0	0	0	0	0	0	2	3	1	1	1	1	1	0	1	1	1	0	0	0	1	1	1	1	0	1	1	1	1	0
1334	2024/4/3 17:28:59	152秒	微信	N/A	223.104.185.103(山东-潍坊)	40	2	1	1	3	23	学前教育	1	3	1	1	0	0	0	0	0	0	0	0	0	1	3	1	1	1	1	1	1	1	1	0	0	1	1	1	0	1	1	1	1	1	0	0	1
1335	2024/4/3 17:29:01	163秒	微信	N/A	223.104.195.94(山东-泰安)	38	2	1	1	3	22	学前教育	1	4	0	1	0	0	1	0	1	1	0	0	0	2	2	0	1	0	1	1	1	1	1	1	0	1	0	0	1	0	1	0	1	1	1	1	0
1336	2024/4/3 17:29:07	199秒	微信	N/A	112.224.184.161(山东-济南)	36	2	1	1	1	20	特殊教育	1	2	1	1	0	0	0	0	1	1	0	0	0	2	3	1	1	1	1	1	1	1	1	1	0	1	1	0	1	0	1	0	1	1	1	0	0
1337	2024/4/3 17:29:17	175秒	微信	N/A	144.12.86.139(山东-济南)	33	2	1	2	3	22	学前教育	1	3	1	0	0	0	1	0	0	1	0	0	0	2	1	1	1	1	1	1	0	1	1	1	0	1	0	0	1	1	0	0	1	1	1	0	0
1338	2024/4/3 17:29:20	173秒	微信	N/A	223.104.190.138(山东-济南)	35	2	1	2	4	24	学前教育	1	4	0	0	0	0	0	0	0	1	0	0	0	2	3	1	1	0	1	1	0	1	1	1	0	1	1	1	1	0	0	0	1	1	1	0	1
1339	2024/4/3 17:29:29	188秒	微信	N/A	112.224.75.100(山东-青岛)	29	2	1	2	3	23	学前教育	1	4	0	0	0	0	1	0	0	0	0	0	0	2	2	0	1	0	1	1	0	1	1	1	0	0	0	1	1	1	1	0	1	1	1	0	0
1340	2024/4/3 17:29:30	192秒	微信	N/A	223.104.190.249(山东-济南)	32	2	1	2	4	23	学前专业	1	4	0	1	0	0	1	1	0	0	0	0	0	2	2	1	1	1	1	1	0	1	1	1	0	1	0	1	1	0	1	0	1	1	1	1	1
1341	2024/4/3 17:29:34	190秒	微信	N/A	153.119.59.148(山东-青岛)	35	2	1	1	3	22	学前教育	1	2	0	1	0	1	1	0	0	0	0	1	0	1	4	1	1	1	1	1	0	1	1	1	0	1	0	0	1	0	1	0	1	1	1	0	0
1342	2024/4/3 17:29:34	192秒	微信	N/A	117.136.9.180(山东-济南)	31	2	1	1	3	22	学前教育	1	4	1	0	0	0	0	1	0	0	0	0	0	2	1	1	1	0	0	1	0	1	0	1	0	0	0	0	0	1	1	1	1	1	0	0	1
1343	2024/4/3 17:29:38	200秒	微信	N/A	223.104.195.66(山东-泰安)	29	2	1	2	4	22	学前教育	1	2	1	1	0	0	0	1	1	1	0	0	0	1	3	1	1	1	1	1	0	1	0	1	0	0	1	1	1	0	1	0	1	1	0	0	0
1344	2024/4/3 17:29:47	222秒	企业微信	N/A	112.224.186.221(山东-淄博)	35	2	1	1	1	20	托育	2	4	1	1	1	0	1	1	0	1	0	0	0	2	3	1	1	0	1	1	0	1	1	1	0	0	0	1	1	0	1	0	1	1	1	0	0
1345	2024/4/3 17:29:51	209秒	微信	N/A	223.104.195.112(山东-泰安)	37	2	1	2	3	22	学前教育	1	4	0	0	0	0	1	1	1	1	0	0	0	2	1	1	1	1	1	1	0	1	1	1	0	1	1	1	0	0	1	1	1	1	0	0	0
1346	2024/4/3 17:29:56	221秒	微信	N/A	223.104.195.99(山东-泰安)	35	2	1	2	3	23	学前教育	1	3	1	0	0	0	1	1	1	1	0	0	0	2	3	1	1	0	1	1	0	1	1	1	0	1	1	1	1	1	1	0	1	1	1	0	0
1349	2024/4/3 17:30:42	260秒	微信	N/A	182.33.190.166(山东-潍坊)	35	2	1	2	3	22	学前教育	1	3	0	1	0	0	1	1	0	1	0	0	0	2	3	1	1	1	0	1	0	1	1	1	0	1	1	1	0	1	1	1	1	1	1	1	1
1350	2024/4/3 17:30:53	272秒	微信	N/A	223.104.195.101(山东-泰安)	31	2	1	2	3	22	学前教育	1	2	0	1	0	0	0	1	0	0	0	0	0	2	3	1	1	0	1	1	0	1	1	1	0	0	0	1	1	1	1	0	1	1	1	0	0
1351	2024/4/3 17:31:09	290秒	微信	N/A	112.224.175.5(山东-济南)	34	2	1	2	3	23	学前教育	1	4	0	1	0	0	1	1	0	0	0	0	0	2	3	1	1	1	1	1	0	1	1	1	0	1	0	1	1	0	1	1	1	1	1	0	0
1352	2024/4/3 17:31:41	556秒	微信	N/A	112.224.183.203(山东-菏泽)	38	2	1	2	1	19	特殊教育	1	2	0	1	0	0	1	1	0	1	0	0	0	2	2	1	1	1	1	1	1	1	1	1	0	0	1	0	1	0	1	1	1	1	1	0	0
1353	2024/4/3 17:31:54	334秒	微信	N/A	117.136.78.25(山东-青岛)	31	2	1	2	3	22	学前教育	1	3	0	1	0	0	1	1	1	1	0	0	0	2	2	1	1	0	1	1	0	1	0	1	0	1	0	0	0	0	1	1	1	1	1	1	1
1354	2024/4/3 17:32:34	380秒	微信	N/A	144.52.72.173(山东-潍坊)	30	2	1	1	3	22	学前教育	1	2	0	1	0	0	1	0	1	1	0	0	0	2	2	1	1	0	1	1	0	1	1	1	0	1	1	0	0	1	0	1	1	1	0	0	0
1355	2024/4/3 17:32:34	373秒	微信	N/A	223.104.187.191(山东-潍坊)	29	2	1	1	4	22	学前教育	1	3	0	0	0	0	1	1	0	1	0	0	0	2	2	1	1	1	1	0	0	1	0	1	0	1	0	0	0	0	1	0	1	1	1	1	0
1356	2024/4/3 17:33:28	425秒	微信	N/A	112.224.176.218(山东-济南)	33	2	1	2	3	22	学前教育	1	2	0	0	0	0	0	0	0	1	0	0	0	2	1	1	1	1	1	1	1	1	1	1	0	0	0	1	0	0	1	1	1	1	1	1	0
1357	2024/4/3 17:33:30	218秒	微信	N/A	39.144.0.152(山东-菏泽)	41	2	1	2	4	23	特殊教育	1	2	1	1	0	0	0	1	0	0	0	0	0	1	2	1	1	1	1	1	1	1	1	1	0	1	1	0	0	0	1	1	1	1	1	0	0
1358	2024/4/3 17:34:44	251秒	微信	N/A	39.144.0.94(山东-菏泽)	39	2	1	2	1	19	特殊教育	1	2	0	1	0	1	1	1	0	1	0	0	0	2	2	1	1	0	0	0	1	1	1	1	0	1	0	1	1	1	1	1	1	1	1	1	1
1359	2024/4/3 17:34:55	515秒	微信	N/A	117.136.9.168(山东-济南)	37	2	1	2	3	21	学前教育	1	3	0	1	0	0	1	1	1	1	1	0	0	2	3	1	1	0	1	1	0	1	1	1	0	0	0	1	1	1	1	0	1	1	1	0	0
1360	2024/4/3 17:35:30	449秒	微信	N/A	39.144.0.130(山东-菏泽)	40	2	1	1	1	19	特殊教育	1	2	1	1	0	0	1	1	1	0	0	0	0	2	4	1	1	1	1	1	1	1	1	1	0	0	1	1	1	0	1	1	1	1	0	0	0
1361	2024/4/3 17:35:33	759秒	企业微信	N/A	223.96.91.202(山东-淄博)	35	2	1	2	1	20	婴幼儿托育服务与管理	2	3	1	1	1	0	1	1	0	0	1	0	0	2	3	1	1	1	1	1	0	1	1	1	0	0	0	0	1	1	1	1	1	1	1	1	0
1362	2024/4/3 17:37:20	273秒	微信	N/A	112.224.184.113(山东-济南)	40	2	1	1	4	23	特殊教育	1	2	1	1	0	0	1	0	0	0	0	0	0	1	3	1	1	1	1	1	1	1	1	1	0	0	1	1	1	0	1	1	1	1	0	0	0
1364	2024/4/3 17:46:23	183秒	企业微信	N/A	223.104.196.76(山东-济宁)	38	2	1	2	1	19	早期教育	2	2	0	1	0	0	1	1	1	1	0	0	0	2	3	1	0	1	1	1	0	1	1	1	0	1	0	1	0	0	1	1	1	1	1	0	0
1365	2024/4/3 17:49:10	124秒	企业微信	N/A	223.104.196.82(山东-济宁)	31	2	1	2	1	20	学前教育	1	4	1	0	0	0	0	0	0	0	0	0	0	2	3	1	1	0	1	1	0	1	1	1	0	1	1	1	1	0	1	1	1	1	1	0	0
1366	2024/4/3 17:52:26	170秒	手机提交	直接访问	144.12.235.74(山东-滨州)	32	1	1	1	1	20	服装与服饰设计	2	1	1	1	0	1	1	1	1	1	1	0	0	2	3	1	1	0	1	1	0	1	1	1	0	1	0	1	0	0	1	1	1	1	1	1	0
1367	2024/4/3 17:52:31	147秒	企业微信	N/A	223.96.91.202(山东-淄博)	33	2	1	1	1	19	婴幼儿托育服务与管理	2	4	0	1	0	0	1	0	1	1	0	0	0	2	3	1	1	0	1	1	0	1	1	1	0	1	0	0	1	0	1	0	1	1	0	0	0
1368	2024/4/3 17:55:40	509秒	微信	N/A	112.224.184.234(山东-济南)	39	2	1	2	1	20	特殊教育	1	3	0	1	0	0	0	1	1	0	0	0	0	2	3	1	1	1	1	1	1	1	1	1	0	1	0	0	0	1	1	1	1	1	0	0	0
给予他们心理上的一些疏导。
培养一些他们的兴趣爱好	14	12	13	5	2	2	2	2	2	1	1	1
1369	2024/4/3 17:58:16	207秒	企业微信	N/A	223.96.91.202(山东-淄博)	33	2	1	2	1	19	婴幼儿托育服务与管理	2	4	0	1	0	0	1	0	0	0	0	0	0	2	2	1	1	1	1	0	0	1	1	1	0	1	0	1	1	0	0	0	1	1	1	0	0
1370	2024/4/3 18:00:40	220秒	手机提交	直接访问	39.144.109.145(山东-聊城)	30	2	1	2	1	20	历史	1	2	1	1	1	0	1	1	0	0	0	0	0	2	2	1	1	0	1	1	0	1	1	1	0	1	0	1	0	0	1	1	1	1	0	0	0
1371	2024/4/3 18:01:17	227秒	手机提交	直接访问	223.104.194.191(山东-青岛)	32	1	1	2	1	18	机械工程	2	3	1	0	0	1	1	1	1	1	1	0	0	2	3	1	1	1	1	1	0	1	1	1	0	0	0	1	0	1	1	0	1	1	1	1	0
1372	2024/4/3 18:08:31	366秒	企业微信	N/A	223.104.196.120(山东-济宁)	40	2	1	2	2	20	特殊教育	1	2	1	1	1	1	1	1	1	1	1	1	0	1	3	1	1	1	1	1	0	1	1	1	0	1	1	1	1	0	1	1	1	1	1	0	1
1373	2024/4/3 18:11:10	360秒	企业微信	N/A	144.12.41.234(山东-淄博)	29	2	1	2	1	19	婴幼儿托育服务与管理	2	2	1	1	0	1	1	1	1	1	1	0	0	2	3	1	1	0	0	0	0	1	0	1	0	1	0	0	0	1	0	1	1	1	1	1	1
1374	2024/4/3 18:15:18	212秒	企业微信	N/A	223.104.196.126(山东-济宁)	29	2	1	2	1	20	婴幼儿托育服务与管理	2	2	1	1	1	0	1	0	0	0	1	0	0	1	3	1	1	0	1	1	0	1	1	1	0	0	0	1	0	1	1	1	0	0	1	1	0
1376	2024/4/3 18:22:51	198秒	微信	N/A	112.224.183.101(山东-菏泽)	43	2	1	1	1	19	特殊教育	1	3	0	1	1	0	1	1	1	1	1	0	0	2	2	1	1	1	1	1	0	1	1	1	0	1	1	1	0	1	1	1	1	1	1	1	1
1377	2024/4/3 18:29:59	336秒	微信	N/A	112.224.183.12(山东-菏泽)	38	2	1	2	1	19	特殊教育	1	2	1	1	0	1	1	1	1	1	1	0	0	2	3	1	1	1	1	1	0	1	1	1	0	1	0	0	1	0	1	1	1	1	0	0	1
1378	2024/4/3 19:20:44	329秒	企业微信	N/A	112.224.187.71(山东-淄博)	32	2	1	2	1	19	学前教育	1	1	1	1	1	1	1	1	1	1	0	0	0	2	3	1	1	0	1	0	0	1	0	1	0	1	0	1	0	1	1	0	1	1	1	1	0
1379	2024/4/3 19:42:44	163秒	微信	N/A	223.160.151.215(辽宁-大连)	31	1	1	1	1	19	纺织品检验与贸易	2	2	0	0	0	0	0	1	0	0	0	0	0	2	1	1	1	0	0	1	0	0	1	1	0	1	0	0	0	1	1	1	1	1	1	0	0
1381	2024/4/3 20:38:11	509秒	微信	N/A	124.132.120.227(山东-济南)	34	2	2	1	2	21	社会体育指导与管理专业	1	2	1	1	0	0	1	0	0	0	0	0	0	2	3	1	1	1	1	1	1	1	0	1	0	1	0	0	1	0	0	1	1	1	0	0	1
1383	2024/4/3 20:49:30	842秒	微信	N/A	119.181.12.194(山东-济宁)	31	2	1	2	4	22	特殊教育	1	3	0	1	0	1	1	0	0	0	0	0	0	1	3	1	1	1	1	1	0	1	1	1	0	1	0	1	1	1	1	0	1	1	1	0	1
1385	2024/4/4 23:40:50	311秒	手机提交	直接访问	182.32.2.83(山东-济南)	33	1	1	2	1	19	生物技术	2	5	0	0	0	0	1	1	1	1	0	0	0	2	2	1	1	0	1	1	1	1	1	1	0	1	0	0	0	0	1	1	1	1	1	1	0
1386	2024/4/5 15:42:30	138秒	手机提交	直接访问	182.33.132.213(山东-潍坊)	31	1	1	1	4	22	机械工程	2	2	1	0	0	0	1	1	0	1	0	0	0	2	2	1	1	1	0	1	0	1	1	1	0	1	0	1	1	0	1	1	1	1	0	1	0
1387	2024/4/6 6:21:45	263秒	手机提交	直接访问	223.104.194.178(山东-青岛)	32	1	1	2	1	20	生物制药	2	4	1	0	0	1	1	1	1	1	0	0	0	1	3	1	1	1	0	1	0	1	0	1	0	1	0	1	0	0	1	1	0	1	0	1	0
1388	2024/4/6 18:22:03	140秒	微信	N/A	117.136.103.205(安徽-合肥)	36	2	1	1	2	19	法语	2	4	0	0	1	0	1	1	1	1	0	0	0	2	3	1	1	0	1	1	0	1	1	1	0	1	0	0	1	0	1	1	1	1	1	0	0
1389	2024/4/6 18:25:39	285秒	微信	N/A	223.104.38.86(北京-北京)	30	2	1	1	2	20	日语	2	4	1	0	0	0	1	1	0	0	0	0	0	2	1	1	1	0	1	1	0	1	1	1	0	0	0	1	1	0	1	0	1	1	1	0	0
1390	2024/4/6 18:28:39	152秒	微信	N/A	106.123.150.41(新疆-乌鲁木齐)	38	2	1	1	2	20	思政	2	4	0	0	0	0	0	1	0	0	0	0	0	2	2	1	1	1	1	1	1	1	1	1	0	1	1	0	0	1	0	1	1	1	1	1	1
1391	2024/4/6 18:29:27	138秒	微信	N/A	39.144.38.136(安徽-合肥)	32	1	1	1	2	19	经济学	2	4	1	1	1	1	1	1	0	1	0	0	0	2	3	1	1	1	1	1	1	0	1	1	0	1	0	0	0	1	1	1	1	1	0	1	0
1392	2024/4/6 18:38:17	252秒	微信	N/A	223.104.41.124(北京-北京)	35	1	1	1	2	20	行政管理	2	5	1	0	0	0	0	1	0	0	0	0	0	2	1	1	1	0	1	1	0	1	1	1	0	1	0	0	0	1	1	1	1	1	1	1	1
1393	2024/4/6 18:44:34	215秒	微信	N/A	175.167.155.27(辽宁-沈阳)	33	2	1	1	2	21	法学	2	4	0	0	0	0	1	1	1	1	0	0	0	2	3	1	1	0	0	1	0	1	1	1	0	1	0	0	0	1	1	1	1	1	1	0	0
1394	2024/4/6 18:49:22	180秒	微信	N/A	39.144.28.12(河南-郑州)	35	2	1	1	2	21	俄语	2	5	1	0	0	0	1	1	0	0	0	0	0	2	1	1	1	1	1	1	0	1	1	1	0	1	0	0	0	0	0	1	1	1	1	1	0
1395	2024/4/6 18:53:23	267秒	微信	N/A	117.136.90.161(山西-太原)	37	2	1	2	2	20	广播电视学	2	4	0	0	0	0	0	1	1	1	0	0	0	2	2	1	1	1	1	1	1	1	1	1	0	0	0	1	0	1	1	1	1	1	1	0	1
1397	2024/4/6 18:56:53	253秒	微信	N/A	122.193.198.247(江苏-无锡)	33	2	1	2	2	21	商务英语	2	3	0	0	0	1	1	1	1	1	1	0	0	2	2	1	1	0	1	1	0	1	1	1	0	1	1	0	0	0	1	1	0	1	1	0	0
1398	2024/4/6 18:58:32	181秒	微信	N/A	123.184.141.122(辽宁-沈阳)	25	2	1	2	2	20	思想政治教育(师范)	1	4	0	0	0	1	1	1	0	1	0	0	0	2	2	1	0	0	1	1	0	1	0	1	0	1	0	1	0	0	1	1	1	1	1	1	1
1399	2024/4/6 18:59:32	335秒	微信	N/A	220.200.109.65(海南-海口)	35	2	1	2	2	21	市场营销	2	4	0	1	0	1	0	0	0	0	0	0	0	2	2	1	0	1	1	1	0	1	1	1	0	1	0	0	0	0	1	1	1	1	1	1	0
1400	2024/4/6 19:02:33	97秒	微信	N/A	39.144.109.177(山东-聊城)	35	1	1	2	2	20	企业管理	2	2	1	0	0	0	1	1	1	0	0	0	0	2	3	1	1	1	1	1	0	1	1	1	0	1	0	1	0	0	1	1	1	1	1	1	0
1401	2024/4/6 19:03:43	225秒	微信	N/A	117.32.249.141(陕西-西安)	33	2	1	2	1	20	俄语	2	5	0	0	1	0	1	1	0	1	0	0	0	2	2	1	1	0	0	1	0	1	0	1	0	1	0	0	0	1	1	1	1	1	0	1	0
1402	2024/4/6 19:04:30	180秒	微信	N/A	112.224.162.120(山东-济南)	34	2	1	2	2	20	思想政治教育	1	4	0	0	1	0	1	1	0	1	0	0	0	2	2	1	1	1	1	1	0	1	1	1	0	0	0	1	1	0	1	1	1	0	0	1	1
1403	2024/4/6 19:06:59	202秒	微信	N/A	110.86.217.186(福建-厦门)	37	2	1	2	2	21	英语	2	3	0	0	0	0	1	1	1	1	0	0	0	2	3	1	1	1	1	1	1	1	1	1	0	1	1	0	1	1	1	1	1	1	0	0	0
1404	2024/4/6 19:08:53	150秒	微信	N/A	223.65.98.157(江苏-南京)	35	2	1	1	2	29	生物制药	2	4	0	0	0	0	1	1	1	1	0	0	0	2	3	1	1	1	1	1	0	1	1	1	0	1	0	0	0	0	1	1	1	1	0	1	0
1405	2024/4/6 19:22:44	128秒	微信	N/A	112.224.143.196(山东-济南)	38	2	1	1	2	21	特教	1	1	1	1	1	0	1	0	1	0	0	0	0	1	5	1	1	1	1	1	0	1	1	1	0	1	1	0	1	0	1	0	1	1	1	0	0
1406	2024/4/6 19:23:24	388秒	微信	N/A	111.14.210.107(山东-济南)	44	2	1	2	2	21	特殊教育	1	2	0	1	0	0	1	0	0	1	1	0	0	1	4	1	1	1	1	1	1	1	1	1	0	1	1	1	1	1	1	1	1	1	1	0	0
1407	2024/4/6 19:35:40	211秒	微信	N/A	111.14.210.121(山东-济南)	38	2	1	1	2	20	特殊教育	1	2	1	1	0	1	0	0	0	1	1	0	0	1	4	1	1	1	1	1	0	1	1	1	0	0	1	1	1	0	1	1	1	1	0	0	0
1408	2024/4/6 19:51:53	224秒	微信	N/A	182.39.153.20(山东-枣庄)	37	2	1	1	2	20	物理学	1	4	0	1	0	0	1	1	1	1	0	0	0	2	1	1	1	1	1	1	0	1	1	1	0	1	0	1	0	0	1	1	1	1	1	0	0
1409	2024/4/6 19:52:21	188秒	微信	N/A	182.39.200.212(山东-枣庄)	40	1	1	2	2	20	特殊教育	1	2	1	1	0	0	1	0	0	0	1	0	0	1	4	1	1	1	1	1	1	1	1	1	0	1	1	0	0	0	0	1	1	1	1	0	1
1410	2024/4/6 20:01:13	133秒	微信	N/A	112.31.21.142(安徽-芜湖)	38	2	1	1	2	19	广告	2	4	0	0	0	0	1	1	0	1	0	0	0	2	1	1	1	1	1	1	0	1	1	1	0	1	1	0	1	0	1	1	1	1	1	1	0
1411	2024/4/6 20:03:55	167秒	微信	N/A	39.144.69.26(海南-海口)	33	2	1	2	2	21	农林经济管理	2	4	1	0	0	1	1	1	1	0	0	0	0	2	1	1	1	0	1	1	0	1	1	1	0	0	0	1	1	1	1	0	1	0	1	0	0
1412	2024/4/6 20:04:01	154秒	微信	N/A	120.253.196.14(上海-上海)	38	2	1	1	2	20	国际政治	2	2	1	0	1	0	0	1	1	1	1	0	0	2	2	1	1	1	1	1	0	1	1	1	0	1	0	1	0	0	1	0	1	1	1	0	0
1413	2024/4/6 20:05:28	140秒	微信	N/A	39.144.161.34(安徽-六安)	36	1	1	1	2	20	法学	2	5	0	0	0	1	1	1	0	0	0	0	0	2	2	1	1	1	1	1	0	1	1	1	0	1	0	1	1	0	1	0	1	1	1	0	0
1414	2024/4/6 20:19:36	206秒	微信	N/A	118.212.198.58(江西-赣州)	38	2	1	2	2	21	财务管理	2	4	0	0	0	0	1	0	0	0	0	0	0	2	1	1	1	1	1	1	0	1	1	1	0	0	0	1	0	1	1	1	1	1	1	1	0
1415	2024/4/6 20:24:22	120秒	微信	N/A	111.30.111.94(天津-天津)	32	2	1	1	2	20	国际组织与全球治理	2	4	0	0	0	0	1	1	1	1	0	0	0	2	2	1	1	1	1	1	0	1	1	1	0	1	0	1	0	1	1	1	1	1	1	1	0
1416	2024/4/6 20:31:32	191秒	微信	N/A	223.104.123.200(湖北-宜昌)	24	1	1	2	2	21	网络与新媒体	2	2	0	1	1	0	0	1	0	0	0	0	0	2	3	1	1	1	0	1	1	1	1	1	0	1	0	1	0	0	1	1	0	1	0	1	1
1417	2024/4/6 21:04:00	234秒	微信	N/A	61.242.134.41(湖北-武汉)	36	2	1	1	2	20	法语	2	4	0	0	0	0	1	1	1	1	0	0	0	2	3	1	1	1	1	1	1	1	1	1	0	1	0	1	0	0	1	1	1	1	0	1	0
1418	2024/4/6 21:20:48	170秒	微信	N/A	183.208.22.246(江苏-南京)	35	2	1	1	2	20	工商管理	2	3	1	0	0	1	1	0	0	0	0	0	0	2	3	1	1	0	1	1	0	1	1	1	0	1	0	0	0	1	1	1	1	1	1	0	0
1420	2024/4/6 22:31:59	485秒	微信	N/A	223.104.204.52(陕西-西安)	37	2	1	1	2	20	德语	2	5	0	0	0	1	1	1	1	1	0	0	0	1	2	1	0	1	0	1	1	1	1	0	0	1	1	1	0	1	1	1	1	0	1	1	1
1421	2024/4/7 6:55:02	434秒	微信	N/A	223.104.189.176(山东-青岛)	38	2	1	2	1	19	特殊教育	1	3	1	1	0	0	1	1	1	1	0	0	0	2	3	1	1	1	1	1	0	1	1	1	0	1	1	0	1	0	1	1	1	1	0	0	0
针对孤独症谱系障碍，我的建议如下：
1. **早期识别与干预**：孤独症谱系障碍的早期识别和干预对儿童的长期发展至关重要。家长和教育者应该了解ASD的早期迹象，并尽早寻求专业评估和干预。
2. **个别化教育计划**：每个孤独症儿童的表现和需求都是独特的，因此制定个别化的教育计划（IEP）非常必要，以满足他们的特殊教育需求。
3. **行为疗法**：应用行为分析（ABA）是一种广泛认可的治疗方法，它通过正增强和负增强来改善孤独症儿童的行为。
4. **社会技能训练**：专门设计的社会技能训练可以帮助孤独症儿童学习如何更有效地与他人交流和互动。
5. **家庭支持**：家庭支持对于孤独症儿童和他们的照顾者来说非常重要。这可能包括家庭咨询、培训和支持团体。
6. **多学科合作**：孤独症的治疗通常需要多学科团队的合作，包括心理学家、语言病理学家、职业治疗师、物理治疗师和教育专家。
7. **持续关注与支持**：孤独症谱系障碍是一种终身障碍，因此持续的关怀和支持对于孤独症个体来说非常重要，无论是在儿童、青少年还是成人阶段。
8. **倡导和宣传**：社会对孤独症谱系障碍的认识和理解对于孤独症个体的融入至关重要。通过倡导和宣传，可以提高公众意识，促进一个包容和支持的社会环境。
9. **科学研究**：继续进行科学研究，以更好地理解孤独症的成因、发展过程和有效的干预方法。
孤独症谱系障碍的管理和治疗是一个综合性的过程，需要多方面的努力和合作。通过早期干预、个性化教育、行为疗法、家庭支持和持续关怀，孤独症儿童可以更好地发展他们的潜力，并在社会中实现更好的融入。	14	14	10	5	2	2	2	2	2	1	1	1
1422	2024/4/7 11:19:28	260秒	微信	N/A	220.200.105.14(海南-海口)	34	1	1	1	2	20	旅管	2	4	1	1	0	1	1	1	1	0	0	0	0	2	2	1	1	1	0	1	1	1	1	1	0	1	0	1	0	1	1	0	1	1	0	1	1
1425	2024/4/9 17:19:20	180秒	手机提交	直接访问	112.224.143.236(山东-济南)	41	2	1	1	3	21	英语	1	3	0	1	0	0	0	1	1	1	0	0	0	2	2	1	1	1	1	1	0	1	1	1	0	1	1	1	1	1	1	1	1	1	1	1	0
1426	2024/4/15 10:07:03	136秒	微信	N/A	112.224.190.19(山东-济南)	37	1	1	1	2	20	特殊教育	1	2	0	1	0	0	1	1	1	0	0	0	0	1	4	1	1	0	1	1	0	1	1	1	0	1	1	0	0	1	1	1	1	1	1	0	0
1427	2024/4/15 10:07:06	147秒	微信	N/A	39.144.109.157(山东-聊城)	39	2	1	1	3	22	特殊教育	1	2	0	1	0	0	1	1	1	0	0	0	0	2	4	1	1	1	1	1	0	1	1	1	0	1	1	1	1	1	1	1	1	0	1	0	0
1428	2024/4/15 10:07:08	157秒	微信	N/A	39.144.109.161(山东-聊城)	40	2	1	1	3	21	特殊教育	1	2	1	1	1	0	1	0	1	1	1	0	0	1	3	1	1	1	1	1	1	1	1	1	0	1	1	0	1	1	1	0	1	1	1	0	1
1429	2024/4/15 10:07:13	147秒	微信	N/A	144.12.209.254(山东-滨州)	38	2	1	1	2	22	特殊教育	1	1	0	1	0	0	1	1	0	0	0	0	0	1	5	1	1	1	1	1	1	1	1	1	0	1	1	1	0	1	0	0	1	1	1	0	1
1430	2024/4/15 10:07:19	159秒	微信	N/A	112.224.191.221(山东-济南)	39	1	1	2	3	22	特殊教育	1	2	0	1	0	0	0	0	0	0	1	0	0	1	3	1	1	1	1	1	0	1	1	1	0	1	0	1	1	1	1	0	1	1	1	0	0
1431	2024/4/15 10:07:24	165秒	微信	N/A	223.99.9.130(山东-济南)	38	2	1	2	3	21	特殊教育	1	2	0	1	0	1	1	0	0	0	0	0	0	1	3	1	1	1	1	1	0	1	1	1	0	1	0	1	1	0	1	1	0	1	1	1	0
1432	2024/4/15 10:07:42	181秒	微信	N/A	182.33.203.197(山东-潍坊)	36	2	1	2	3	22	特教	1	3	1	1	0	0	1	1	0	0	0	0	0	1	3	1	1	1	1	1	0	0	1	1	0	1	1	0	1	0	1	1	1	1	0	0	0
1433	2024/4/15 10:07:43	150秒	微信	N/A	39.144.109.152(山东-聊城)	40	2	1	2	2	19	特殊教育	1	2	1	1	0	0	1	1	0	0	0	0	0	1	4	1	1	1	1	1	1	1	1	1	0	1	1	1	1	1	1	1	1	1	0	0	1
1434	2024/4/15 10:07:47	186秒	微信	N/A	182.33.128.197(山东-潍坊)	40	2	1	2	3	22	特殊教育	1	1	1	1	0	0	1	1	0	1	1	0	0	2	2	1	1	1	0	1	1	1	1	1	0	1	1	1	1	1	1	1	1	1	1	0	0
1435	2024/4/15 10:07:49	185秒	微信	N/A	112.224.163.145(山东-济南)	43	2	1	2	2	20	特殊教育	1	2	0	1	0	0	1	1	1	0	1	0	0	1	4	1	1	1	1	1	1	1	1	1	0	1	0	1	1	0	1	0	1	1	1	0	1
1436	2024/4/15 10:08:01	178秒	微信	N/A	144.12.154.4(山东-聊城)	40	2	1	2	2	21	特殊教育	1	2	0	1	0	0	1	0	0	0	1	0	0	1	4	1	1	1	1	1	1	1	1	1	0	1	1	1	1	0	1	1	1	1	1	0	0
1437	2024/4/15 10:08:05	165秒	微信	N/A	113.127.92.153(山东-济南)	35	1	1	1	2	20	特殊教育	1	4	1	1	0	0	0	0	0	0	0	0	0	1	2	1	1	1	1	1	0	1	1	1	0	1	1	0	1	0	1	0	1	1	1	0	0
1438	2024/4/15 10:08:14	200秒	手机提交	直接访问	182.33.16.61(山东-济宁)	42	2	1	1	3	22	特殊教育	1	3	1	1	0	0	1	1	0	0	0	0	0	1	4	1	1	1	1	1	1	1	1	1	0	1	1	1	1	1	1	1	1	1	1	0	1
1439	2024/4/15 10:08:19	192秒	微信	N/A	223.99.9.137(山东-济南)	35	2	1	2	2	20	特殊教育	1	3	0	1	1	0	0	0	0	0	0	0	0	1	3	1	1	1	1	1	1	1	1	1	0	1	1	0	1	0	1	1	1	0	1	0	0
1440	2024/4/15 10:08:23	204秒	微信	N/A	39.144.109.168(山东-聊城)	40	2	1	2	3	21	特殊教育	1	3	0	1	0	0	0	0	0	0	0	0	0	2	4	1	1	1	1	1	0	1	1	1	0	1	1	1	1	0	1	1	1	1	1	0	0
1441	2024/4/15 10:08:23	224秒	微信	N/A	223.99.9.140(山东-济南)	39	2	1	2	3	21	特殊教育	1	3	0	1	0	0	1	0	0	1	1	0	0	2	3	1	1	1	1	0	1	0	1	1	0	1	0	0	1	1	1	1	1	1	1	0	1
1442	2024/4/15 10:08:24	226秒	微信	N/A	223.99.9.132(山东-济南)	39	2	1	2	2	21	特殊教育	1	2	1	1	0	0	1	1	1	0	1	0	0	1	3	1	1	1	1	1	1	1	1	1	0	1	1	0	1	0	0	1	1	1	0	0	0
1443	2024/4/15 10:08:25	212秒	微信	N/A	39.144.109.165(山东-聊城)	45	2	1	2	3	21	特殊教育	1	2	0	1	0	0	1	1	0	1	0	0	0	1	3	1	1	1	1	1	1	1	1	1	0	1	1	1	1	1	1	1	1	1	1	1	0
1444	2024/4/15 10:08:26	229秒	微信	N/A	182.39.203.70(山东-枣庄)	34	1	1	2	2	20	特殊教育	1	2	0	1	1	1	0	0	0	0	0	0	0	1	4	1	1	1	1	1	0	1	1	1	0	1	0	1	1	0	1	1	1	0	0	0	0
1445	2024/4/15 10:08:35	235秒	微信	N/A	223.99.9.139(山东-济南)	45	2	1	2	2	21	特殊教育	1	2	1	1	0	0	1	1	1	1	0	0	0	1	4	1	1	1	1	1	1	1	1	1	0	1	1	1	1	1	1	0	1	1	1	1	0
1446	2024/4/15 10:08:35	236秒	微信	N/A	223.99.9.138(山东-济南)	44	2	1	1	3	21	特殊教育系	1	2	0	1	0	1	1	1	0	1	1	0	0	2	4	1	1	1	1	1	1	1	1	1	0	1	1	0	1	0	1	1	1	1	0	1	1
1447	2024/4/15 10:08:48	245秒	微信	N/A	182.33.221.166(山东-潍坊)	41	2	1	1	3	21	特殊教育	1	1	0	1	0	0	0	0	0	0	1	0	0	2	4	1	1	1	1	1	1	1	0	1	0	1	1	1	1	1	1	1	1	1	1	1	0
1448	2024/4/15 10:09:17	278秒	微信	N/A	112.224.162.145(山东-济南)	43	2	1	1	3	22	特殊教育	1	2	0	1	0	0	1	0	1	0	1	0	0	1	4	1	1	1	1	1	0	1	1	1	0	1	1	1	1	1	1	1	1	1	1	0	1
1449	2024/4/15 10:09:29	289秒	微信	N/A	112.224.141.148(山东-济南)	40	1	1	1	2	20	特殊教育	1	1	0	1	0	0	1	0	0	0	1	0	0	2	4	1	1	1	1	1	0	1	1	1	0	1	1	0	1	0	1	0	1	1	1	0	0
1450	2024/4/15 10:09:42	303秒	手机提交	直接访问	223.99.9.137(山东-济南)	43	2	1	2	3	21	特殊教育	1	3	1	1	0	0	0	1	0	1	0	0	0	2	4	1	1	1	1	1	1	1	1	1	0	1	1	1	1	0	1	0	1	1	1	0	0
1451	2024/4/15 10:09:51	258秒	微信	N/A	223.99.9.138(山东-济南)	34	2	1	1	2	21	特殊教育	1	2	1	1	0	0	0	1	0	1	1	0	0	1	4	1	1	1	1	1	0	1	1	1	0	0	0	0	0	0	1	1	1	1	0	0	0
1452	2024/4/15 10:09:53	309秒	手机提交	直接访问	144.12.97.69(山东-菏泽)	39	2	1	2	3	20	特殊教育	1	2	0	1	0	0	1	1	1	1	1	0	0	2	3	1	1	1	1	1	1	1	1	1	0	0	1	1	1	1	1	0	1	1	0	0	0
1453	2024/4/15 10:09:59	310秒	微信	N/A	39.144.109.189(山东-聊城)	41	2	1	2	2	21	特殊教育	1	1	1	1	0	0	1	1	1	1	1	0	0	1	4	1	1	1	1	1	0	1	0	1	0	1	1	1	0	0	1	1	1	1	1	1	0
1454	2024/4/15 10:10:29	192秒	微信	N/A	182.39.66.94(山东-聊城)	42	1	1	2	2	20	特殊教育	1	2	0	1	0	0	0	0	0	0	1	0	0	1	3	1	1	1	1	1	0	1	1	1	0	1	1	1	1	0	1	1	1	1	1	0	0
1455	2024/4/15 10:10:32	270秒	微信	N/A	182.39.201.9(山东-枣庄)	36	2	1	2	3	21	特殊教育	1	3	1	1	1	0	1	1	1	1	1	0	0	1	4	1	1	1	1	1	0	1	1	1	0	1	0	0	1	1	1	0	1	1	1	0	1
1456	2024/4/15 10:10:35	345秒	手机提交	直接访问	223.99.9.137(山东-济南)	39	2	1	2	3	21	特殊教育	1	1	0	1	1	0	1	1	1	1	1	0	0	2	3	1	1	1	1	1	1	1	1	1	0	0	1	1	1	1	1	0	1	1	1	0	0
1457	2024/4/15 10:10:42	360秒	微信	N/A	112.224.141.106(山东-济南)	42	2	1	2	2	20	特殊教育	1	2	1	1	0	0	0	0	0	1	1	0	0	1	4	1	1	1	1	1	1	1	1	1	0	1	1	0	0	1	1	0	1	1	0	0	1
1458	2024/4/15 10:10:52	354秒	微信	N/A	223.99.9.140(山东-济南)	40	2	1	2	2	21	特殊教育	1	1	1	1	0	0	1	1	1	1	0	0	0	1	4	1	1	1	1	1	1	1	1	1	0	0	1	0	1	1	1	1	1	1	0	0	0
1459	2024/4/15 10:10:52	213秒	微信	N/A	223.104.194.168(山东-青岛)	43	2	1	1	3	22	特殊教育	1	2	1	1	1	0	1	1	1	1	1	0	0	1	2	1	1	1	1	1	0	0	1	1	0	1	1	1	1	1	1	1	1	1	1	1	1
1460	2024/4/15 10:11:16	416秒	微信	N/A	223.104.190.8(山东-济南)	36	2	1	2	3	21	特殊教育专业	1	1	1	1	0	0	1	1	1	1	1	0	0	1	4	1	1	1	1	1	0	1	1	1	0	1	0	1	1	0	1	0	1	1	1	0	0
1461	2024/4/15 10:12:02	438秒	微信	N/A	223.99.9.138(山东-济南)	42	2	1	2	2	21	特殊教育	1	1	1	1	1	1	1	1	1	1	1	0	0	1	2	1	1	1	1	1	1	1	1	1	0	1	1	1	1	0	1	1	1	1	0	0	0
1462	2024/4/15 10:12:42	483秒	微信	N/A	223.99.9.130(山东-济南)	44	2	1	1	3	21	特殊教育	1	2	1	1	0	1	1	1	1	1	1	0	0	2	4	1	1	1	1	1	1	1	1	1	0	1	1	1	1	0	1	0	1	1	1	0	1
1463	2024/4/15 10:12:43	481秒	微信	N/A	182.39.45.183(山东-济南)	40	2	1	2	3	22	特殊教育	1	2	0	1	0	0	1	1	0	1	1	0	0	2	4	1	1	1	1	1	1	1	1	1	0	1	1	1	1	0	1	1	1	1	1	0	0
1464	2024/4/15 10:13:52	326秒	微信	N/A	223.99.9.139(山东-济南)	38	2	1	1	3	21	特教2101	1	3	0	1	0	0	1	0	1	1	0	0	0	2	3	1	1	1	1	1	0	1	1	1	0	1	1	0	1	0	1	1	1	1	1	0	1
1465	2024/4/15 10:14:05	567秒	手机提交	直接访问	39.144.109.135(山东-聊城)	43	2	1	2	3	22	特殊教育	1	2	0	1	0	0	1	1	1	1	1	0	0	1	3	1	1	1	1	1	1	1	1	1	0	1	1	1	1	1	1	1	1	1	1	0	0
1466	2024/4/15 10:14:06	548秒	微信	N/A	112.224.163.121(山东-济南)	42	2	1	1	3	22	特殊教育	1	2	0	1	1	0	1	1	1	0	1	0	0	1	4	1	1	1	1	1	0	1	1	1	0	1	1	0	1	1	1	1	1	1	1	0	1
1468	2024/4/15 11:10:32	276秒	微信	N/A	223.99.9.130(山东-济南)	41	2	1	1	3	21	特殊教育	1	2	0	1	0	0	0	1	0	0	0	0	0	1	3	1	1	1	1	1	0	1	1	1	0	1	1	0	1	1	1	1	1	1	1	1	0
1469	2024/4/19 11:43:02	227秒	微信	N/A	39.144.0.192(山东-菏泽)	33	2	2	1	2	20	学前教育	1	4	0	0	0	0	1	1	1	1	0	0	0	2	2	1	1	0	1	1	0	1	1	1	0	0	0	0	1	0	1	1	1	1	1	0	1
1470	2024/4/19 11:43:03	257秒	微信	N/A	223.104.194.206(山东-青岛)	36	2	1	2	2	21	学前教育	1	5	1	0	0	0	1	0	1	0	0	0	0	2	1	0	1	1	1	1	0	1	1	1	0	1	0	1	0	0	1	1	1	1	0	1	0
1472	2024/4/19 11:45:19	175秒	微信	N/A	112.224.194.44(山东-青岛)	41	2	1	2	2	21	学前教育本科	1	3	0	0	0	0	1	1	0	0	0	0	0	2	3	1	1	1	1	1	1	1	1	1	0	1	0	0	0	1	1	1	1	1	1	1	1
1474	2024/4/19 11:46:16	189秒	微信	N/A	112.224.194.77(山东-青岛)	38	2	1	2	2	20	学前教育	1	2	0	0	0	0	0	1	0	0	0	1	0	2	3	1	1	1	1	1	0	1	1	1	0	1	0	1	0	0	1	0	1	1	1	0	0
1476	2024/4/19 11:46:34	144秒	微信	N/A	223.104.194.227(山东-青岛)	34	2	1	2	2	22	学前教育	1	2	0	0	0	0	0	1	0	0	0	0	0	2	3	1	1	1	1	1	0	1	1	1	0	1	0	1	0	0	1	0	1	1	1	1	1
1477	2024/4/19 11:46:42	132秒	微信	N/A	112.9.181.2(山东-青岛)	30	2	1	2	2	20	学前教育	1	3	0	1	0	1	0	1	0	0	0	0	0	2	3	1	1	1	1	1	0	1	1	1	0	1	0	0	0	0	1	1	1	1	0	1	0
1479	2024/4/19 11:47:08	157秒	微信	N/A	223.104.194.78(山东-青岛)	30	2	1	2	2	20	学前教育	1	3	1	1	0	0	0	1	1	0	0	0	0	2	3	1	1	1	1	1	0	1	1	1	0	0	0	0	0	0	1	0	1	1	1	1	0
1480	2024/4/19 11:47:21	146秒	微信	N/A	223.96.201.84(山东-枣庄)	38	2	1	1	3	21	日语	2	5	0	0	0	0	0	0	0	1	0	0	0	2	1	1	1	1	1	1	1	1	1	1	0	1	1	0	1	0	1	1	1	1	0	0	0
1481	2024/4/19 11:47:24	165秒	微信	N/A	223.104.189.70(山东-青岛)	36	2	1	2	2	20	学前教育	1	3	0	0	0	0	1	1	0	0	0	0	0	2	3	1	1	1	1	1	0	1	1	1	0	1	1	0	1	0	1	1	1	1	1	1	0
1483	2024/4/19 11:47:36	410秒	微信	N/A	223.104.187.14(山东-青岛)	37	2	1	1	2	21	学前教育	1	2	1	0	0	0	1	1	1	1	0	0	0	2	3	1	1	1	1	1	0	1	1	1	0	1	0	0	1	0	1	1	1	1	0	1	0
1484	2024/4/19 11:47:37	122秒	微信	N/A	112.6.116.244(山东-青岛)	33	1	1	1	1	19	商务英语	2	4	0	0	0	0	0	1	0	0	0	0	0	2	1	1	1	1	1	1	1	1	1	1	0	1	0	1	1	0	1	0	1	1	1	0	0
1485	2024/4/19 11:47:54	89秒	微信	N/A	223.104.194.246(山东-青岛)	32	2	1	2	2	20	商务英语	2	4	0	0	0	0	1	1	0	1	0	0	0	2	2	1	1	1	1	1	0	1	0	0	0	1	1	0	0	0	1	1	1	1	1	0	0
1486	2024/4/19 11:47:55	154秒	微信	N/A	117.136.78.4(山东-青岛)	26	2	1	2	1	20	商务英语	2	3	1	1	1	1	1	1	1	1	1	0	0	2	3	1	1	1	1	0	0	1	0	1	0	0	0	1	1	0	0	0	1	1	1	0	0
1487	2024/4/19 11:48:00	144秒	微信	N/A	112.224.194.44(山东-青岛)	31	2	1	2	2	21	学前教育本科	1	3	0	0	0	0	0	0	0	1	0	0	0	2	3	1	1	1	1	1	1	0	1	1	0	0	0	0	0	1	1	0	1	1	1	1	0
1488	2024/4/19 11:48:00	151秒	微信	N/A	182.33.148.111(山东-潍坊)	34	2	1	2	1	19	商务英语	2	3	1	0	0	1	1	0	0	0	1	0	0	2	2	1	1	1	1	1	0	1	1	1	0	0	1	0	0	0	0	1	1	0	0	0	0
1489	2024/4/19 11:48:02	164秒	微信	N/A	223.104.194.83(山东-青岛)	27	2	1	2	1	19	商务英语	2	3	1	0	0	0	1	1	0	1	0	0	0	2	2	1	1	0	1	1	0	1	1	1	0	0	1	1	0	0	1	1	1	1	0	1	1
1490	2024/4/19 11:48:04	198秒	微信	N/A	112.6.116.243(山东-青岛)	35	2	1	2	1	20	学前教育	1	3	0	1	0	1	1	1	1	1	0	0	0	2	3	1	1	0	1	1	0	1	1	1	0	1	0	1	0	0	1	1	1	1	1	0	0
1491	2024/4/19 11:48:15	103秒	微信	N/A	112.224.195.188(山东-青岛)	28	1	1	1	2	20	商务英语	2	4	1	0	0	1	1	1	1	0	0	0	0	1	2	1	1	0	1	1	0	1	0	0	0	1	0	1	1	1	1	0	0	0	0	1	1
1492	2024/4/19 11:48:18	193秒	微信	N/A	39.144.0.202(山东-菏泽)	33	2	1	2	3	22	日语校企	2	4	0	0	0	0	1	1	0	1	0	0	0	2	2	0	0	1	1	1	1	1	1	1	0	1	0	0	0	0	1	0	1	1	0	0	0
1493	2024/4/19 11:48:23	228秒	微信	N/A	113.127.220.29(山东-济南)	37	2	1	2	3	21	日语	2	4	0	0	0	0	0	1	0	0	0	0	0	2	3	1	1	1	1	0	0	1	1	1	0	1	1	1	0	0	1	1	1	1	0	1	0
1494	2024/4/19 11:48:28	126秒	企业微信	N/A	112.224.69.179(山东-青岛)	26	2	1	2	3	23	商务英语	2	4	1	1	1	0	1	1	0	0	0	0	0	2	3	1	1	0	1	1	0	1	1	1	0	1	1	1	0	0	0	0	1	1	1	0	0
1497	2024/4/19 11:48:31	177秒	微信	N/A	223.104.194.248(山东-青岛)	32	2	1	2	1	19	商务英语	2	4	1	1	1	1	1	1	1	1	1	0	0	2	3	1	1	0	1	1	1	1	1	1	0	0	0	0	1	0	1	1	1	1	0	1	0
1498	2024/4/19 11:48:35	154秒	企业微信	N/A	112.224.187.120(山东-淄博)	37	1	1	2	4	23	市场营销	2	4	0	0	0	0	1	0	0	0	0	0	0	2	1	1	1	1	1	1	0	1	1	1	0	1	0	1	0	1	1	0	1	1	1	1	0
1499	2024/4/19 11:48:40	256秒	微信	N/A	117.136.78.16(山东-青岛)	31	2	1	1	1	20	学前教育	1	2	0	0	0	0	1	1	0	1	0	0	0	2	3	1	1	0	1	1	0	1	1	1	0	0	0	1	1	1	1	0	1	1	1	1	0
1500	2024/4/19 11:48:44	136秒	微信	N/A	223.104.194.205(山东-青岛)	32	2	1	2	2	21	商务英语	2	4	0	0	0	0	1	0	0	1	0	0	0	2	1	0	1	0	1	1	0	1	1	1	0	1	0	1	1	0	1	0	1	1	1	0	0
1501	2024/4/19 11:48:44	191秒	微信	N/A	39.144.0.199(山东-菏泽)	37	2	1	1	1	19	商务英语	2	4	0	0	0	0	1	1	1	0	0	0	0	2	2	1	1	1	1	1	0	1	1	1	0	1	1	0	0	1	1	1	1	1	1	1	0
1503	2024/4/19 11:48:48	175秒	企业微信	N/A	112.6.116.245(山东-青岛)	34	1	1	1	3	23	商务英语	2	3	1	0	0	0	0	0	0	0	0	0	0	2	3	1	1	0	1	1	0	1	1	1	0	1	0	1	0	0	1	1	1	1	0	0	0
1505	2024/4/19 11:48:50	117秒	微信	N/A	112.224.194.243(山东-青岛)	35	2	1	1	3	20	商务英语	2	4	0	0	0	0	1	0	0	0	0	0	0	2	2	1	1	1	1	1	1	1	1	1	0	1	0	1	0	1	1	1	0	0	1	1	0
1506	2024/4/19 11:48:51	166秒	微信	N/A	112.224.71.51(山东-青岛)	27	2	1	2	2	21	学前教育	1	3	0	0	0	1	0	0	1	0	1	0	0	2	3	1	1	0	1	1	0	1	1	1	0	1	0	0	0	0	0	1	1	1	1	0	0
1507	2024/4/19 11:48:58	146秒	微信	N/A	223.104.194.198(山东-青岛)	34	2	1	2	2	22	商务英语	2	3	1	0	0	0	0	0	0	0	0	0	0	2	3	1	1	1	1	1	0	1	0	1	0	1	0	1	0	1	1	1	1	1	1	1	0
1508	2024/4/19 11:48:58	130秒	微信	N/A	39.144.0.195(山东-菏泽)	35	2	1	2	3	21	日语	2	5	0	0	0	0	1	0	0	0	1	0	0	2	1	1	1	1	1	1	0	1	1	1	0	1	0	1	1	0	1	1	1	1	1	0	0
1509	2024/4/19 11:49:03	154秒	微信	N/A	112.224.156.147(山东-青岛)	35	2	1	1	2	20	商务英语	2	3	1	0	0	0	1	0	0	0	0	0	0	2	2	0	1	1	1	1	1	0	0	1	0	1	0	1	1	0	1	0	1	1	1	1	0
1510	2024/4/19 11:49:11	236秒	微信	N/A	112.224.154.96(山东-青岛)	32	2	1	2	1	20	商务英语	2	5	1	1	1	0	1	1	0	1	0	0	0	2	3	1	1	1	1	0	1	1	1	1	0	1	0	1	0	0	1	0	1	1	1	1	0
1511	2024/4/19 11:49:12	154秒	微信	N/A	39.144.0.218(山东-菏泽)	36	2	1	2	2	20	商务英语	2	2	0	0	0	0	1	1	0	0	0	0	0	1	3	1	1	1	1	1	0	1	1	1	0	0	1	1	1	1	1	0	1	1	0	0	0
1512	2024/4/19 11:49:22	245秒	微信	N/A	39.144.0.199(山东-菏泽)	29	2	1	2	1	19	商务英语	2	4	0	0	0	0	0	0	0	1	1	0	0	2	2	1	1	1	1	0	0	1	0	1	0	1	0	1	1	0	1	0	1	1	0	0	0
1513	2024/4/19 11:49:25	165秒	微信	N/A	39.144.0.197(山东-菏泽)	33	2	1	2	2	20	商务英语	2	2	0	0	0	0	0	0	1	0	0	0	0	2	3	1	1	0	1	1	0	1	1	1	0	1	0	0	0	1	1	1	1	1	1	0	0
1514	2024/4/19 11:49:27	83秒	微信	N/A	112.224.156.147(山东-青岛)	30	1	1	1	4	25	市场营销	2	2	0	0	0	0	1	0	0	0	0	0	0	2	2	1	1	0	1	1	0	1	1	1	0	0	0	1	1	1	1	0	1	1	0	1	0
1515	2024/4/19 11:49:31	210秒	微信	N/A	112.224.195.119(山东-青岛)	34	1	1	1	1	20	商务英语	2	3	1	0	0	0	1	1	0	1	0	0	0	2	3	1	1	1	1	1	0	1	0	1	0	1	0	0	0	0	1	1	1	1	1	1	0
1516	2024/4/19 11:49:37	349秒	微信	N/A	112.224.166.43(山东-青岛)	38	2	1	2	1	19	学前教育	1	2	0	1	0	0	1	1	1	1	0	1	0	2	3	1	1	0	1	1	0	1	1	1	0	1	1	1	1	0	0	1	1	1	0	1	0
1518	2024/4/19 11:49:52	130秒	微信	N/A	223.104.194.114(山东-青岛)	36	2	1	2	2	20	商务英语	2	4	0	0	0	0	0	1	0	1	0	0	0	2	1	1	1	1	1	1	1	1	1	1	0	1	0	0	0	0	1	1	1	1	0	0	0
1519	2024/4/19 11:49:52	193秒	微信	N/A	117.136.92.125(山东-青岛)	38	2	1	2	2	20	商英	2	4	0	0	0	0	0	1	0	0	0	0	0	2	2	1	1	1	1	1	0	1	1	1	0	1	1	1	1	0	1	1	1	1	1	1	1
1520	2024/4/19 11:49:58	212秒	微信	N/A	223.160.165.25(北京-北京)	36	2	1	1	2	20	商务英语	2	4	1	0	0	0	1	1	0	1	0	0	0	1	3	1	1	0	1	1	0	1	1	1	0	1	0	0	0	1	1	1	1	1	1	0	1
1521	2024/4/19 11:49:59	195秒	微信	N/A	112.6.116.243(山东-青岛)	35	2	1	2	3	22	商务英语	2	4	1	0	0	0	0	0	0	0	0	0	0	1	3	1	1	1	1	1	0	1	1	1	0	1	0	0	0	0	1	1	1	1	1	1	0
1522	2024/4/19 11:50:02	119秒	微信	N/A	112.6.116.243(山东-青岛)	29	2	1	2	3	21	商务英语	2	4	0	0	0	0	0	1	0	0	0	0	0	2	3	1	1	0	1	1	0	1	1	1	0	1	0	1	1	0	1	0	1	1	1	0	0
1523	2024/4/19 11:50:06	176秒	微信	N/A	112.224.157.5(山东-青岛)	28	2	1	2	1	22	商务英语	2	5	0	0	0	0	1	1	0	1	0	0	0	2	3	1	1	0	1	1	1	1	1	1	0	1	0	0	1	0	1	0	1	1	1	1	0
1524	2024/4/19 11:50:07	300秒	微信	N/A	112.224.156.75(山东-青岛)	37	2	1	2	1	19	商务英语	2	4	0	0	0	0	1	1	0	0	0	0	0	2	3	1	1	1	1	1	1	0	1	1	0	1	1	0	0	0	1	1	1	1	0	0	1
1526	2024/4/19 11:50:22	118秒	微信	N/A	112.224.69.249(山东-青岛)	29	2	1	2	1	18	商务英语	2	2	1	1	1	1	1	0	1	0	0	0	0	1	3	1	1	0	1	1	0	1	1	1	0	0	0	1	1	0	1	1	1	1	1	0	0
1527	2024/4/19 11:50:39	244秒	微信	N/A	223.104.187.78(山东-青岛)	33	1	1	2	3	22	商务英语	2	4	0	0	0	0	0	0	1	1	0	0	0	2	3	1	1	1	1	1	0	1	1	1	0	1	0	0	1	0	1	0	1	1	1	1	0
1530	2024/4/19 11:50:43	252秒	微信	N/A	223.104.194.116(山东-青岛)	35	2	1	2	2	21	学前教育	1	2	0	1	0	0	1	1	0	1	0	0	0	2	3	1	1	1	1	1	0	1	1	1	0	1	0	1	1	0	1	0	1	1	0	0	0
1531	2024/4/19 11:51:00	251秒	微信	N/A	112.6.116.245(山东-青岛)	40	2	1	1	3	22	商务英语	2	4	0	0	0	0	1	1	0	1	0	0	0	2	3	1	1	0	1	1	1	1	1	1	0	1	1	0	1	0	1	0	1	1	1	1	0
1532	2024/4/19 11:51:15	254秒	微信	N/A	223.104.194.126(山东-青岛)	37	2	1	2	1	19	商务英语	2	4	0	0	0	0	0	0	1	1	0	0	0	2	3	1	1	1	1	1	0	1	1	1	0	1	1	1	0	0	0	1	1	0	1	1	0
1533	2024/4/19 11:51:26	198秒	企业微信	N/A	112.224.155.202(山东-青岛)	27	2	1	2	1	20	国际商务	2	2	0	0	0	1	1	1	1	1	1	0	0	2	2	1	0	1	0	1	0	1	1	1	0	0	0	1	1	0	0	0	0	1	1	1	0
1534	2024/4/19 11:51:26	276秒	微信	N/A	39.144.0.221(山东-菏泽)	34	2	1	1	1	20	商务英语	2	4	0	0	0	0	1	0	0	1	0	1	0	2	2	1	1	1	1	1	0	1	0	1	0	1	0	1	1	0	1	1	1	1	1	1	0
1535	2024/4/19 11:51:40	127秒	企业微信	N/A	112.6.116.244(山东-青岛)	29	2	1	2	3	23	商务英语	2	3	1	0	0	0	0	0	0	0	0	0	0	2	3	1	1	0	1	1	0	1	1	1	0	0	0	1	1	1	1	0	1	1	1	0	0
1536	2024/4/19 11:51:51	318秒	微信	N/A	223.104.194.243(山东-青岛)	35	2	1	1	3	21	日语校企合作	2	2	0	0	0	0	1	0	0	0	0	0	0	2	3	1	1	0	1	1	1	1	1	1	0	1	0	0	0	0	1	1	1	1	1	0	0
1537	2024/4/19 11:51:52	238秒	微信	N/A	39.144.0.217(山东-菏泽)	37	1	1	2	2	20	商务英语	2	2	0	0	0	0	1	1	1	1	0	0	0	2	3	1	1	1	1	1	0	1	1	1	0	1	0	1	1	0	0	0	1	1	1	1	0
1538	2024/4/19 11:52:05	286秒	微信	N/A	223.104.194.219(山东-青岛)	36	2	1	1	2	20	商务英语	2	5	0	0	0	0	1	0	0	1	0	0	0	2	2	1	1	1	1	1	0	1	1	1	0	0	0	1	0	0	1	0	1	1	1	0	0
1539	2024/4/19 11:52:13	129秒	企业微信	N/A	144.12.232.204(山东-滨州)	33	2	1	1	1	20	国际商务	2	1	0	1	0	1	1	1	0	0	0	0	0	2	2	1	1	1	1	1	0	1	1	1	0	1	1	1	0	0	0	1	1	1	0	1	0
1540	2024/4/19 11:52:24	212秒	企业微信	N/A	112.6.116.246(山东-青岛)	37	2	1	2	1	23	商务英语	2	4	0	0	0	0	0	1	1	0	0	0	0	2	1	0	1	1	1	1	0	1	0	1	0	1	0	1	1	0	1	0	1	1	1	1	0
1541	2024/4/19 11:52:33	221秒	企业微信	N/A	144.12.185.169(山东-聊城)	33	2	1	2	1	22	商务英语	2	4	0	0	0	0	1	1	0	1	0	0	0	2	1	1	1	0	1	1	0	1	1	1	0	0	0	1	0	1	1	1	1	1	0	1	0
1543	2024/4/19 11:52:51	141秒	手机提交	直接访问	223.104.194.81(山东-青岛)	36	2	1	1	1	20	金融科技	2	4	1	0	0	0	0	0	0	0	0	0	0	2	2	1	1	1	1	1	0	1	1	1	0	0	0	1	0	1	1	1	1	1	0	0	0
1544	2024/4/19 11:52:53	156秒	微信	N/A	112.224.164.115(山东-青岛)	35	2	1	2	1	19	商务英语	2	4	0	0	0	0	0	1	0	1	0	0	0	2	2	0	1	1	1	1	1	1	1	1	0	1	0	1	0	0	1	0	1	1	1	0	0
1545	2024/4/19 11:52:56	487秒	微信	N/A	112.6.116.244(山东-青岛)	38	2	1	1	3	22	日语	2	3	0	0	0	0	1	1	0	1	0	0	0	2	2	1	1	1	1	1	0	1	1	1	0	1	0	0	1	0	1	1	1	1	1	0	0
1547	2024/4/19 11:53:20	261秒	微信	N/A	223.104.194.82(山东-青岛)	30	2	1	2	1	20	商务英语	2	3	0	0	0	1	1	1	1	1	0	0	0	2	3	1	1	1	0	1	0	1	0	1	0	1	0	0	0	0	0	1	1	1	0	0	0
1548	2024/4/19 11:53:29	390秒	微信	N/A	39.144.0.193(山东-菏泽)	33	2	1	2	3	21	商务英语	2	4	0	0	0	0	1	1	1	1	0	0	0	2	1	1	1	1	1	1	0	1	1	1	0	1	0	1	0	0	1	0	1	1	1	0	0
1550	2024/4/19 11:53:33	252秒	微信	N/A	112.6.116.244(山东-青岛)	39	2	2	2	2	19	商务英语	2	4	0	0	0	0	0	0	0	1	0	0	0	2	1	1	1	1	1	1	1	1	1	1	0	1	1	0	0	0	1	1	1	1	0	1	1
1551	2024/4/19 11:53:51	423秒	微信	N/A	117.136.78.20(山东-青岛)	31	2	1	2	2	22	商务英语	2	4	0	0	1	1	1	0	1	1	1	0	0	2	3	0	1	1	1	1	1	1	0	0	0	1	0	0	0	0	0	1	1	1	1	1	0
1552	2024/4/19 11:54:02	233秒	微信	N/A	223.104.194.123(山东-青岛)	28	2	1	1	1	19	学前教育	1	2	0	0	0	0	1	0	0	0	0	0	0	2	1	1	1	0	0	0	0	1	1	1	0	0	0	1	1	1	1	0	1	1	1	0	0
1555	2024/4/19 11:54:37	469秒	微信	N/A	223.104.194.200(山东-青岛)	34	2	1	2	1	19	商务英语	2	2	0	1	1	1	1	1	1	1	0	0	0	2	3	1	1	0	1	1	0	1	1	1	0	0	0	1	0	1	1	1	1	1	1	0	0
1556	2024/4/19 11:54:48	128秒	微信	N/A	223.104.194.92(山东-青岛)	36	2	1	1	2	20	商务英语	2	3	0	0	0	0	0	1	0	0	1	0	0	2	3	1	1	1	1	1	0	1	1	1	0	1	0	1	1	0	1	0	1	1	0	1	0
1557	2024/4/19 11:54:58	515秒	微信	N/A	182.33.210.44(山东-潍坊)	32	2	1	2	1	18	商务英语	2	2	0	0	0	0	0	0	1	0	0	0	0	2	2	1	1	0	1	1	0	1	1	1	0	1	0	1	1	0	1	1	1	1	1	1	0
1558	2024/4/19 11:55:15	166秒	微信	N/A	112.224.67.28(山东-青岛)	35	2	1	2	1	20	商务英语	2	5	1	1	1	1	1	1	1	1	1	0	0	2	3	1	1	1	1	1	0	1	1	1	0	1	0	1	1	0	1	1	1	1	0	0	0
1559	2024/4/19 11:56:01	176秒	手机提交	直接访问	112.224.195.10(山东-青岛)	32	2	1	1	1	21	金融科技	2	5	0	0	0	0	0	0	0	0	0	0	1	2	1	0	1	0	1	1	0	1	1	1	0	0	0	0	0	1	1	0	1	1	1	0	0
1560	2024/4/19 11:56:44	152秒	手机提交	直接访问	182.33.19.84(山东-济宁)	34	2	1	1	1	20	国际商务	2	4	0	0	0	0	1	1	0	1	0	0	0	2	1	1	1	0	1	1	0	1	1	1	0	0	0	1	1	1	1	0	1	1	1	1	0
1563	2024/4/19 11:58:03	549秒	微信	N/A	112.224.154.51(山东-青岛)	38	2	1	2	3	22	商务英语	2	4	0	0	0	0	1	1	1	1	0	0	0	2	3	1	1	1	1	1	0	1	0	1	0	1	0	0	0	1	1	1	1	1	1	0	0
1565	2024/4/19 11:58:22	150秒	微信	N/A	223.104.194.67(山东-青岛)	29	2	1	2	1	20	商务英语	1	5	0	0	0	0	1	1	0	0	0	0	0	1	3	1	1	0	1	1	0	1	1	1	0	0	0	1	1	1	1	0	1	1	1	0	0
1566	2024/4/19 11:58:44	337秒	微信	N/A	223.104.194.255(山东-青岛)	29	2	1	2	4	23	市场营销	2	3	0	0	0	0	1	1	0	1	0	0	0	2	2	1	1	0	1	1	0	1	1	1	0	0	0	1	1	1	1	0	1	1	1	0	0
1568	2024/4/19 11:59:15	282秒	微信	N/A	218.56.88.154(山东-青岛)	28	2	1	1	2	21	学前教育	1	2	1	0	0	0	1	0	0	0	0	0	0	2	3	1	1	0	1	1	0	1	1	1	0	1	0	0	0	0	1	0	1	1	1	0	0
1569	2024/4/19 11:59:45	192秒	微信	N/A	39.144.0.195(山东-菏泽)	43	2	1	2	3	21	日语	2	4	1	0	0	0	1	1	1	1	0	0	0	2	4	1	1	1	1	1	0	1	1	1	0	1	0	0	1	1	1	1	1	1	1	1	1
1570	2024/4/19 11:59:47	179秒	微信	N/A	117.136.9.181(山东-济南)	33	2	1	1	1	19	学前教育	1	4	0	0	0	0	1	0	0	0	0	0	0	2	3	1	1	0	1	1	1	1	0	1	0	1	0	0	1	0	0	0	1	1	1	0	1
1571	2024/4/19 11:59:55	153秒	微信	N/A	112.6.116.245(山东-青岛)	36	2	1	2	3	22	商务英语	2	4	0	0	0	0	0	1	0	0	0	0	0	2	3	1	1	1	1	1	0	1	1	1	0	1	1	0	0	0	1	1	1	1	0	0	0
1573	2024/4/19 12:00:10	278秒	企业微信	N/A	182.33.181.238(山东-潍坊)	32	2	1	2	1	20	国际商务	2	2	0	0	0	0	1	1	1	1	0	0	0	2	3	1	1	0	1	1	0	1	1	1	0	0	0	1	0	0	1	0	1	1	1	0	0
1574	2024/4/19 12:00:19	209秒	微信	N/A	39.144.0.196(山东-菏泽)	32	2	1	1	1	20	学前教育	1	3	1	0	0	0	1	1	1	1	0	0	0	2	3	1	1	1	1	1	0	1	1	1	0	0	0	0	0	0	1	1	1	1	0	1	0
1575	2024/4/19 12:00:29	316秒	企业微信	N/A	39.144.0.202(山东-菏泽)	26	1	2	2	2	23	财务管理	2	4	1	0	1	1	0	0	0	0	1	0	0	2	4	0	1	1	0	0	1	0	0	0	0	1	1	0	1	0	1	1	1	0	1	1	1
1576	2024/4/19 12:00:29	840秒	微信	N/A	112.224.150.152(河北-石家庄)	43	2	1	2	1	20	商务英语	2	3	0	0	0	1	0	1	0	0	1	0	0	2	3	1	1	1	1	1	0	1	1	1	0	1	1	0	1	0	1	1	1	1	1	1	0
1577	2024/4/19 12:00:30	100秒	企业微信	N/A	112.224.157.44(山东-青岛)	41	2	1	2	3	22	商务英语	2	4	0	0	0	0	1	1	0	1	0	0	0	2	3	1	1	1	1	1	0	1	1	1	0	1	0	1	0	1	1	1	1	1	1	0	0
1578	2024/4/19 12:00:38	142秒	手机提交	直接访问	117.132.7.234(山东-青岛)	32	1	1	1	1	19	金融科技	2	4	0	0	0	0	0	1	1	1	1	0	0	2	2	1	1	1	1	1	0	1	0	1	0	1	0	1	1	0	1	0	1	1	1	1	0
1580	2024/4/19 12:00:54	245秒	微信	N/A	36.113.117.132(江苏-南京)	29	1	1	1	1	19	日语	2	2	1	1	1	0	1	0	1	1	1	0	0	1	2	1	1	0	1	1	0	1	1	1	0	0	0	0	0	0	1	0	1	1	1	0	0
1581	2024/4/19 12:01:08	278秒	微信	N/A	112.224.166.217(山东-青岛)	32	1	1	1	2	20	学前教育本科	1	2	1	1	1	0	0	0	0	0	0	0	0	2	3	1	1	1	1	1	0	1	1	1	0	0	0	1	1	0	1	0	1	1	0	0	0
1582	2024/4/19 12:01:19	483秒	微信	N/A	112.224.156.58(山东-青岛)	32	2	1	2	1	18	商务英语	2	4	0	0	0	0	1	0	0	0	0	0	0	2	2	1	1	0	1	1	0	1	1	1	0	1	0	0	0	0	1	1	1	1	0	1	0
1583	2024/4/19 12:01:27	227秒	微信	N/A	112.224.65.97(山东-青岛)	29	2	1	2	1	19	国际商务	2	5	0	0	0	0	0	0	0	0	0	0	1	2	1	1	1	0	1	1	0	1	0	1	0	1	0	0	0	0	0	1	0	1	1	1	0
1584	2024/4/19 12:01:28	210秒	微信	N/A	112.224.194.25(山东-青岛)	33	1	1	2	2	22	学前教育本科	1	2	0	1	0	0	0	0	0	0	0	1	0	2	3	1	1	1	1	1	0	1	1	1	0	0	0	0	1	0	1	1	1	1	0	1	0
1585	2024/4/19 12:01:40	184秒	微信	N/A	112.6.116.246(山东-青岛)	35	2	1	2	1	20	日语	2	4	0	0	0	0	1	0	0	0	0	0	0	2	2	1	1	1	1	1	0	1	1	1	0	1	0	1	0	0	1	1	1	1	1	1	0
1586	2024/4/19 12:01:41	118秒	微信	N/A	112.224.67.167(山东-青岛)	35	2	1	2	1	20	商务英语	2	4	0	0	0	1	1	1	0	0	0	0	0	2	3	1	1	0	1	1	0	1	1	1	0	1	0	0	1	0	1	1	1	1	1	1	0
1587	2024/4/19 12:01:46	521秒	微信	N/A	223.104.194.255(山东-青岛)	31	2	1	1	4	24	市场营销	2	4	0	0	0	1	0	1	1	1	0	0	0	2	3	1	1	0	1	1	0	1	1	1	0	1	0	0	0	1	1	0	1	1	1	1	0
1588	2024/4/19 12:01:47	146秒	微信	N/A	112.224.155.102(山东-青岛)	38	2	1	2	1	19	商务英语	2	4	1	0	0	0	1	1	0	1	0	0	0	2	3	1	1	1	1	1	0	1	1	1	0	1	0	1	1	0	1	1	1	1	1	0	1
1589	2024/4/19 12:02:08	105秒	微信	N/A	112.224.164.171(山东-青岛)	29	2	1	2	1	19	日语校企合作	2	5	1	0	0	0	0	1	1	1	1	0	0	2	1	1	1	0	1	1	0	1	1	1	0	0	0	1	1	1	1	0	1	1	1	0	0
1591	2024/4/19 12:02:18	321秒	微信	N/A	223.104.194.122(山东-青岛)	38	2	1	1	2	21	学前教育	1	1	1	1	1	1	1	1	1	0	0	0	0	1	3	1	1	1	1	1	0	1	1	1	0	1	1	0	0	0	1	0	1	1	1	0	0
1592	2024/4/19 12:02:46	167秒	微信	N/A	218.56.88.154(山东-青岛)	30	2	1	1	2	21	学前教育	1	3	1	1	1	1	1	1	1	1	0	0	0	2	2	1	1	1	1	1	0	1	1	1	0	0	0	0	1	1	1	1	1	1	1	0	0
1593	2024/4/19 12:02:46	216秒	企业微信	N/A	223.104.194.112(山东-青岛)	40	2	1	2	1	19	国际商务	2	4	1	1	1	1	1	1	0	0	0	0	0	2	2	1	1	1	1	1	0	1	1	1	0	1	1	1	1	1	1	1	1	1	1	1	1
1594	2024/4/19 12:02:54	214秒	手机提交	直接访问	112.6.116.246(山东-青岛)	35	1	1	1	2	22	酒店管理	2	5	0	0	0	0	1	0	0	0	0	0	0	2	1	1	1	1	1	1	0	1	1	1	0	1	1	0	0	0	1	1	1	1	1	1	0
1595	2024/4/19 12:02:57	207秒	手机提交	直接访问	112.6.116.246(山东-青岛)	35	2	1	1	2	21	酒店管理	2	5	0	0	0	0	1	1	1	1	1	0	0	2	3	1	1	1	0	1	1	1	0	1	0	1	0	0	1	1	1	1	0	1	0	1	1
1596	2024/4/19 12:02:58	210秒	手机提交	直接访问	112.6.116.246(山东-青岛)	32	1	1	2	2	20	酒店管理	2	4	1	0	1	0	1	0	0	1	0	0	0	2	3	1	1	1	1	1	1	1	0	1	0	1	1	1	0	0	1	1	1	1	0	0	1
1597	2024/4/19 12:03:01	838秒	微信	N/A	112.224.155.254(山东-青岛)	30	2	1	2	2	20	学前教育	1	3	1	1	0	0	0	0	0	0	0	0	0	1	3	1	1	1	1	1	1	1	1	1	0	1	0	0	0	0	1	1	1	1	0	0	0
1599	2024/4/19 12:03:03	202秒	手机提交	直接访问	223.104.194.76(山东-青岛)	37	2	1	2	2	21	酒店管理	2	3	1	1	1	1	0	0	0	0	0	0	0	1	3	1	1	1	1	1	1	1	0	1	0	1	1	1	0	0	1	1	1	1	1	0	0
1600	2024/4/19 12:03:12	223秒	手机提交	直接访问	112.6.116.246(山东-青岛)	38	2	1	2	2	20	酒店管理	2	5	0	0	0	0	0	1	1	1	0	0	0	2	1	1	1	0	1	1	0	1	1	1	0	0	0	1	1	1	1	1	1	1	1	1	0
1601	2024/4/19 12:03:13	220秒	手机提交	直接访问	223.104.194.250(山东-青岛)	31	2	1	1	2	20	酒店管理	2	4	1	0	0	1	1	0	0	0	0	0	0	2	3	1	1	0	1	1	0	1	1	1	0	1	0	0	0	1	1	1	1	1	1	0	0
1602	2024/4/19 12:03:13	214秒	微信	N/A	182.33.174.252(山东-潍坊)	34	2	1	2	2	20	酒店管理	2	1	1	1	1	0	0	0	0	0	0	0	0	2	2	1	1	0	1	1	0	1	1	1	0	0	0	1	1	0	1	0	1	1	1	0	0
1603	2024/4/19 12:03:17	67秒	微信	N/A	223.104.194.225(山东-青岛)	32	2	1	1	1	19	市场营销	2	1	1	0	0	0	0	0	0	0	0	0	0	1	2	1	0	1	0	0	1	0	1	1	0	0	1	1	1	0	0	1	0	0	0	1	1
1604	2024/4/19 12:03:23	171秒	企业微信	N/A	112.6.116.245(山东-青岛)	32	2	1	1	1	19	国际商务	2	4	0	0	0	0	1	1	0	1	0	0	0	2	2	1	1	1	1	1	1	1	1	1	0	1	0	0	0	0	0	1	1	1	1	0	0
1605	2024/4/19 12:03:30	232秒	手机提交	直接访问	60.209.147.83(山东-青岛)	35	2	1	2	2	21	酒店管理	2	3	1	1	0	1	0	0	0	0	0	0	0	2	2	1	1	1	1	1	0	1	1	1	0	1	0	1	1	0	1	1	1	1	1	0	0
1609	2024/4/19 12:03:55	123秒	微信	N/A	144.12.59.103(山东-淄博)	28	2	1	1	1	19	日语	2	1	1	1	1	1	1	0	0	0	0	0	0	2	5	1	1	0	1	1	0	1	1	1	0	0	0	0	1	0	1	0	1	1	1	0	0
1612	2024/4/19 12:04:21	130秒	微信	N/A	112.224.154.137(山东-青岛)	25	1	1	1	1	19	市场营销	2	3	0	0	1	1	0	0	1	0	0	0	0	2	3	1	1	0	0	0	1	1	0	1	0	1	0	1	1	1	1	0	1	1	0	0	0
1614	2024/4/19 12:04:30	79秒	微信	N/A	112.6.116.244(山东-青岛)	31	1	1	2	1	19	物流管理本科一班	2	3	0	1	0	0	0	0	0	0	0	0	0	2	2	1	1	1	1	1	0	1	1	1	0	0	1	1	1	1	1	0	1	1	1	0	0
1616	2024/4/19 12:04:55	169秒	手机提交	直接访问	223.104.189.103(山东-青岛)	30	1	1	2	2	22	酒店管理	2	3	1	1	1	1	1	1	1	1	1	0	0	2	2	0	1	0	1	1	0	1	1	1	0	1	0	1	1	0	1	0	1	1	0	0	0
1617	2024/4/19 12:05:00	182秒	微信	N/A	112.6.116.246(山东-青岛)	30	1	1	1	1	20	物流管理	2	4	0	0	0	0	1	1	0	0	0	0	0	2	2	1	1	0	1	1	0	1	1	1	0	0	0	0	1	1	1	1	1	1	0	0	0
1618	2024/4/19 12:05:01	152秒	微信	N/A	112.224.195.46(山东-青岛)	30	1	1	2	3	21	市场营销	2	4	1	0	0	0	1	1	0	0	0	0	0	2	3	1	1	1	1	0	0	0	1	1	0	1	0	1	0	0	1	1	1	1	1	1	0
1620	2024/4/19 12:05:12	189秒	微信	N/A	112.6.116.246(山东-青岛)	33	1	1	1	1	19	物流管理	2	4	1	1	0	0	1	1	1	0	1	0	0	2	2	1	1	1	1	1	0	1	1	1	0	1	0	1	1	0	1	0	1	1	1	0	0
1621	2024/4/19 12:05:20	175秒	微信	N/A	112.224.164.170(山东-青岛)	38	1	1	2	1	21	市场营销	2	2	0	0	0	1	1	1	0	0	0	0	0	1	2	1	1	1	1	1	0	1	1	1	0	1	0	1	1	0	0	1	1	1	1	1	0
1623	2024/4/19 12:05:46	172秒	微信	N/A	112.224.166.154(山东-青岛)	35	2	1	1	1	19	日语	2	4	1	0	0	0	1	0	0	0	0	0	0	2	1	1	1	1	1	1	1	1	1	1	0	1	0	0	0	0	1	1	0	0	0	1	1
1624	2024/4/19 12:05:47	189秒	微信	N/A	223.104.193.86(山东-聊城)	35	2	1	1	3	22	市场营销	2	4	0	0	0	0	1	0	0	1	0	0	0	2	3	1	1	0	1	1	0	1	1	1	0	1	0	1	1	1	0	1	1	1	1	1	0
1625	2024/4/19 12:05:53	198秒	微信	N/A	39.144.0.203(山东-菏泽)	34	2	1	2	1	19	商务英语	2	4	0	0	0	0	1	0	0	0	0	0	0	2	2	1	1	1	1	0	0	1	0	1	0	1	1	1	0	1	1	1	1	1	1	1	0
1626	2024/4/19 12:05:57	219秒	微信	N/A	112.224.164.153(山东-青岛)	35	2	1	2	1	20	物流管理	2	2	0	1	0	1	0	0	0	0	0	0	0	2	1	0	1	1	1	1	1	1	1	1	0	1	0	1	1	0	1	0	1	1	1	0	0
1627	2024/4/19 12:05:58	214秒	微信	N/A	39.144.0.209(山东-菏泽)	37	1	1	2	1	18	物流管理	2	5	0	0	0	0	0	0	0	0	0	0	1	1	1	1	1	1	1	1	1	1	1	1	0	1	0	1	1	0	1	1	1	1	0	1	0
1628	2024/4/19 12:06:00	186秒	微信	N/A	112.224.194.121(山东-青岛)	32	2	1	1	1	20	物流管理	2	4	0	0	0	1	1	1	1	1	1	0	0	2	2	1	0	0	1	1	0	1	1	1	0	1	0	0	0	1	1	1	1	1	1	1	0
1629	2024/4/19 12:06:02	131秒	微信	N/A	113.127.73.254(山东-济南)	32	1	1	2	1	20	物流管理	2	2	0	1	0	0	1	0	0	0	0	1	0	2	2	1	1	1	1	0	0	1	1	1	0	1	0	0	0	0	1	0	1	1	1	1	0
1630	2024/4/19 12:06:02	146秒	微信	N/A	223.104.194.206(山东-青岛)	39	2	1	1	2	20	学前教育	1	2	0	1	1	0	1	1	1	1	0	0	0	1	3	1	1	1	1	1	0	1	1	1	0	1	1	1	0	1	1	1	1	1	1	0	1
1631	2024/4/19 12:06:04	176秒	微信	N/A	223.104.194.116(山东-青岛)	35	1	1	2	1	19	物流管理	2	5	0	0	0	0	0	0	0	0	0	0	1	2	1	1	1	1	1	1	0	1	1	1	0	1	1	0	0	1	1	1	1	1	1	1	0
1633	2024/4/19 12:06:18	247秒	微信	N/A	223.104.194.73(山东-青岛)	32	1	1	2	1	20	物流管理	2	3	1	1	1	1	1	1	1	1	1	0	0	2	3	1	1	0	1	1	0	1	1	1	0	1	0	1	1	0	1	1	1	1	1	0	0
1634	2024/4/19 12:06:23	249秒	微信	N/A	112.224.154.103(山东-青岛)	27	2	1	1	1	19	物流管理	2	2	1	1	0	0	0	1	1	0	0	0	0	2	4	1	1	0	1	1	0	1	1	1	0	1	0	0	0	0	1	0	1	1	1	0	0
1636	2024/4/19 12:06:31	129秒	微信	N/A	112.224.195.171(山东-青岛)	30	2	1	2	1	21	市场营销	2	4	1	1	1	1	0	0	0	0	0	0	0	2	2	1	1	1	0	1	0	1	0	1	0	1	0	0	0	0	0	1	0	1	1	1	0
1638	2024/4/19 12:06:37	201秒	微信	N/A	144.12.104.74(山东-济南)	34	2	1	2	3	24	市场营销	2	4	0	0	0	0	0	1	0	0	0	0	0	2	2	1	1	0	1	1	0	1	1	1	0	0	0	0	1	1	1	1	1	1	0	0	0
1639	2024/4/19 12:06:41	276秒	微信	N/A	39.144.0.215(山东-菏泽)	32	2	1	1	1	20	物流管理	2	4	0	0	0	1	1	1	1	0	0	0	0	2	3	0	1	1	1	1	1	1	1	1	0	1	1	0	1	0	1	0	1	1	0	0	0
1640	2024/4/19 12:06:47	207秒	微信	N/A	112.224.164.57(山东-青岛)	19	1	1	1	1	20	物流管理	2	5	0	0	0	0	0	0	0	0	0	0	1	1	1	0	0	1	0	0	1	0	0	0	0	1	1	0	0	0	0	1	0	0	0	1	1
1641	2024/4/19 12:06:51	134秒	微信	N/A	112.224.166.70(山东-青岛)	31	2	1	2	1	20	物流管理	2	5	0	0	0	0	1	0	0	0	0	0	0	2	1	1	1	0	1	1	0	1	1	1	0	1	0	1	1	1	1	0	1	1	1	0	0
1642	2024/4/19 12:06:53	261秒	微信	N/A	223.104.194.204(山东-青岛)	31	2	1	1	2	20	学前教育	1	4	0	0	0	0	0	0	0	1	0	0	0	2	1	1	1	0	1	1	0	1	1	1	0	1	0	1	0	0	1	0	1	1	1	0	0
1646	2024/4/19 12:06:59	170秒	微信	N/A	112.224.65.165(山东-青岛)	37	2	1	2	2	20	学前教育	1	1	1	0	0	0	0	0	0	1	0	0	0	2	3	1	1	1	1	1	0	1	1	1	0	1	0	1	0	0	1	1	1	1	0	0	0
1647	2024/4/19 12:07:02	259秒	微信	N/A	39.144.0.204(山东-菏泽)	34	2	1	2	2	20	学前教育	1	2	1	0	0	0	0	0	0	0	0	0	0	2	2	1	1	1	1	1	0	1	1	1	0	1	0	0	0	0	1	1	1	1	0	0	1
1648	2024/4/19 12:07:05	156秒	微信	N/A	39.144.0.201(山东-菏泽)	29	1	1	2	2	22	学前教育	1	2	1	1	0	0	0	1	1	1	0	0	0	1	4	1	1	1	1	1	0	1	1	1	0	0	0	1	1	0	1	0	1	1	1	0	0
1650	2024/4/19 12:07:16	168秒	微信	N/A	223.104.194.217(山东-青岛)	31	2	1	2	1	20	物流管理	2	1	0	1	0	1	0	0	0	1	1	0	0	2	3	1	1	0	1	1	0	1	1	1	0	0	0	1	1	0	1	1	1	1	1	1	0
1651	2024/4/19 12:07:18	145秒	微信	N/A	223.104.187.47(山东-青岛)	31	2	1	1	1	20	物流管理	2	3	1	0	0	0	1	1	1	1	0	0	0	2	3	1	1	0	1	1	0	1	1	1	0	1	0	1	1	0	1	0	1	1	1	0	0
1653	2024/4/19 12:07:24	74秒	微信	N/A	112.224.195.213(山东-青岛)	29	1	1	2	1	20	物流管理	2	1	1	0	0	0	0	0	0	0	0	0	0	1	1	1	1	1	1	0	0	1	1	1	0	0	0	1	1	1	1	0	1	1	1	0	0
1654	2024/4/19 12:07:26	157秒	微信	N/A	223.104.194.254(山东-青岛)	34	2	1	1	2	20	学前教育	1	2	0	1	0	1	1	1	0	0	0	0	0	2	3	1	1	1	1	0	0	1	1	1	0	1	0	0	0	0	1	1	1	1	0	1	0
1655	2024/4/19 12:07:28	123秒	微信	N/A	223.104.194.120(山东-青岛)	30	2	1	2	3	21	市场营销	2	4	0	0	0	0	1	0	0	0	0	0	0	2	2	1	1	0	1	1	0	1	1	1	0	0	0	1	1	1	1	0	1	1	1	0	0
1656	2024/4/19 12:07:28	132秒	微信	N/A	223.104.194.235(山东-青岛)	29	2	1	2	3	21	市场营销	2	4	0	0	0	0	0	0	0	1	0	0	1	2	1	0	1	0	1	1	0	1	1	1	0	1	0	1	1	0	1	0	1	1	1	0	0
1657	2024/4/19 12:07:31	215秒	微信	N/A	223.104.194.81(山东-青岛)	30	2	1	2	1	20	物流管理	2	3	0	0	0	0	1	0	0	0	0	0	0	2	3	1	1	1	1	1	0	1	0	1	0	1	0	0	0	0	1	1	1	1	1	1	1
1658	2024/4/19 12:07:32	293秒	微信	N/A	117.136.77.66(山东-济南)	30	2	1	2	1	19	物流管理	2	4	1	0	0	1	0	1	1	1	0	0	0	1	3	1	1	1	1	0	1	0	0	0	0	1	0	0	0	1	1	1	1	1	0	1	1
1660	2024/4/19 12:07:44	142秒	微信	N/A	112.224.71.44(山东-青岛)	37	2	1	1	1	19	商务英语	2	3	1	1	1	1	1	1	1	1	1	0	0	1	4	1	1	1	1	1	0	1	1	1	0	0	1	1	1	1	1	1	1	1	1	0	0
1661	2024/4/19 12:07:47	308秒	微信	N/A	223.104.194.202(山东-青岛)	29	2	1	2	3	22	市场营销	2	4	0	0	0	0	1	1	0	0	0	0	0	2	2	1	1	0	1	1	0	1	1	1	0	1	0	0	0	0	1	0	1	1	1	1	0
1662	2024/4/19 12:07:59	219秒	微信	N/A	223.104.194.242(山东-青岛)	34	2	1	1	1	20	市场营销	2	4	0	0	0	0	1	1	1	1	0	0	0	2	1	1	1	1	1	1	0	1	1	1	0	1	1	0	0	0	1	1	1	1	0	1	0
1663	2024/4/19 12:08:05	251秒	微信	N/A	112.224.154.252(山东-青岛)	18	1	1	2	1	19	物流管理	2	4	0	1	0	0	1	1	1	0	0	0	0	1	3	1	1	1	0	0	1	0	0	0	0	1	1	0	0	0	0	1	0	1	1	0	0
1664	2024/4/19 12:08:16	212秒	微信	N/A	112.6.116.246(山东-青岛)	29	1	1	1	1	20	物流管理	2	2	1	1	1	0	0	0	0	0	0	0	0	1	1	1	1	1	0	1	0	1	1	1	0	0	0	1	1	0	1	1	1	1	1	0	0
1665	2024/4/19 12:08:18	283秒	微信	N/A	112.224.195.13(山东-青岛)	35	2	1	2	3	22	市场营销	2	3	0	0	0	0	0	1	0	0	0	0	0	2	2	1	1	0	1	1	0	1	1	1	0	1	0	0	0	0	1	0	1	1	1	1	0
1666	2024/4/19 12:08:25	150秒	微信	N/A	112.6.116.244(山东-青岛)	35	1	1	2	1	19	物流管理	2	4	0	0	0	0	1	1	1	1	0	0	0	2	3	1	1	1	1	1	0	1	1	1	0	1	0	1	1	0	1	1	1	1	0	1	0
1668	2024/4/19 12:08:32	140秒	微信	N/A	112.224.75.144(山东-青岛)	36	2	1	1	1	19	财务管理	2	4	1	0	0	0	0	1	0	0	0	0	0	2	1	1	1	1	1	1	0	1	1	1	0	1	0	1	0	0	1	1	1	1	1	1	0
1669	2024/4/19 12:08:32	130秒	微信	N/A	223.104.194.110(山东-青岛)	31	2	1	2	2	20	学前教育	1	4	0	0	0	0	1	0	0	0	0	0	0	2	3	1	1	0	1	1	0	1	1	1	0	1	0	0	0	1	1	0	1	1	1	0	0
1670	2024/4/19 12:08:35	136秒	微信	N/A	112.224.164.122(山东-青岛)	29	2	1	1	1	19	财务管理	2	4	0	1	1	1	1	1	1	1	0	0	0	2	3	1	1	0	1	1	0	1	1	1	0	0	0	1	1	1	1	0	1	1	1	0	0
1671	2024/4/19 12:08:37	166秒	微信	N/A	39.144.0.215(山东-菏泽)	31	1	1	2	1	19	财务管理	2	2	1	0	0	0	0	0	0	0	0	0	0	1	3	1	1	0	1	1	0	1	1	1	0	0	0	0	0	0	1	1	1	1	0	0	1
1672	2024/4/19 12:08:38	306秒	微信	N/A	223.104.187.95(山东-青岛)	43	2	1	2	1	20	物流管理	2	5	0	0	0	0	1	0	1	1	0	0	0	2	3	1	1	1	1	1	0	1	1	1	0	1	1	0	1	1	0	1	1	1	1	1	1
1673	2024/4/19 12:08:43	125秒	手机提交	直接访问	112.224.154.13(山东-青岛)	29	2	1	2	2	21	酒店管理	2	3	1	1	1	0	0	0	0	0	0	0	0	2	3	1	1	0	1	1	0	1	1	1	0	1	0	0	0	0	0	0	1	1	1	1	0
1674	2024/4/19 12:08:43	129秒	微信	N/A	223.104.194.117(山东-青岛)	20	2	1	2	1	18	物流管理	2	4	0	0	0	0	0	1	0	1	0	0	0	2	3	0	0	1	0	0	0	0	0	0	0	1	0	0	0	1	1	1	1	1	1	1	0
1675	2024/4/19 12:08:59	169秒	微信	N/A	112.224.194.24(山东-青岛)	22	2	1	2	1	19	财务管理	2	4	0	0	0	0	0	1	0	0	0	0	0	2	2	1	0	0	0	1	0	0	0	1	0	0	0	0	0	0	0	1	1	1	0	1	1
1676	2024/4/19 12:09:03	163秒	微信	N/A	223.104.194.253(山东-青岛)	34	2	1	2	1	19	财务管理	2	3	0	0	0	0	0	0	0	1	0	0	0	2	2	1	1	0	1	1	0	1	1	1	0	1	0	0	0	1	1	0	1	1	1	0	0
1677	2024/4/19 12:09:10	175秒	微信	N/A	112.224.194.214(山东-青岛)	31	2	1	2	1	20	物流管理	2	4	0	0	0	0	1	1	1	1	1	0	0	2	2	1	1	0	1	1	0	1	1	1	0	1	0	0	0	0	1	1	1	1	1	0	0
1678	2024/4/19 12:09:11	169秒	微信	N/A	39.65.102.184(山东-青岛)	31	2	1	2	1	20	财务管理	2	4	1	0	0	1	1	1	0	1	0	0	0	2	3	1	1	1	0	1	1	1	0	1	0	1	0	1	0	1	1	1	1	1	1	1	0
1679	2024/4/19 12:09:13	181秒	微信	N/A	112.224.166.222(山东-青岛)	31	2	1	2	1	19	物流管理	2	2	1	1	1	1	1	1	1	1	1	0	0	2	4	1	1	0	1	1	0	1	1	1	0	0	0	1	1	0	1	0	1	1	1	0	0
1680	2024/4/19 12:09:17	139秒	微信	N/A	112.224.67.200(山东-青岛)	34	2	1	1	2	20	学前教育	1	4	0	0	0	0	0	1	0	1	0	0	0	2	2	1	1	0	1	1	0	1	1	1	0	1	0	1	1	1	0	0	1	1	1	0	0
1681	2024/4/19 12:09:18	187秒	手机提交	直接访问	223.104.194.207(山东-青岛)	27	1	1	1	2	20	酒店管理	2	4	0	0	0	0	1	1	0	0	0	0	0	2	1	0	1	1	0	1	1	1	1	1	0	0	0	1	1	0	1	1	1	1	1	0	0
1682	2024/4/19 12:09:20	315秒	微信	N/A	223.104.194.68(山东-青岛)	37	2	1	2	1	19	物流管理	2	4	0	0	0	1	1	1	0	1	0	0	0	2	2	1	1	1	1	1	0	1	0	1	0	1	1	0	0	0	1	1	1	1	0	1	0
1685	2024/4/19 12:09:25	166秒	微信	N/A	117.136.92.90(山东-青岛)	31	1	1	1	1	19	物流管理	2	4	0	0	0	0	0	0	0	0	0	0	1	2	1	0	0	1	1	1	0	1	1	1	0	0	0	0	0	0	1	1	1	1	1	0	0
1686	2024/4/19 12:09:29	257秒	微信	N/A	112.224.166.6(山东-青岛)	35	2	1	2	1	20	市场营销	2	3	1	0	0	1	1	1	1	1	0	0	0	1	3	1	1	1	0	1	0	1	1	1	0	0	0	1	1	0	1	0	1	1	1	0	0
1687	2024/4/19 12:09:33	141秒	微信	N/A	112.6.116.246(山东-青岛)	30	1	1	2	1	22	市场营销	2	4	0	0	0	0	0	0	0	0	0	0	1	2	2	1	1	1	1	1	0	1	1	1	0	1	0	1	1	0	1	0	1	1	1	0	0
1688	2024/4/19 12:09:34	192秒	微信	N/A	112.224.195.12(山东-青岛)	32	2	1	1	1	19	物流管理	2	5	0	0	0	0	0	0	0	1	0	0	0	2	2	1	0	1	1	1	0	1	1	1	0	0	0	1	1	0	1	1	1	1	0	0	0
1689	2024/4/19 12:09:35	401秒	微信	N/A	117.132.7.233(山东-青岛)	30	1	1	2	1	19	物流管理	2	2	1	1	1	1	1	1	1	1	1	0	0	2	3	1	1	0	0	1	1	1	0	1	0	1	0	0	1	0	1	1	1	1	1	0	0
1690	2024/4/19 12:09:40	180秒	微信	N/A	112.6.116.244(山东-青岛)	33	1	1	2	1	18	金融科技	2	4	1	0	0	0	1	0	1	1	0	0	0	2	2	1	1	1	1	1	0	1	1	1	0	1	0	1	0	0	1	1	1	1	1	0	0
1692	2024/4/19 12:09:43	186秒	微信	N/A	112.224.195.98(山东-青岛)	33	2	1	2	1	19	商务英语	2	4	1	1	1	1	1	1	1	1	1	0	0	2	2	1	1	1	1	1	1	1	1	1	0	1	0	0	0	0	1	1	1	1	1	0	0
1694	2024/4/19 12:09:43	172秒	微信	N/A	112.224.194.197(山东-青岛)	30	2	1	2	1	19	学前教育	1	2	0	1	0	1	0	0	1	0	0	0	0	2	3	1	1	0	1	0	0	1	1	1	0	1	0	0	0	1	1	1	1	1	1	1	1
1696	2024/4/19 12:10:10	195秒	微信	N/A	39.144.0.198(山东-菏泽)	33	1	1	1	1	19	财务管理	2	4	0	0	0	0	0	0	1	1	0	0	0	2	2	1	1	0	1	1	0	1	1	1	0	1	0	1	0	0	1	1	1	1	1	1	0
1697	2024/4/19 12:10:23	207秒	微信	N/A	223.104.194.81(山东-青岛)	38	2	1	2	1	19	财务管理	2	4	1	0	0	0	0	0	0	0	0	0	0	2	1	1	1	1	1	1	1	1	1	1	0	1	1	0	0	0	1	1	1	1	1	0	0
1698	2024/4/19 12:10:28	405秒	微信	N/A	223.104.194.94(山东-青岛)	34	1	1	2	1	19	物流管理	2	4	0	0	0	0	1	1	1	0	0	0	0	2	1	1	1	1	1	1	0	1	1	1	0	1	0	1	1	0	1	0	1	1	1	0	0
1699	2024/4/19 12:10:37	210秒	微信	N/A	113.127.198.236(山东-济南)	37	1	1	1	1	20	财务管理	2	5	1	0	0	0	1	0	0	0	0	0	0	1	4	1	1	1	1	1	1	1	1	1	0	1	0	0	1	1	1	1	1	1	1	0	0
1700	2024/4/19 12:10:42	303秒	微信	N/A	112.224.157.53(山东-青岛)	34	2	1	2	1	19	商务英语	2	2	0	0	0	1	1	1	0	0	0	0	0	2	2	1	1	1	1	1	1	1	1	1	0	1	0	1	0	0	1	0	1	1	1	0	0
1701	2024/4/19 12:11:18	185秒	微信	N/A	112.224.205.190(山东-潍坊)	30	1	2	2	3	22	市场营销	2	4	1	0	0	0	1	0	0	0	0	0	0	2	2	1	1	1	1	1	1	1	1	1	0	1	1	1	0	1	1	0	1	1	1	1	1
1702	2024/4/19 12:11:19	179秒	手机提交	直接访问	223.104.194.194(山东-青岛)	35	1	1	2	1	20	金融科技	2	4	1	1	1	1	1	1	1	1	1	0	0	2	1	1	1	0	1	1	0	1	1	1	0	1	0	1	0	0	1	1	1	1	1	1	0
1703	2024/4/19 12:11:27	143秒	微信	N/A	223.104.194.123(山东-青岛)	29	2	1	1	1	18	金融科技	2	2	0	0	0	0	1	1	1	0	1	0	0	2	3	1	1	0	1	1	0	1	1	1	0	0	0	1	1	0	1	0	0	0	1	1	0
1705	2024/4/19 12:11:31	132秒	微信	N/A	223.104.194.218(山东-青岛)	34	2	1	2	2	21	商务英语	2	2	0	0	0	0	0	0	0	0	1	0	0	2	2	1	1	1	1	1	1	1	1	1	0	1	0	1	0	0	1	1	1	1	0	0	0
1706	2024/4/19 12:11:33	154秒	微信	N/A	112.6.116.244(山东-青岛)	22	1	1	2	1	19	金融科技	2	5	0	0	0	0	0	1	1	0	0	0	0	2	1	1	0	1	0	0	1	0	0	0	0	1	0	0	0	0	1	1	1	1	1	0	0
1707	2024/4/19 12:11:41	322秒	微信	N/A	112.224.164.108(山东-青岛)	28	2	1	2	1	20	市场营销	2	4	0	0	0	0	1	1	0	1	0	0	0	2	2	1	0	0	0	1	1	1	0	1	0	1	0	1	1	0	1	1	1	1	1	0	0
1708	2024/4/19 12:11:49	118秒	微信	N/A	223.104.194.67(山东-青岛)	35	2	1	1	1	19	市场营销	2	3	0	1	0	0	1	1	0	0	0	0	0	2	1	1	1	1	1	1	0	1	1	1	0	1	0	1	1	0	1	0	1	1	1	0	0
1709	2024/4/19 12:11:52	335秒	微信	N/A	112.224.154.90(山东-青岛)	31	2	1	2	1	21	财务管理	2	3	0	0	0	0	0	1	1	0	0	0	0	2	3	1	1	1	1	1	1	1	1	1	0	1	0	0	0	0	0	1	1	1	1	1	0
1710	2024/4/19 12:11:58	175秒	微信	N/A	223.104.194.228(山东-青岛)	34	2	2	1	1	19	金融科技	2	3	1	0	0	0	1	1	1	1	1	0	0	2	3	1	1	1	1	1	0	1	1	1	0	0	0	0	0	0	1	0	1	1	1	1	0
1712	2024/4/19 12:12:05	167秒	微信	N/A	112.224.157.98(山东-青岛)	33	2	1	2	1	20	商务英语	2	4	0	0	1	1	1	1	1	1	0	0	0	2	1	1	1	0	1	1	0	1	0	1	0	1	0	0	0	1	0	1	1	1	1	1	0
1713	2024/4/19 12:12:07	167秒	微信	N/A	223.104.194.255(山东-青岛)	32	2	1	2	1	20	市场营销	2	4	0	0	0	0	0	1	1	0	0	0	0	2	3	1	1	0	1	1	0	1	1	1	0	1	0	0	0	0	0	1	1	1	0	0	0
1715	2024/4/19 12:12:13	83秒	微信	N/A	112.224.75.203(山东-青岛)	31	2	1	1	1	19	商务英语	2	1	1	1	1	1	0	0	0	0	0	0	0	2	3	1	1	0	1	1	0	1	1	1	0	0	0	1	1	1	1	1	1	1	1	0	0
1716	2024/4/19 12:12:21	170秒	微信	N/A	223.104.194.196(山东-青岛)	30	1	1	2	1	19	市场营销	2	5	0	0	0	0	0	0	0	0	0	0	1	2	1	1	1	0	1	1	0	1	1	1	0	0	0	1	1	1	1	0	1	1	1	0	0
1717	2024/4/19 12:12:25	83秒	微信	N/A	112.224.195.102(山东-青岛)	32	1	1	2	1	18	金融科技	2	4	1	0	0	0	1	1	1	0	0	0	0	2	2	1	1	1	1	1	0	1	1	1	0	1	0	1	0	1	1	0	1	1	1	0	0
1718	2024/4/19 12:12:27	239秒	微信	N/A	223.104.194.198(山东-青岛)	23	1	1	2	1	20	财务管理	2	4	0	1	0	0	1	0	0	0	0	0	0	1	3	1	1	1	0	0	0	0	1	0	0	0	0	1	0	1	1	1	1	1	0	0	1
1720	2024/4/19 12:12:42	214秒	微信	N/A	223.104.194.110(山东-青岛)	34	2	1	1	1	19	财务管理	2	4	0	0	0	0	1	1	1	1	1	0	0	2	3	1	1	1	1	1	0	1	1	1	0	0	0	0	1	0	1	0	1	1	1	0	0
1721	2024/4/19 12:12:50	225秒	微信	N/A	223.104.194.127(山东-青岛)	28	2	1	1	1	19	金融科技	1	3	0	0	0	0	1	0	0	0	1	0	0	2	3	1	1	1	1	1	0	1	1	1	0	0	0	0	0	1	1	0	1	1	1	0	0
1722	2024/4/19 12:12:50	177秒	微信	N/A	112.6.116.246(山东-青岛)	34	2	1	2	1	19	市场营销	2	4	0	1	1	1	1	1	1	1	0	0	0	2	1	1	1	1	1	1	0	1	1	1	0	1	1	1	0	0	1	0	1	1	1	0	0
1723	2024/4/19 12:12:52	203秒	微信	N/A	223.160.160.144(山东-济南)	32	2	1	2	1	19	市场营销	2	4	1	0	0	0	1	1	0	1	0	0	0	2	2	1	1	0	1	1	0	1	1	1	0	1	0	1	0	0	1	1	1	1	1	0	0
1724	2024/4/19 12:12:56	237秒	微信	N/A	218.56.88.154(山东-青岛)	33	2	1	1	2	20	学前教育	1	3	0	1	0	1	1	1	1	1	1	0	0	2	3	1	1	0	1	1	0	1	1	1	0	0	0	0	1	0	1	1	1	1	1	1	0
1726	2024/4/19 12:13:16	164秒	微信	N/A	117.132.7.234(山东-青岛)	34	1	2	1	1	20	物流管理	2	4	0	0	0	0	0	0	0	1	0	0	0	2	2	1	1	0	1	1	0	1	1	1	0	1	0	1	1	1	1	1	1	1	1	0	0
1727	2024/4/19 12:13:25	178秒	企业微信	N/A	223.104.194.104(山东-青岛)	28	2	1	1	1	20	国际商务	2	3	1	0	0	0	1	0	0	0	0	1	0	2	2	1	1	0	1	1	0	1	1	1	0	0	0	1	0	1	1	0	1	1	1	0	0
1728	2024/4/19 12:13:34	267秒	微信	N/A	112.6.116.245(山东-青岛)	37	1	1	2	1	18	物流管理	2	2	0	1	0	1	0	1	0	0	0	0	0	2	3	1	1	1	1	1	1	1	1	1	0	1	1	0	1	0	1	0	1	1	1	0	0
1729	2024/4/19 12:13:42	313秒	手机提交	直接访问	112.6.116.246(山东-青岛)	33	1	1	1	1	20	国际商务	2	3	1	0	0	1	1	1	1	0	0	0	0	2	3	1	1	1	1	1	1	1	0	1	0	1	1	0	0	0	1	1	1	1	0	1	0
1731	2024/4/19 12:14:09	255秒	微信	N/A	223.104.194.197(山东-青岛)	32	1	1	1	1	19	物流管理	2	5	0	0	0	0	0	1	0	0	0	0	0	2	2	0	1	1	1	1	0	1	1	1	0	0	0	1	1	0	1	0	1	1	0	0	0
1732	2024/4/19 12:14:27	277秒	微信	N/A	223.104.194.224(山东-青岛)	33	2	1	2	1	22	市场营销	2	2	0	1	0	1	0	1	1	1	0	0	0	1	4	1	1	1	1	1	0	1	1	1	0	1	0	0	1	0	1	0	1	1	1	0	0
1734	2024/4/19 12:14:51	107秒	微信	N/A	112.224.164.150(山东-青岛)	28	2	1	2	1	19	金融	2	4	1	0	0	0	0	0	0	0	0	0	0	2	2	1	1	0	1	0	0	1	1	1	0	0	0	1	1	1	1	0	1	1	1	0	0
1735	2024/4/19 12:15:00	255秒	微信	N/A	223.104.194.227(山东-青岛)	39	2	1	2	2	20	学前教育	1	3	1	0	0	1	1	1	0	0	0	0	0	2	2	1	1	1	1	1	0	1	1	1	0	1	1	1	1	0	0	1	1	1	1	0	1
1736	2024/4/19 12:15:07	122秒	微信	N/A	223.104.194.127(山东-青岛)	30	2	1	1	1	19	金融科技	1	3	0	1	0	0	0	0	0	0	1	0	0	1	3	1	1	0	1	1	0	1	0	1	0	0	0	1	1	1	1	0	1	1	1	0	0
1737	2024/4/19 12:15:11	264秒	微信	N/A	223.104.194.82(山东-青岛)	36	2	1	2	1	19	金融科技	2	4	1	0	0	0	1	1	1	1	0	0	0	2	3	1	1	0	1	1	1	1	1	1	0	1	0	1	0	1	1	1	1	1	1	0	0
1739	2024/4/19 12:15:17	211秒	微信	N/A	39.144.0.222(山东-菏泽)	31	2	1	2	1	20	商务英语	2	4	0	0	0	0	1	1	0	0	0	1	0	2	2	1	1	0	1	1	0	1	1	1	0	1	0	1	0	0	1	1	1	1	1	0	1
1740	2024/4/19 12:15:31	544秒	微信	N/A	112.6.116.244(山东-青岛)	34	2	1	2	3	23	市场营销	2	4	1	0	0	0	1	1	0	1	0	0	0	1	3	1	1	1	1	1	0	1	1	1	0	1	0	0	0	0	1	0	1	1	0	0	0
1741	2024/4/19 12:15:33	128秒	微信	N/A	112.6.116.243(山东-青岛)	33	1	1	2	1	20	物流管理	2	3	1	1	1	0	1	0	0	0	0	0	0	2	3	1	1	1	1	1	0	1	1	1	0	0	0	1	1	1	1	0	1	1	1	0	0
1742	2024/4/19 12:15:52	321秒	微信	N/A	223.104.194.69(山东-青岛)	40	2	1	1	1	19	物流管理	2	5	0	0	0	0	1	1	0	0	0	0	0	2	2	1	1	1	1	1	1	1	1	1	0	1	0	0	1	0	1	1	1	1	1	0	0
1743	2024/4/19 12:16:06	365秒	微信	N/A	223.104.194.198(山东-青岛)	36	2	1	2	1	19	物流管理	2	5	0	0	0	0	0	1	0	0	0	0	0	2	1	0	0	1	1	1	1	1	1	1	0	1	0	1	0	0	1	1	1	1	1	0	1
1744	2024/4/19 12:16:11	146秒	微信	N/A	112.224.157.150(山东-青岛)	37	2	1	2	1	20	物流管理	2	4	0	0	0	0	1	0	0	1	0	0	0	2	1	1	1	1	1	1	0	1	1	1	0	1	1	0	1	0	1	1	1	1	1	0	0
1745	2024/4/19 12:16:32	241秒	微信	N/A	223.104.187.31(山东-青岛)	32	2	1	2	1	19	商务英语	2	4	0	0	0	0	1	1	1	1	1	0	0	2	2	1	1	1	1	1	0	1	1	1	0	0	0	1	1	1	1	0	1	1	1	0	0
1746	2024/4/19 12:16:45	121秒	微信	N/A	117.136.92.47(山东-青岛)	35	2	1	2	1	19	金融科技	2	4	0	0	0	0	1	1	0	0	0	0	0	2	1	1	1	1	1	1	0	1	1	1	0	1	0	1	1	0	1	0	1	1	1	0	0
1747	2024/4/19 12:16:45	250秒	微信	N/A	112.6.116.246(山东-青岛)	33	1	1	2	1	21	物流管理	2	4	0	0	0	0	1	1	0	1	0	0	0	2	3	1	1	0	1	1	0	1	1	1	0	1	0	1	0	1	1	0	1	0	1	0	0
1748	2024/4/19 12:16:58	185秒	微信	N/A	112.6.116.244(山东-青岛)	36	1	1	1	1	19	金融科技	2	5	0	0	0	0	0	0	1	0	1	0	0	2	1	0	1	1	1	1	1	1	1	1	0	1	0	1	0	1	1	1	1	1	0	1	0
1749	2024/4/19 12:17:03	93秒	微信	N/A	223.104.194.249(山东-青岛)	26	2	1	2	1	20	财务管理	2	3	0	0	0	0	1	0	0	0	0	0	0	2	2	1	1	0	0	1	0	1	1	1	0	0	0	0	1	0	1	0	1	1	1	0	0
1750	2024/4/19 12:17:24	84秒	手机提交	直接访问	112.224.75.131(山东-青岛)	22	1	1	1	2	22	市场营销	2	5	0	0	0	0	0	0	0	0	0	0	1	2	1	0	0	1	0	0	1	0	0	0	0	1	1	0	0	1	1	0	1	1	1	0	0
1751	2024/4/19 12:17:26	324秒	微信	N/A	112.224.194.76(山东-青岛)	35	2	1	1	1	19	金融科技	2	4	0	0	0	0	1	0	0	1	0	0	0	2	3	1	1	1	1	1	0	1	1	1	0	1	1	1	0	0	1	0	1	0	0	1	0
1754	2024/4/19 12:17:54	145秒	微信	N/A	112.224.154.154(山东-青岛)	34	1	1	2	1	19	市场营销	2	4	0	0	0	0	0	0	0	0	0	0	1	2	2	1	1	1	1	1	1	1	1	1	0	1	0	0	0	0	1	1	1	1	0	1	0
1755	2024/4/19 12:18:00	242秒	微信	N/A	39.144.0.197(山东-菏泽)	29	2	1	1	3	22	商务英语	2	4	0	0	0	0	1	0	1	1	1	0	0	2	2	1	0	0	1	1	0	1	1	1	0	1	0	0	0	1	1	1	1	1	1	0	0
1756	2024/4/19 12:18:05	174秒	手机提交	直接访问	223.104.194.83(山东-青岛)	33	2	1	2	2	21	市场营销	2	4	0	0	0	0	1	1	0	1	0	0	0	2	2	1	1	1	1	1	0	1	1	1	0	1	0	0	1	0	1	1	1	1	1	1	0
1757	2024/4/19 12:18:15	153秒	手机提交	直接访问	112.6.116.244(山东-青岛)	31	1	1	2	2	20	市场营销	2	4	1	0	0	0	1	0	0	1	0	0	0	2	2	1	1	1	1	1	1	1	1	1	0	0	0	0	1	0	1	1	1	1	1	0	0
1758	2024/4/19 12:18:18	156秒	手机提交	直接访问	182.39.50.1(山东-济南)	37	2	1	1	2	21	市场营销	2	4	1	0	0	0	1	1	1	1	0	0	0	2	2	1	1	0	1	1	0	1	1	1	0	1	0	1	1	1	1	0	1	1	1	0	0
1759	2024/4/19 12:18:44	201秒	微信	N/A	223.104.194.127(山东-青岛)	43	2	1	2	2	20	学前教育	1	3	1	0	0	1	0	1	1	0	1	0	0	2	3	1	1	1	1	1	1	1	1	1	0	1	1	1	1	1	1	0	1	1	0	0	0
1760	2024/4/19 12:19:05	197秒	微信	N/A	117.136.9.183(山东-济南)	33	1	1	2	1	19	市场营销	2	4	1	0	0	0	1	1	0	0	0	0	0	2	2	1	1	1	1	1	0	1	1	1	0	0	0	1	0	1	1	1	1	1	1	1	0
1762	2024/4/19 12:19:27	227秒	微信	N/A	223.104.194.198(山东-青岛)	27	2	1	2	1	19	金融科技	2	4	0	0	0	0	0	0	0	0	0	0	1	2	2	1	1	1	1	1	0	1	1	1	0	0	1	1	0	0	1	1	1	1	0	1	0
1763	2024/4/19 12:19:56	211秒	微信	N/A	223.104.194.108(山东-青岛)	37	2	1	2	1	19	商务英语	2	4	0	0	0	0	1	1	0	0	0	0	0	2	2	0	1	1	0	1	1	1	1	1	0	1	0	0	0	0	1	1	1	1	1	1	0
1764	2024/4/19 12:20:06	124秒	手机提交	直接访问	223.104.189.59(山东-青岛)	34	2	1	2	2	21	市场营销	2	3	1	1	1	0	1	1	1	1	0	0	0	2	3	1	1	0	1	1	1	1	1	1	0	0	0	1	0	0	1	1	1	1	1	1	0
1766	2024/4/19 12:21:08	257秒	微信	N/A	223.104.194.215(山东-青岛)	36	2	1	2	1	19	商务英语	2	3	1	1	0	0	1	1	1	1	0	0	0	2	2	1	1	0	1	1	0	1	1	1	0	0	1	1	1	0	0	1	1	1	0	0	0
1767	2024/4/19 12:21:22	183秒	微信	N/A	153.118.163.194(山东-济南)	34	2	1	2	1	19	市场营销	2	2	1	0	1	0	1	1	0	0	1	0	0	2	2	1	1	0	1	1	0	1	1	1	0	1	0	1	1	1	1	0	1	1	1	0	0
1768	2024/4/19 12:21:34	168秒	手机提交	直接访问	223.104.194.117(山东-青岛)	35	2	1	2	2	20	市场营销	2	4	0	0	0	0	0	1	0	0	0	0	0	2	1	1	1	1	1	1	1	1	0	1	0	1	1	0	0	0	1	0	1	1	1	0	0
1769	2024/4/19 12:21:46	266秒	微信	N/A	223.104.194.210(山东-青岛)	33	2	1	1	1	20	财务管理	2	5	1	0	0	0	1	1	1	0	0	0	0	2	1	1	1	0	1	1	0	1	1	1	0	1	0	0	0	0	1	1	1	1	1	1	0
1770	2024/4/19 12:21:50	88秒	手机提交	直接访问	112.6.116.243(山东-青岛)	25	1	1	2	2	22	市场营销	2	5	0	1	0	0	0	0	0	0	0	0	1	1	3	1	0	1	1	1	1	0	1	1	0	1	0	1	1	1	0	1	1	1	1	0	0
1771	2024/4/19 12:22:00	319秒	微信	N/A	223.104.194.88(山东-青岛)	32	2	1	1	1	19	学前教育	1	2	0	0	0	0	1	0	1	1	0	0	0	2	1	1	1	1	1	0	1	1	0	1	0	1	0	1	1	0	1	1	1	1	1	1	0
1772	2024/4/19 12:22:06	223秒	微信	N/A	39.144.0.223(山东-菏泽)	29	2	1	2	1	21	财务管理	2	4	1	0	0	0	1	0	0	1	0	0	0	2	2	1	1	0	1	1	0	1	1	1	0	0	0	0	1	0	1	0	1	1	1	0	0
1773	2024/4/19 12:22:09	253秒	手机提交	直接访问	112.224.164.23(山东-青岛)	31	2	1	2	2	21	市场营销	2	3	0	0	0	0	1	0	1	1	0	1	0	2	3	1	1	1	1	0	0	1	1	0	0	1	0	1	0	0	1	1	1	1	0	1	0
1774	2024/4/19 12:22:12	308秒	微信	N/A	223.104.194.202(山东-青岛)	35	2	1	2	1	19	物流管理	2	4	1	0	0	0	1	1	1	1	0	0	0	2	2	1	1	1	1	1	0	1	1	1	0	0	0	1	1	1	1	1	0	1	0	0	0
1777	2024/4/19 12:23:02	196秒	微信	N/A	223.104.194.198(山东-青岛)	29	2	1	2	1	19	金融科技	2	4	0	0	0	0	0	0	0	0	0	0	1	2	2	1	1	1	1	1	0	1	1	1	0	0	1	1	0	0	1	1	1	0	0	1	0
1778	2024/4/19 12:23:14	767秒	微信	N/A	223.104.189.45(山东-青岛)	34	2	2	2	2	21	学前教育	1	3	0	0	0	0	1	0	0	0	0	0	0	2	2	1	1	1	1	1	0	1	1	1	0	1	0	1	0	0	1	1	1	1	0	1	0
1779	2024/4/19 12:23:28	442秒	微信	N/A	223.104.194.250(山东-青岛)	34	1	1	1	1	20	金融科技	2	4	0	0	0	0	0	1	1	0	0	0	0	2	3	1	1	1	1	1	0	1	1	1	0	1	1	1	0	0	1	0	1	1	0	0	0
1780	2024/4/19 12:23:42	238秒	手机提交	直接访问	112.6.116.245(山东-青岛)	33	2	1	2	2	20	市场营销	2	4	0	0	1	1	1	1	1	1	1	0	0	2	4	1	1	0	1	1	0	1	1	1	0	1	0	0	0	0	1	1	1	1	1	0	0
1781	2024/4/19 12:23:49	494秒	微信	N/A	223.104.194.203(山东-青岛)	39	2	1	1	2	20	学前教育	1	2	1	0	1	0	1	1	1	1	0	0	0	2	3	1	1	1	1	1	1	1	1	1	0	1	1	1	1	0	1	1	1	1	1	0	0
1782	2024/4/19 12:23:51	398秒	手机提交	直接访问	39.144.0.192(山东-菏泽)	27	2	1	2	2	20	市场营销	2	4	0	1	1	0	1	1	1	0	0	0	0	2	3	1	1	1	1	1	0	1	1	1	0	0	0	1	1	0	0	1	1	1	1	1	0
1783	2024/4/19 12:23:55	195秒	微信	N/A	112.6.116.245(山东-青岛)	34	2	1	2	2	20	学前教育	1	3	1	0	1	1	0	0	0	0	0	0	0	2	2	1	1	0	1	1	0	1	1	1	0	1	0	0	1	1	1	0	1	1	1	0	0
1784	2024/4/19 12:24:00	136秒	微信	N/A	223.104.194.216(山东-青岛)	31	2	1	2	1	21	学前教育	1	1	0	1	1	1	0	0	1	0	0	0	0	2	3	1	1	0	1	1	0	1	1	1	0	1	0	0	0	0	0	1	1	1	1	0	0
1787	2024/4/19 12:24:41	162秒	微信	N/A	112.224.164.150(山东-青岛)	27	2	1	2	1	20	金融科技	2	4	1	1	1	1	1	1	1	0	1	0	0	1	5	1	0	1	0	1	0	1	1	1	0	1	0	0	0	1	1	1	0	1	0	0	0
1788	2024/4/19 12:24:59	194秒	手机提交	直接访问	112.224.166.56(山东-青岛)	31	2	1	2	2	21	市场营销	2	4	0	0	0	0	1	1	0	1	0	0	0	2	2	1	1	1	1	1	0	1	1	1	0	1	1	1	0	0	1	1	1	1	0	1	1
1789	2024/4/19 12:25:11	155秒	手机提交	直接访问	112.6.116.243(山东-青岛)	36	2	1	2	2	21	市场营销	2	4	0	0	0	0	0	0	0	0	0	0	1	2	2	0	1	1	1	1	0	1	1	1	0	1	0	1	0	1	1	0	1	1	1	0	0
1790	2024/4/19 12:25:45	138秒	微信	N/A	223.104.194.102(山东-青岛)	29	2	1	1	2	19	学前教育	1	3	1	0	0	1	1	0	0	0	0	0	0	2	3	1	1	1	1	1	0	1	1	1	0	0	0	0	1	1	1	0	1	1	0	0	0
1792	2024/4/19 12:26:57	225秒	手机提交	直接访问	112.6.116.245(山东-青岛)	35	1	1	2	1	19	金融科技	2	2	1	1	0	0	0	0	0	0	0	0	0	1	4	1	1	1	1	1	1	1	1	1	0	1	0	1	0	0	0	1	1	1	1	0	0
1793	2024/4/19 12:27:02	224秒	微信	N/A	223.104.194.198(山东-青岛)	30	2	1	2	1	19	金融科技	2	4	0	0	0	0	0	0	0	0	0	0	1	1	2	1	1	1	1	1	0	0	1	1	0	0	1	1	0	0	1	1	0	0	0	1	0
1794	2024/4/19 12:27:02	378秒	微信	N/A	112.224.164.151(山东-青岛)	28	2	1	2	1	20	学前教育	1	2	0	0	0	0	1	1	1	0	0	0	0	2	2	1	1	0	1	0	0	1	0	1	0	0	0	1	0	1	0	0	1	1	1	1	0
1795	2024/4/19 12:27:15	216秒	微信	N/A	112.224.195.73(山东-青岛)	36	2	1	1	1	21	学前教育	1	4	1	0	0	0	0	0	0	0	0	0	0	2	2	1	1	1	1	1	0	1	1	1	0	1	1	1	0	0	1	1	1	1	0	0	0
1797	2024/4/19 12:27:53	197秒	微信	N/A	36.113.65.191(江苏-南京)	37	2	2	2	1	20	财务管理	2	2	1	0	0	1	0	1	0	0	1	0	0	1	5	1	1	1	1	1	1	1	1	1	0	1	0	1	0	1	1	0	1	1	1	1	0
1798	2024/4/19 12:27:56	374秒	微信	N/A	113.126.63.132(山东-济南)	35	2	1	1	1	20	商务英语	2	4	1	0	0	0	1	0	1	0	0	0	0	2	2	1	1	0	1	1	0	1	1	1	0	1	0	0	0	1	1	1	1	1	1	1	0
1799	2024/4/19 12:27:56	160秒	手机提交	直接访问	112.6.116.245(山东-青岛)	37	2	1	2	2	20	酒店管理	2	3	0	0	0	0	1	1	1	0	0	0	0	2	2	1	1	1	1	0	1	0	1	1	0	1	1	0	0	1	1	1	1	1	1	1	0
1800	2024/4/19 12:28:16	143秒	手机提交	直接访问	223.104.194.217(山东-青岛)	34	2	1	2	2	20	市场营销	2	5	0	0	0	0	1	1	1	1	0	0	0	2	1	1	1	1	1	1	0	1	1	1	0	1	0	0	0	0	1	1	1	1	0	1	0
1801	2024/4/19 12:28:26	604秒	手机提交	直接访问	223.104.194.196(山东-青岛)	33	2	1	2	2	20	市场营销	2	4	0	0	0	1	1	1	0	0	0	0	0	2	2	1	1	1	1	1	1	1	1	1	0	1	0	0	0	0	1	1	1	1	0	0	0
1802	2024/4/19 12:28:37	158秒	手机提交	直接访问	223.104.194.89(山东-青岛)	26	1	1	2	1	19	金融科技	2	3	1	1	1	0	0	0	0	0	0	0	0	2	3	1	1	0	1	1	1	1	0	1	0	1	0	0	0	0	1	1	1	1	0	1	0
1803	2024/4/19 12:28:56	276秒	微信	N/A	112.224.67.254(山东-青岛)	31	2	1	2	2	20	学前教育	1	3	1	0	0	0	0	1	1	1	0	0	0	2	3	1	1	0	1	1	0	1	1	1	0	0	0	1	1	1	1	0	1	1	1	0	0
1805	2024/4/19 12:30:29	92秒	手机提交	直接访问	112.6.116.243(山东-青岛)	31	1	1	2	2	21	市场营销	2	2	1	0	0	0	1	0	0	0	0	0	0	2	2	1	1	1	1	1	0	0	1	1	0	0	1	1	1	1	1	1	1	1	0	0	0
1807	2024/4/19 12:31:41	404秒	微信	N/A	218.56.88.111(山东-青岛)	36	2	1	2	2	21	学前教育	1	1	1	1	1	0	1	1	0	0	0	0	0	2	2	1	1	1	1	1	0	1	0	1	0	1	1	0	0	1	0	1	1	1	1	1	0
1808	2024/4/19 12:31:42	122秒	微信	N/A	153.119.60.106(山东-青岛)	35	2	1	2	1	20	商务英语	2	4	1	0	0	0	0	0	0	0	0	0	0	2	3	1	1	0	1	1	0	1	1	1	0	0	1	1	1	1	1	1	1	1	1	1	0
1809	2024/4/19 12:31:42	113秒	微信	N/A	223.104.194.123(山东-青岛)	31	2	1	2	1	20	商务英语	2	3	0	0	0	0	1	1	1	1	1	0	0	1	3	1	1	1	1	1	0	1	1	1	0	0	0	1	1	1	1	0	1	1	1	0	0
1810	2024/4/19 12:31:44	134秒	微信	N/A	112.224.75.250(山东-青岛)	31	2	1	2	1	19	日语	2	3	0	0	0	0	0	1	1	0	1	0	0	2	2	1	1	1	1	1	0	1	1	1	0	1	1	0	1	0	1	0	1	1	1	0	0
1811	2024/4/19 12:32:58	187秒	微信	N/A	119.165.66.130(山东-青岛)	33	1	1	2	4	25	日语	2	3	1	0	0	0	1	0	0	0	0	0	0	2	2	1	1	1	1	1	0	1	0	1	0	1	0	0	0	0	1	0	1	1	1	0	0
1812	2024/4/19 12:33:15	218秒	微信	N/A	112.224.164.177(山东-青岛)	29	2	1	2	1	20	商务英语	2	4	0	0	0	0	0	1	0	0	0	0	0	2	3	1	1	0	1	0	0	1	0	1	0	0	0	0	0	0	1	0	1	1	1	0	0
1813	2024/4/19 12:33:49	151秒	微信	N/A	223.104.194.69(山东-青岛)	28	2	1	1	1	19	国际商务	2	4	1	0	0	0	1	0	0	0	0	0	0	2	3	1	1	0	1	1	0	0	0	1	0	1	0	1	0	0	1	1	1	1	0	0	0
1814	2024/4/19 12:34:41	79秒	企业微信	N/A	223.104.194.112(山东-青岛)	31	2	1	2	1	19	国际商务	2	4	1	1	1	1	1	1	1	1	1	0	0	2	1	1	1	0	1	1	0	1	1	1	0	0	0	1	1	1	1	0	1	1	1	0	0
1815	2024/4/19 12:34:41	206秒	微信	N/A	119.191.112.206(山东-潍坊)	42	2	1	2	4	24	日语	2	4	0	0	0	0	1	1	1	1	1	0	0	2	2	1	1	1	1	1	1	1	1	1	0	1	1	1	1	0	1	1	1	0	1	0	1
1818	2024/4/19 12:35:16	139秒	微信	N/A	144.12.61.220(山东-淄博)	39	2	1	2	1	20	商务英语	2	3	1	0	0	0	1	1	1	0	0	0	0	2	2	1	1	1	1	1	1	1	1	1	0	1	1	0	0	1	1	1	1	1	1	0	0
1819	2024/4/19 12:35:33	216秒	企业微信	N/A	112.6.116.246(山东-青岛)	33	1	1	2	1	20	国际商务	2	3	1	0	0	0	1	0	0	1	0	0	0	2	2	1	1	1	0	1	1	1	1	1	0	0	0	1	1	0	1	1	1	1	0	1	0
1820	2024/4/19 12:35:44	99秒	微信	N/A	112.224.195.97(山东-青岛)	35	2	1	2	1	19	商务英语	2	4	0	0	0	0	0	0	0	0	0	0	1	2	1	1	1	1	1	1	0	1	1	1	0	1	0	1	1	0	1	0	1	1	1	0	1
1821	2024/4/19 12:36:03	168秒	企业微信	N/A	112.224.195.63(山东-青岛)	31	2	1	2	1	19	国际商务	2	4	0	0	0	0	1	1	1	1	0	0	0	2	2	1	1	0	1	1	0	1	1	1	0	0	0	0	0	1	1	1	1	1	1	0	0
1823	2024/4/19 12:36:24	109秒	企业微信	N/A	223.104.194.196(山东-青岛)	34	2	1	2	1	20	国际商务	2	2	1	0	1	1	0	0	0	0	0	0	0	2	2	1	0	1	1	1	0	1	1	1	0	1	1	1	1	1	1	1	1	1	0	0	0
1824	2024/4/19 12:36:34	315秒	企业微信	N/A	117.136.92.11(山东-青岛)	35	2	1	2	1	19	国际商务	2	3	0	0	0	0	1	0	0	1	0	0	0	2	3	1	1	1	0	1	0	1	1	1	0	1	1	1	1	0	0	1	1	1	1	1	0
1825	2024/4/19 12:36:57	253秒	企业微信	N/A	112.224.156.27(山东-青岛)	25	1	1	2	1	19	国际商务	2	3	1	0	0	0	1	0	0	0	0	0	0	2	5	1	0	1	1	1	1	1	1	1	0	1	0	1	0	0	1	0	0	1	0	0	0
1826	2024/4/19 12:37:17	372秒	企业微信	N/A	144.12.50.11(山东-淄博)	32	2	1	2	1	21	国际商务	2	4	1	0	0	0	1	1	0	0	0	0	0	2	2	1	1	0	1	1	0	1	1	1	0	1	0	1	0	0	1	0	1	1	1	1	0
1828	2024/4/19 12:37:51	235秒	微信	N/A	117.132.64.60(山东-淄博)	29	2	1	2	4	23	日语	2	4	1	0	0	1	1	0	0	1	0	0	0	2	2	1	1	1	1	1	1	0	0	1	0	1	0	0	1	0	0	1	1	0	0	0	0
1830	2024/4/19 12:38:31	330秒	微信	N/A	223.104.194.227(山东-青岛)	34	2	1	1	1	18	学前教育	1	3	1	0	0	0	1	1	1	1	0	0	0	2	3	1	1	1	1	1	1	1	0	1	0	1	1	1	0	0	1	1	1	1	1	0	0
1831	2024/4/19 12:38:52	249秒	微信	N/A	112.6.116.243(山东-青岛)	32	1	1	2	1	20	金融科技	2	4	1	0	0	0	1	1	0	0	0	0	0	2	2	1	1	0	1	1	1	1	1	1	0	0	0	0	1	0	1	0	1	1	1	1	0
1832	2024/4/19 12:39:11	331秒	微信	N/A	112.224.164.207(山东-青岛)	35	2	1	2	1	19	国际商务	2	2	1	0	0	0	0	0	1	1	0	0	0	1	1	1	1	0	1	1	0	1	1	1	0	1	0	0	0	1	1	0	1	1	1	1	0
1835	2024/4/19 12:41:14	119秒	微信	N/A	223.104.194.234(山东-青岛)	27	2	1	2	3	21	商务英语	2	4	1	0	0	0	0	0	0	0	0	0	0	2	3	1	1	0	1	1	0	1	1	1	0	0	0	0	0	0	0	1	1	1	1	0	0
1836	2024/4/19 12:41:29	270秒	企业微信	N/A	223.104.194.83(山东-青岛)	30	2	2	1	1	19	国际商务	2	2	1	1	1	1	1	1	0	1	0	0	0	2	3	1	1	1	0	1	0	1	1	1	0	1	0	1	0	0	1	0	1	1	1	0	0
1837	2024/4/19 12:41:45	200秒	手机提交	直接访问	112.6.116.243(山东-青岛)	29	2	1	2	2	21	市场营销	2	2	1	1	1	1	0	0	0	0	0	0	0	2	2	1	1	1	1	1	0	1	1	1	0	1	0	1	0	0	1	0	1	1	1	0	1
1838	2024/4/19 12:42:14	150秒	企业微信	N/A	112.224.166.163(山东-青岛)	29	2	1	2	1	19	国际商务	2	4	0	0	0	0	0	1	0	0	0	0	0	2	3	1	1	0	1	1	0	1	1	1	0	0	0	1	1	1	1	0	1	1	1	0	0
1839	2024/4/19 12:42:23	222秒	微信	N/A	223.104.194.244(山东-青岛)	34	1	1	1	1	19	国际商务	2	4	1	0	0	1	1	1	1	1	0	0	0	2	2	1	1	1	1	1	0	1	1	1	0	1	0	1	0	0	1	0	1	1	0	1	0
1842	2024/4/19 12:43:40	84秒	微信	N/A	144.12.125.108(山东-济宁)	25	1	1	1	1	20	国际商务	2	5	0	0	0	0	0	0	0	0	0	0	1	2	1	0	0	1	1	1	0	1	1	0	0	1	1	0	0	0	1	0	0	1	0	0	0
1843	2024/4/19 12:44:15	156秒	微信	N/A	223.104.194.92(山东-青岛)	37	2	1	2	1	19	日语	2	4	0	1	0	1	1	0	0	0	0	0	0	2	3	1	1	1	1	1	1	1	1	1	0	1	1	1	0	0	0	1	1	1	0	1	0
1847	2024/4/19 12:46:25	395秒	手机提交	直接访问	112.6.116.244(山东-青岛)	36	2	1	2	2	21	市场营销	2	2	1	0	0	0	1	1	1	0	0	0	0	2	3	1	1	0	1	1	0	1	1	1	0	1	0	0	0	0	1	0	1	1	1	1	0
1848	2024/4/19 12:46:47	139秒	微信	N/A	123.196.17.57(山东-烟台)	32	2	1	1	4	23	日语	2	2	0	0	0	0	1	0	0	0	0	0	0	2	3	1	1	0	1	1	0	1	1	1	0	1	1	0	0	0	1	1	1	0	0	0	0
1849	2024/4/19 12:47:01	176秒	微信	N/A	112.224.164.212(山东-青岛)	32	2	1	1	1	20	物流管理	2	3	0	0	0	0	0	1	0	0	0	0	0	2	1	1	1	1	1	1	0	1	1	1	0	0	0	0	0	0	1	1	1	1	1	0	0
1850	2024/4/19 12:48:20	540秒	手机提交	直接访问	112.6.116.245(山东-青岛)	26	2	1	2	2	21	市场营销	2	3	0	0	0	0	1	1	0	1	0	0	0	2	3	1	1	1	1	1	0	1	0	1	0	1	1	0	1	1	0	0	0	1	1	1	0
对我觉得说大家应该普及一下这个孤独症重装的理解，不管是父母还是老师，都应该对创业的学生给予适当的关心，不能让他们觉得他们是特别的要跟他要把他们当普通的学生一样对待。	10	10	6	4	1	1	1	2	2	2	2	1
1851	2024/4/19 12:48:46	126秒	企业微信	N/A	223.104.194.245(山东-青岛)	29	2	1	2	1	20	国际商务	2	1	1	1	1	0	0	0	0	0	0	0	0	2	2	1	1	0	1	1	0	1	1	1	0	0	0	1	1	1	1	0	1	1	1	0	0
1853	2024/4/19 12:50:28	245秒	手机提交	直接访问	112.6.116.243(山东-青岛)	36	2	1	1	2	21	市场营销	2	4	1	0	0	0	1	1	1	1	0	0	0	2	3	1	1	1	1	1	0	1	1	1	0	0	1	1	0	0	1	0	1	1	1	0	0
1854	2024/4/19 12:51:15	2089秒	微信	N/A	223.104.194.246(山东-青岛)	30	2	1	2	1	20	财务管理	2	4	0	0	0	0	0	1	1	1	1	0	0	2	4	1	1	0	1	1	0	1	1	1	0	0	0	1	1	1	1	0	1	1	1	0	0
1855	2024/4/19 12:51:52	591秒	企业微信	N/A	223.104.194.78(山东-青岛)	38	2	1	2	1	19	国际商务	2	3	0	0	0	0	0	1	0	1	0	0	0	2	3	0	1	1	1	1	1	1	1	1	0	0	0	1	0	1	1	1	1	1	1	0	0
1857	2024/4/19 12:52:24	183秒	微信	N/A	112.6.116.244(山东-青岛)	27	1	1	2	1	21	金融科技	2	2	1	1	0	0	1	1	0	0	0	0	0	2	3	1	1	1	1	1	0	1	1	1	0	1	0	1	0	0	1	0	1	1	0	0	0
1858	2024/4/19 12:52:36	112秒	微信	N/A	112.224.194.52(山东-青岛)	29	2	1	2	1	19	财管	2	1	1	1	1	1	1	1	1	1	1	1	0	2	3	1	1	1	1	0	1	1	0	1	0	0	0	1	1	1	1	0	1	1	1	0	0
1859	2024/4/19 12:53:56	210秒	企业微信	N/A	144.12.205.1(山东-滨州)	29	1	1	1	1	20	国际商务	2	4	0	0	0	1	1	1	0	1	0	0	0	2	3	1	1	1	1	0	0	0	1	1	0	0	1	1	0	0	0	1	0	0	0	1	0
1860	2024/4/19 12:55:01	119秒	企业微信	N/A	112.224.157.120(山东-青岛)	29	2	1	2	1	19	国际商务	2	4	0	0	0	0	1	0	0	0	0	0	0	2	3	1	1	1	1	1	0	1	1	1	0	1	0	1	0	0	0	1	0	1	1	0	0
1863	2024/4/19 12:57:11	392秒	微信	N/A	223.104.194.98(山东-青岛)	33	2	1	1	1	20	财务管理	2	1	1	1	1	1	1	1	1	1	1	1	0	2	5	1	1	0	0	1	0	1	1	1	0	0	0	1	1	1	1	0	1	1	1	0	0
1865	2024/4/19 12:58:01	66秒	微信	N/A	112.6.116.246(山东-青岛)	25	1	1	2	1	18	商务英语	2	2	0	0	1	0	0	0	0	0	0	0	0	1	2	1	1	0	1	0	0	0	1	1	0	0	1	1	1	0	1	1	0	0	0	0	0
1866	2024/4/19 12:58:03	146秒	微信	N/A	223.104.189.57(山东-青岛)	19	2	1	2	1	20	财务管理	2	5	0	0	0	0	1	1	1	1	0	0	0	2	2	0	0	1	0	0	1	0	0	0	0	1	1	0	0	0	0	1	0	0	0	1	1
1869	2024/4/19 12:59:24	173秒	微信	N/A	112.224.166.71(山东-青岛)	33	2	1	2	1	19	财务管理	2	5	0	0	0	0	1	0	1	0	0	0	0	2	1	1	1	1	1	1	1	1	1	0	0	1	0	1	1	0	1	1	0	1	0	1	1
1870	2024/4/19 12:59:38	323秒	企业微信	N/A	112.224.164.220(山东-青岛)	31	2	1	1	1	19	国际商务	2	1	1	1	1	1	1	1	1	1	1	0	0	2	3	1	1	0	1	1	0	1	1	1	0	0	0	1	1	1	1	0	1	1	1	0	0
1871	2024/4/19 13:01:40	792秒	微信	N/A	112.224.164.55(山东-青岛)	36	2	1	2	1	20	物流管理	2	4	0	0	0	0	1	1	1	1	0	0	0	2	2	1	1	0	1	1	0	1	1	1	0	1	0	0	1	0	1	0	1	1	1	1	0
1874	2024/4/19 13:10:12	226秒	微信	N/A	223.98.107.99(山东-枣庄)	37	2	1	2	4	24	日语	2	5	0	0	0	0	1	0	0	0	0	0	0	2	1	1	1	1	1	1	0	1	1	1	0	1	1	0	0	0	1	1	1	1	1	0	1
1875	2024/4/19 13:10:54	244秒	手机提交	直接访问	117.132.7.234(山东-青岛)	30	1	1	2	1	20	金融科技	2	4	1	1	0	0	0	0	0	0	0	0	0	1	4	1	0	1	1	0	0	1	0	1	0	1	0	1	0	0	1	0	1	1	0	1	0
1876	2024/4/19 13:13:51	253秒	微信	N/A	39.144.0.209(山东-菏泽)	35	2	1	2	2	21	物流管理	2	5	0	0	0	0	1	1	0	1	0	0	0	2	3	1	1	1	1	1	0	0	1	1	0	1	0	0	1	0	1	1	1	1	0	0	1
1877	2024/4/19 13:23:15	205秒	微信	N/A	182.33.157.43(山东-潍坊)	29	1	1	2	1	20	移动应用开发	2	3	0	0	0	0	0	1	1	1	0	0	0	2	3	1	1	0	1	1	0	1	1	1	0	0	0	1	0	0	0	1	1	1	1	1	1
1878	2024/4/19 13:23:47	230秒	微信	N/A	112.224.154.24(山东-青岛)	27	1	1	1	1	19	数据科学与大数据技术	2	4	1	0	0	0	0	0	0	0	0	0	0	2	1	0	0	1	0	0	0	1	1	1	0	0	0	1	1	0	1	0	1	1	0	0	0
1880	2024/4/19 13:25:03	336秒	微信	N/A	112.6.116.244(山东-青岛)	31	1	1	2	3	20	数据科学与大数据技术	2	3	0	0	0	0	0	1	1	0	0	0	0	2	1	1	1	0	0	1	0	1	0	1	0	1	0	1	0	1	1	1	1	1	0	1	1
1882	2024/4/19 13:27:55	134秒	微信	N/A	112.6.116.246(山东-青岛)	32	2	1	2	3	21	日语（校企合作）	2	4	0	1	0	0	0	0	0	1	0	0	0	2	2	1	1	1	1	1	0	1	1	1	0	0	1	1	0	0	1	0	1	1	1	0	0
1883	2024/4/19 13:27:57	650秒	微信	N/A	112.224.67.97(山东-青岛)	32	2	1	2	1	19	金融科技	2	5	0	0	0	0	0	0	1	0	0	0	0	2	2	0	1	1	1	1	1	1	1	1	0	1	0	1	0	0	1	1	1	1	0	1	1
1886	2024/4/19 13:32:08	338秒	微信	N/A	60.233.17.74(山东-济南)	36	2	1	2	4	23	日语	2	2	1	0	0	0	0	1	0	0	0	0	0	2	3	1	1	1	1	1	0	1	1	1	0	0	0	1	1	0	1	1	1	1	1	0	0
1887	2024/4/19 13:32:34	315秒	微信	N/A	223.104.194.232(山东-青岛)	33	2	1	2	1	19	商务英语	2	4	1	0	0	0	0	1	1	0	0	0	0	2	3	1	1	0	1	1	0	1	1	1	0	1	0	0	0	0	1	1	1	1	1	0	0
1890	2024/4/19 13:34:17	267秒	微信	N/A	112.224.70.156(山东-青岛)	34	1	1	2	1	19	移动应用开发	2	3	0	0	0	0	1	0	0	0	0	0	0	2	1	1	1	0	1	0	0	1	0	1	0	1	0	1	0	0	1	1	1	1	1	1	0
1891	2024/4/19 13:35:04	343秒	微信	N/A	112.6.116.243(山东-青岛)	30	1	1	2	2	20	互联网金融	2	4	0	0	0	1	1	1	1	1	0	0	0	2	1	1	1	0	1	1	0	1	1	1	0	0	0	1	1	1	1	0	1	1	1	0	0
1892	2024/4/19 13:35:16	373秒	微信	N/A	223.104.194.252(山东-青岛)	23	1	1	2	2	20	互联网金融	2	2	0	0	0	0	0	0	1	0	0	0	0	2	2	0	0	0	0	1	0	1	0	0	0	1	0	0	1	0	1	0	1	1	1	0	0
1896	2024/4/19 13:39:00	79秒	微信	N/A	223.104.194.123(山东-青岛)	29	2	1	2	1	20	商务英语	2	2	0	1	0	0	1	1	0	0	0	0	0	1	3	1	1	0	1	1	0	1	1	1	0	0	0	1	1	1	1	0	1	1	1	0	0
1897	2024/4/19 13:39:03	135秒	微信	N/A	39.144.0.223(山东-菏泽)	37	2	1	2	1	19	商务英语本科二班	2	4	0	0	0	0	1	0	1	0	0	0	0	2	2	1	1	1	1	1	0	1	1	1	0	1	0	1	1	0	1	1	1	1	1	0	0
1901	2024/4/19 13:43:29	180秒	微信	N/A	223.104.190.167(山东-济南)	36	2	1	2	4	24	市场营销	2	4	0	0	0	1	1	1	0	1	0	0	0	2	2	1	0	1	1	1	0	1	1	1	0	1	1	0	0	0	1	1	1	1	1	1	0
1904	2024/4/19 13:44:29	934秒	微信	N/A	27.219.147.230(山东-青岛)	31	2	1	2	4	24	市场营销	2	4	0	0	0	0	0	1	0	1	0	0	0	2	3	0	0	0	1	1	0	1	0	1	0	1	0	0	0	1	1	1	1	1	1	1	0
1905	2024/4/19 13:45:05	79秒	微信	N/A	223.104.194.244(山东-青岛)	29	2	1	2	1	19	商务英语	2	2	1	1	0	0	0	0	0	0	0	0	0	2	3	1	1	0	1	1	0	1	1	1	0	0	0	1	1	1	1	0	1	1	1	0	0
1907	2024/4/19 13:45:56	165秒	微信	N/A	123.233.14.97(山东-济南)	37	2	1	1	4	24	专升本日语	2	4	0	0	0	0	1	1	1	1	0	0	0	2	3	1	1	1	1	1	0	1	1	1	0	1	1	1	1	0	1	0	1	1	1	1	0
1909	2024/4/19 13:49:30	216秒	微信	N/A	223.104.194.245(山东-青岛)	35	1	1	2	2	21	互联网金融	2	4	0	0	0	0	0	1	0	0	0	0	0	2	2	1	1	1	1	1	1	0	1	1	0	1	0	0	1	0	1	1	1	1	1	0	0
1910	2024/4/19 13:50:22	124秒	微信	N/A	112.6.116.246(山东-青岛)	38	2	1	1	2	19	互联网金融	2	5	0	0	0	0	1	1	0	0	0	0	0	2	1	1	1	1	1	1	0	1	1	1	0	1	1	1	1	0	1	1	1	1	0	0	0
1912	2024/4/19 13:53:08	269秒	微信	N/A	223.104.194.107(山东-青岛)	33	2	1	2	2	19	互联网金融	2	4	0	0	0	0	0	1	0	0	0	0	0	2	3	1	1	0	1	1	0	1	1	1	0	1	0	1	1	0	1	0	1	1	1	0	0
1914	2024/4/19 13:55:27	188秒	微信	N/A	112.224.194.88(山东-青岛)	36	2	1	2	1	20	经济统计学	2	4	1	0	0	0	1	0	0	0	0	0	0	2	3	1	1	0	1	1	0	1	1	1	0	0	0	1	0	1	1	1	1	1	1	1	1
1915	2024/4/19 13:55:43	190秒	微信	N/A	112.6.116.245(山东-青岛)	28	2	1	1	1	20	大数据技术	2	4	1	0	0	1	1	0	0	0	0	0	0	2	2	1	0	1	1	1	0	0	1	1	0	1	1	0	0	0	1	0	1	1	1	0	0
1918	2024/4/19 13:56:33	262秒	微信	N/A	223.104.194.223(山东-青岛)	35	1	1	1	1	20	大数据技术	2	2	1	0	0	0	0	1	0	1	0	0	0	2	2	1	1	1	1	1	0	1	1	1	0	1	0	1	0	1	1	1	1	1	1	1	0
1920	2024/4/19 13:56:37	208秒	微信	N/A	223.104.187.122(山东-青岛)	34	1	1	1	1	20	大数据技术	2	5	0	0	0	0	0	0	0	0	0	0	1	2	1	1	1	1	1	1	1	1	1	1	0	0	0	1	1	0	1	1	1	1	1	0	0
1921	2024/4/19 13:56:38	249秒	微信	N/A	39.144.0.198(山东-菏泽)	40	2	1	2	3	22	市场营销	2	4	1	1	1	1	1	1	1	1	1	0	0	2	3	1	1	1	1	1	0	1	1	1	0	1	1	1	0	1	1	1	1	1	1	1	0
1924	2024/4/19 13:57:19	311秒	微信	N/A	123.168.120.160(山东-青岛)	31	2	1	1	1	20	经济统计学	2	4	0	0	0	0	1	0	1	1	0	0	0	2	3	1	1	0	1	1	0	1	1	1	0	1	0	1	0	0	1	1	1	1	0	1	0
1925	2024/4/19 13:57:23	246秒	微信	N/A	223.104.187.55(山东-青岛)	31	1	1	2	1	20	经济统计学	2	3	0	0	0	0	0	1	0	0	0	0	0	2	3	1	1	1	1	1	1	1	1	1	0	1	0	1	0	0	1	1	1	1	1	0	0
1926	2024/4/19 13:57:40	108秒	微信	N/A	112.6.116.245(山东-青岛)	30	1	1	2	1	19	物联网工程	2	3	1	0	0	0	0	0	0	1	0	0	0	2	3	1	1	0	1	1	0	1	1	1	0	0	0	1	1	1	0	0	1	1	1	1	1
1927	2024/4/19 13:57:43	224秒	微信	N/A	112.224.166.250(山东-青岛)	33	2	1	2	1	22	数据科学与大数据技术	2	2	0	0	0	0	0	0	0	0	0	1	0	2	2	1	1	1	1	1	1	1	1	1	0	1	0	1	0	1	0	0	1	1	1	0	0
1928	2024/4/19 13:57:48	126秒	微信	N/A	223.104.194.87(山东-青岛)	19	1	1	2	3	21	计算机科学与技术	2	4	0	0	0	0	0	1	0	0	0	0	0	2	3	1	0	1	0	0	1	0	0	0	0	1	1	0	0	0	0	1	0	0	0	1	1
1929	2024/4/19 13:57:50	86秒	微信	N/A	223.104.194.127(山东-青岛)	28	1	1	2	1	19	物联网工程	2	1	1	0	0	1	1	1	0	1	0	0	0	2	1	0	1	0	0	1	0	1	1	1	0	0	0	1	1	1	1	1	1	1	0	0	0
1930	2024/4/19 13:57:51	121秒	微信	N/A	112.224.166.134(山东-青岛)	29	2	1	1	1	20	物联网工程	2	4	0	0	0	0	0	0	0	0	0	0	1	2	1	0	1	1	1	1	0	1	1	1	0	1	0	0	0	1	0	1	1	1	0	1	1
1932	2024/4/19 13:58:02	136秒	微信	N/A	112.6.116.246(山东-青岛)	30	1	1	1	2	20	计算机专业	2	4	0	0	0	0	1	1	0	0	1	0	0	2	2	1	1	1	1	1	1	1	1	1	0	1	0	1	1	0	1	1	1	1	1	0	0
1934	2024/4/19 13:58:11	139秒	微信	N/A	112.6.116.244(山东-青岛)	29	1	1	2	1	19	物联网工程	2	5	0	0	0	0	1	1	0	0	1	0	0	2	3	0	1	0	1	1	0	1	0	1	0	0	0	1	1	1	1	1	0	1	1	1	0
1935	2024/4/19 13:58:19	151秒	微信	N/A	112.6.116.246(山东-青岛)	28	1	1	1	1	19	物联网工程	2	4	0	0	0	0	0	1	1	0	1	0	0	2	2	1	1	0	1	1	0	1	1	1	0	1	0	0	0	0	0	0	1	1	1	0	1
1937	2024/4/19 13:58:24	160秒	微信	N/A	112.6.116.244(山东-青岛)	29	2	1	1	3	20	大数据技术	2	3	1	1	0	1	0	0	0	1	0	0	0	2	2	1	1	0	1	1	0	1	1	1	0	1	0	1	0	0	1	0	1	1	0	1	0
1939	2024/4/19 13:58:30	162秒	微信	N/A	112.6.116.246(山东-青岛)	30	1	1	2	3	21	计算机科学与技术	2	3	0	0	0	0	1	1	0	0	0	0	0	2	3	0	1	0	1	1	1	1	0	1	0	1	0	0	0	1	1	1	1	1	1	1	0
1940	2024/4/19 13:58:35	165秒	微信	N/A	223.104.194.236(山东-青岛)	37	2	1	1	1	19	物联网工程	2	3	0	0	0	1	0	1	1	0	0	0	0	2	3	1	1	1	1	1	0	1	0	1	0	1	0	1	0	0	1	1	1	1	1	0	0
1942	2024/4/19 13:58:52	182秒	微信	N/A	39.144.0.202(山东-菏泽)	33	1	1	2	1	19	物联网工程	2	2	1	0	0	0	0	0	0	0	0	0	0	2	1	0	0	0	1	1	1	1	1	1	0	1	1	1	0	1	1	1	1	1	1	1	0
1943	2024/4/19 13:59:02	204秒	微信	N/A	111.14.8.171(山东-临沂)	31	1	1	2	3	20	移动应用开发	2	4	1	0	0	0	0	1	0	1	0	0	0	2	2	1	1	0	1	1	0	1	1	1	0	1	0	0	0	0	1	1	1	1	1	1	0
1944	2024/4/19 13:59:03	188秒	微信	N/A	223.104.194.109(山东-青岛)	35	2	1	1	2	21	大数据技术	2	3	0	0	0	0	0	1	0	0	0	0	0	2	2	1	1	1	1	1	0	1	1	1	0	1	1	1	0	0	1	1	1	1	0	1	1
1945	2024/4/19 13:59:08	159秒	微信	N/A	112.9.37.68(山东-青岛)	30	1	1	2	1	22	物联网工程	2	4	1	0	0	0	0	1	0	0	0	0	0	2	1	1	1	0	1	1	0	1	1	1	0	0	0	0	1	0	1	1	1	1	1	1	0
1948	2024/4/19 13:59:20	197秒	微信	N/A	223.104.194.76(山东-青岛)	36	2	1	2	1	20	物联网工程	2	4	1	0	0	0	1	1	0	1	0	0	0	2	2	1	1	1	1	1	0	1	1	1	0	1	0	1	0	1	1	0	1	1	1	1	0
1951	2024/4/19 13:59:24	198秒	微信	N/A	112.224.166.171(山东-青岛)	25	1	1	2	1	19	物联网工程	2	5	0	0	0	0	0	0	0	0	0	0	1	2	5	1	1	1	1	1	0	1	0	1	0	1	0	0	0	0	0	1	1	0	0	1	1
1952	2024/4/19 13:59:24	258秒	微信	N/A	112.224.195.112(山东-青岛)	27	2	1	2	1	19	商务英语	2	4	0	0	1	0	1	0	0	1	0	0	0	2	2	0	1	0	1	1	0	1	0	1	0	1	0	1	1	0	1	1	1	1	0	1	0
1955	2024/4/19 13:59:57	137秒	微信	N/A	223.104.194.209(山东-青岛)	30	1	1	1	1	20	物联网工程	2	4	0	1	1	0	1	1	0	1	0	0	0	2	3	0	1	1	1	1	0	1	1	1	0	0	0	1	1	1	1	0	1	1	1	0	0
1956	2024/4/19 13:59:57	240秒	微信	N/A	112.6.116.245(山东-青岛)	29	1	1	2	1	20	物联网工程	2	3	0	0	0	0	0	0	0	0	0	1	1	2	3	1	1	1	1	1	0	1	0	1	0	0	0	1	1	0	1	0	1	1	1	1	0
1957	2024/4/19 13:59:57	182秒	微信	N/A	112.224.157.207(山东-青岛)	34	2	1	1	1	19	物联网工程	2	4	1	1	1	1	1	1	1	1	1	0	0	2	3	1	1	1	1	0	0	1	1	1	0	1	0	0	0	0	1	1	1	1	1	1	1
1958	2024/4/19 14:00:13	239秒	微信	N/A	39.144.0.200(山东-菏泽)	35	1	1	1	1	19	物联网工程	2	4	0	0	0	0	0	1	1	1	1	0	0	2	5	1	1	1	1	1	0	1	1	1	0	0	0	0	1	1	1	1	1	1	1	0	0
1959	2024/4/19 14:00:21	155秒	微信	N/A	182.33.187.191(山东-潍坊)	38	1	1	2	1	20	物联网工程	2	4	0	0	0	0	0	0	0	0	0	0	1	2	1	1	1	1	1	1	0	1	1	1	0	1	0	1	1	1	1	1	1	1	1	1	1
1960	2024/4/19 14:00:21	268秒	微信	N/A	112.224.164.70(山东-青岛)	36	2	1	2	3	21	移动应用开发	2	3	1	1	1	1	1	1	1	1	0	0	0	2	2	1	1	0	1	1	0	1	1	1	0	1	0	0	1	1	0	1	1	1	1	1	0
1962	2024/4/19 14:00:33	142秒	微信	N/A	39.144.0.216(山东-菏泽)	20	1	1	2	1	21	物联网工程	2	3	1	1	1	0	0	1	0	0	0	0	0	2	3	1	1	0	0	0	0	1	0	1	0	0	0	0	1	0	1	0	1	1	1	0	0
1963	2024/4/19 14:00:34	110秒	微信	N/A	153.119.71.15(山东-济南)	29	2	1	1	1	19	物联网工程	2	3	0	0	0	0	0	0	0	0	0	1	0	2	3	1	1	0	1	1	0	1	1	1	0	0	0	1	0	1	1	1	1	1	1	0	0
1964	2024/4/19 14:00:39	180秒	微信	N/A	112.224.154.200(山东-青岛)	31	2	1	2	1	18	商务英语	2	4	0	0	0	0	0	1	0	0	0	0	0	2	3	1	1	0	1	1	0	1	1	1	0	1	1	0	0	0	0	1	1	0	0	1	1
1965	2024/4/19 14:00:46	231秒	微信	N/A	112.6.116.244(山东-青岛)	33	1	1	2	1	19	2023级物联网工程本科2班	2	4	0	0	0	0	1	1	1	1	0	0	0	2	2	1	0	1	1	1	0	1	1	1	0	0	0	1	1	0	1	1	1	1	0	0	0
1966	2024/4/19 14:00:48	160秒	微信	N/A	117.136.95.13(山东-济南)	17	1	1	2	4	23	数据科学与大数据技术	2	5	0	0	0	0	0	0	0	0	0	0	1	2	1	0	0	1	0	0	1	0	0	0	0	0	0	0	0	0	0	1	0	0	0	1	1
1967	2024/4/19 14:00:50	186秒	企业微信	N/A	223.104.194.204(山东-青岛)	36	2	1	1	4	22	商务英语	2	5	0	0	0	0	0	1	1	0	0	0	0	2	1	1	1	1	1	1	0	1	1	1	0	1	0	1	1	0	1	1	1	1	0	1	0
1968	2024/4/19 14:01:02	205秒	微信	N/A	223.104.194.202(山东-青岛)	32	2	1	2	1	20	物联网工程	2	4	1	0	0	0	1	1	0	1	0	0	0	2	1	1	1	0	1	1	0	1	1	1	0	1	0	0	1	0	0	1	1	1	0	1	0
1969	2024/4/19 14:01:05	313秒	微信	N/A	112.6.116.245(山东-青岛)	32	1	1	2	1	19	物联网工程	2	3	1	0	0	0	1	1	0	1	0	0	0	2	3	1	1	0	1	1	0	1	1	1	0	1	0	0	0	1	1	1	1	1	1	0	0
1970	2024/4/19 14:01:09	309秒	微信	N/A	223.104.194.239(山东-青岛)	36	2	1	1	1	20	物联网工程	2	5	1	0	0	0	1	1	0	1	0	0	0	1	4	1	1	1	1	1	1	1	1	1	0	1	1	0	0	0	0	1	1	1	0	1	1
1971	2024/4/19 14:01:11	220秒	微信	N/A	112.6.116.244(山东-青岛)	30	1	1	2	3	21	计算机科学与技术	2	3	0	0	0	0	1	1	1	1	0	0	0	2	1	1	1	1	1	1	1	1	1	1	0	1	0	1	0	0	1	1	1	1	0	1	0
1972	2024/4/19 14:01:17	237秒	企业微信	N/A	112.6.116.243(山东-青岛)	32	2	1	2	3	22	商务英语	2	4	0	0	0	0	1	0	0	0	0	0	0	2	3	1	1	0	1	1	0	1	1	1	0	1	1	1	1	0	1	1	1	1	1	1	0
1973	2024/4/19 14:01:21	202秒	微信	N/A	223.104.194.107(山东-青岛)	21	1	1	2	1	18	物联网工程	2	4	0	0	0	1	0	1	0	0	0	0	0	2	1	0	0	1	0	0	1	1	0	0	0	0	0	0	1	1	0	1	1	0	0	1	1
1974	2024/4/19 14:01:32	251秒	企业微信	N/A	112.6.116.246(山东-青岛)	30	2	1	2	3	24	商务英语	2	5	0	0	0	0	0	1	0	0	0	0	0	2	2	1	1	0	0	1	0	1	1	1	0	1	0	0	1	0	1	0	1	1	1	0	0
1975	2024/4/19 14:01:34	231秒	微信	N/A	112.224.164.109(山东-青岛)	33	2	1	2	1	19	物联网工程	2	4	0	0	0	0	1	1	1	1	0	0	0	2	2	1	1	0	1	1	0	1	1	1	0	1	1	1	0	0	1	0	1	1	1	0	0
1977	2024/4/19 14:01:46	345秒	微信	N/A	39.144.0.201(山东-菏泽)	33	1	1	2	1	19	物联网工程	2	4	0	0	0	0	1	1	1	1	0	0	0	2	1	1	1	0	1	1	0	1	1	1	0	1	0	0	0	0	1	1	1	1	1	1	0
1978	2024/4/19 14:01:49	106秒	微信	N/A	112.224.195.116(山东-青岛)	30	1	1	2	1	19	物联网工程	2	2	0	0	0	0	0	1	1	1	0	0	0	2	4	1	1	0	1	1	0	1	1	1	0	0	0	1	1	1	1	0	1	1	1	0	0
1980	2024/4/19 14:01:57	249秒	微信	N/A	112.224.194.57(山东-青岛)	28	1	1	1	1	19	物联网工程	2	3	1	0	0	0	1	1	0	0	0	0	0	2	3	1	0	1	1	0	1	1	0	1	0	1	0	1	0	0	1	0	1	1	1	1	0
1981	2024/4/19 14:01:58	125秒	微信	N/A	112.9.41.53(山东-青岛)	30	2	1	1	1	18	电竞	2	3	0	0	0	0	0	1	0	0	0	0	0	2	3	1	1	0	1	1	0	1	1	1	0	0	0	1	1	1	1	0	1	1	1	0	0
1983	2024/4/19 14:02:41	171秒	微信	N/A	112.6.116.243(山东-青岛)	27	2	1	2	1	20	电子竞技	2	3	1	1	1	1	1	1	1	1	1	0	0	2	2	0	1	0	1	1	0	1	1	1	0	1	0	1	0	1	1	0	1	1	1	0	0
1984	2024/4/19 14:02:55	363秒	微信	N/A	218.201.174.0(山东-德州)	28	1	2	2	3	22	移动应用开发	2	3	0	0	0	0	0	1	0	0	0	1	0	1	4	1	0	0	1	1	1	1	0	0	0	1	0	0	0	1	0	1	1	1	1	1	1
1985	2024/4/19 14:03:05	431秒	微信	N/A	117.132.198.214(广东-深圳)	30	2	1	1	1	19	物联网工程	2	4	0	0	0	0	1	1	0	1	0	0	0	2	2	1	1	1	1	1	0	1	1	1	0	1	0	1	0	0	0	1	1	1	0	1	0
1986	2024/4/19 14:03:12	202秒	微信	N/A	223.104.194.238(山东-青岛)	30	1	1	2	1	19	电子竞技运动与管理	2	3	0	0	0	0	0	0	0	0	0	0	1	2	3	1	1	1	0	1	1	1	0	1	0	1	1	1	0	0	0	1	0	0	1	1	0
1987	2024/4/19 14:04:21	168秒	微信	N/A	223.104.194.112(山东-青岛)	32	2	1	1	1	19	物联网工程	2	4	0	0	0	0	0	1	0	1	0	0	0	2	1	1	1	1	1	1	0	1	0	1	0	1	1	0	0	0	1	0	1	1	0	1	0
1988	2024/4/19 14:04:55	155秒	微信	N/A	112.6.116.244(山东-青岛)	33	2	1	1	3	22	商务英语	2	4	0	0	0	0	0	1	1	1	0	0	0	2	1	1	1	0	1	1	0	1	1	1	0	1	0	0	0	0	1	1	1	1	0	1	0
1989	2024/4/19 14:05:06	102秒	微信	N/A	112.224.71.158(山东-青岛)	30	2	1	2	1	19	商务英语	2	4	0	0	0	0	1	1	0	0	0	0	0	2	2	1	1	1	1	1	1	1	1	1	0	0	0	1	0	1	1	1	0	1	0	1	0
1990	2024/4/19 14:05:10	222秒	微信	N/A	112.6.116.243(山东-青岛)	37	1	1	2	1	19	物联网工程	2	4	1	0	0	1	1	1	1	1	0	0	0	2	2	1	1	1	1	1	1	1	1	1	0	0	0	1	1	1	1	0	1	1	1	0	0
1991	2024/4/19 14:05:49	130秒	微信	N/A	223.104.194.193(山东-青岛)	34	2	1	1	1	19	商务英语	2	3	0	0	0	0	1	1	1	0	0	0	0	2	3	0	1	1	1	1	0	1	1	1	0	0	0	1	1	0	1	1	1	1	0	0	0
1992	2024/4/19 14:05:50	480秒	微信	N/A	39.144.0.216(山东-菏泽)	30	1	1	2	1	21	物联网工程本科1班	2	3	0	0	0	0	0	1	0	0	0	0	0	2	1	1	1	0	1	1	0	1	1	1	0	0	0	1	1	0	1	0	1	1	1	0	0
1993	2024/4/19 14:05:58	140秒	微信	N/A	112.224.67.104(山东-青岛)	35	2	1	2	1	19	商务英语	2	3	0	0	0	0	1	0	1	1	0	0	0	1	2	1	1	1	1	1	0	1	1	1	0	0	0	1	1	0	1	0	1	1	1	0	0
1994	2024/4/19 14:06:12	170秒	微信	N/A	144.12.113.104(山东-菏泽)	30	1	1	2	1	21	大数据技术	2	3	1	0	1	0	0	0	0	1	0	0	0	1	1	1	1	0	1	1	0	1	0	1	0	0	0	1	1	1	1	0	1	1	1	0	0
1995	2024/4/19 14:06:20	176秒	微信	N/A	112.6.116.243(山东-青岛)	34	2	1	1	1	19	商务英语	2	3	0	0	0	0	1	0	1	1	0	0	0	2	3	1	1	1	1	1	0	1	1	1	0	1	0	1	0	0	1	1	1	1	0	0	0
1996	2024/4/19 14:06:24	178秒	微信	N/A	39.144.112.19(山东-临沂)	40	2	1	2	3	23	商务英语	2	4	0	0	0	0	1	1	0	0	0	0	0	2	2	1	1	1	1	1	0	1	1	1	0	1	1	1	1	0	1	1	1	1	1	1	1
1997	2024/4/19 14:06:26	387秒	微信	N/A	182.39.33.91(山东-济南)	36	2	1	1	1	19	大数据技术	2	2	0	0	0	0	0	0	1	1	0	0	0	1	4	1	1	1	1	1	0	1	1	1	0	1	1	1	0	1	1	1	1	1	1	1	0
1998	2024/4/19 14:06:51	199秒	微信	N/A	223.104.194.95(山东-青岛)	28	2	1	2	1	18	商务英语	2	4	0	0	0	0	1	1	0	0	0	0	0	2	1	1	1	1	1	1	0	1	1	1	0	1	0	0	0	0	0	0	1	1	0	0	1
1999	2024/4/19 14:06:56	182秒	微信	N/A	112.224.156.56(山东-青岛)	32	2	1	2	1	19	商务英语	2	2	1	1	1	1	1	1	1	1	0	0	0	2	3	1	1	1	1	1	0	1	1	1	0	0	0	0	1	0	1	1	1	1	1	0	0
2000	2024/4/19 14:06:58	103秒	微信	N/A	112.6.116.244(山东-青岛)	33	2	1	1	3	22	商务英语	2	4	0	0	0	0	0	1	1	1	0	0	0	2	1	1	1	0	1	1	0	1	1	1	0	1	0	0	0	0	1	1	1	1	0	1	0
2001	2024/4/19 14:06:58	157秒	微信	N/A	223.104.194.236(山东-青岛)	32	2	1	2	1	19	商务英语	2	2	1	0	0	0	0	0	0	1	0	0	0	2	3	1	1	1	1	1	0	1	0	1	0	1	0	1	1	1	1	0	1	1	1	0	0
2003	2024/4/19 14:07:08	229秒	微信	N/A	223.104.194.198(山东-青岛)	34	2	1	1	1	20	商务英语	2	4	0	0	0	0	1	1	0	0	0	0	0	2	1	1	1	1	1	1	0	1	1	1	0	0	0	1	0	0	1	1	1	1	1	0	0
2004	2024/4/19 14:07:11	119秒	微信	N/A	39.144.0.210(山东-菏泽)	34	2	1	1	3	24	市场营销	2	4	1	0	0	0	0	0	0	0	0	0	0	2	3	1	1	1	1	1	0	1	1	1	0	1	0	1	1	1	1	1	1	1	1	0	0
2005	2024/4/19 14:07:17	230秒	微信	N/A	223.104.194.193(山东-青岛)	29	2	1	2	1	19	商务英语	2	3	1	1	1	1	1	1	1	1	1	0	0	2	3	1	1	0	1	1	0	1	1	1	0	0	0	1	1	0	1	0	1	1	1	0	0
2006	2024/4/19 14:07:51	226秒	微信	N/A	223.104.194.234(山东-青岛)	29	2	1	2	1	20	大数据	2	2	0	0	0	0	1	1	1	0	1	0	0	2	3	1	1	0	1	1	0	1	1	1	0	1	0	1	0	0	1	0	1	1	0	0	0
2007	2024/4/19 14:07:56	272秒	微信	N/A	112.224.67.104(山东-青岛)	36	2	1	2	1	20	商务英语	2	4	1	0	0	1	1	1	1	1	0	0	0	2	2	1	1	1	1	1	0	1	1	1	0	1	0	0	1	0	1	1	1	1	1	0	0
2008	2024/4/19 14:08:32	153秒	微信	N/A	112.6.116.244(山东-青岛)	26	2	1	1	1	19	电子竞技运动与管理	2	2	0	0	0	0	0	1	0	1	0	0	0	1	3	1	1	0	1	1	0	1	1	1	0	1	0	0	0	0	0	1	1	1	0	1	0
2009	2024/4/19 14:08:37	290秒	微信	N/A	223.104.194.200(山东-青岛)	33	2	1	2	1	19	商务英语	2	2	1	1	0	1	0	0	0	0	0	0	0	2	2	1	1	0	1	1	0	1	1	1	0	1	1	0	1	0	1	1	1	1	0	0	0
2010	2024/4/19 14:08:45	284秒	微信	N/A	112.6.116.245(山东-青岛)	34	1	1	2	1	21	物联网工程	2	3	0	0	0	0	1	0	0	1	0	0	0	2	2	1	1	0	1	1	0	1	1	1	0	1	0	0	1	0	1	1	1	1	1	0	0
2011	2024/4/19 14:09:03	265秒	微信	N/A	36.113.36.4(江苏-南京)	30	2	1	2	3	22	数据科学与大数据技术	2	4	0	0	0	0	1	1	0	0	0	0	0	2	3	1	1	0	1	1	0	1	0	1	0	1	0	0	0	0	1	1	1	1	1	1	1
2012	2024/4/19 14:09:06	97秒	企业微信	N/A	112.6.116.244(山东-青岛)	32	2	1	1	3	22	商务英语	2	4	0	0	0	0	0	1	1	1	0	0	0	2	1	1	1	0	1	1	0	1	1	1	0	1	0	0	0	0	1	0	1	1	0	1	0
2015	2024/4/19 14:09:17	350秒	微信	N/A	182.39.55.58(山东-济南)	36	2	1	2	1	20	商务英语本科一班	2	3	0	0	0	0	1	1	1	1	1	0	0	2	5	1	1	1	1	1	0	1	0	1	0	1	0	0	1	0	0	1	1	1	1	1	0
2017	2024/4/19 14:09:44	138秒	微信	N/A	223.81.137.63(山东-青岛)	26	1	1	2	1	20	电子竞技运动与管理	2	2	1	0	0	0	0	0	0	0	0	0	0	2	1	1	1	0	1	1	0	1	1	1	0	0	0	0	0	0	1	0	1	1	1	0	0
2018	2024/4/19 14:09:52	389秒	微信	N/A	113.129.175.136(山东-济南)	30	2	1	2	1	19	商务英语	2	4	0	1	0	0	0	0	0	0	0	0	0	2	1	0	1	0	1	1	0	1	1	1	0	1	0	0	0	0	1	0	1	1	0	0	0
2020	2024/4/19 14:10:47	300秒	微信	N/A	182.39.107.210(山东-聊城)	31	2	1	2	1	19	商务英语	2	3	0	0	0	0	1	1	1	0	0	0	0	2	3	0	1	1	1	1	0	1	1	1	0	0	0	0	0	0	1	0	1	1	1	0	0
2021	2024/4/19 14:11:13	580秒	微信	N/A	223.104.190.204(山东-济南)	31	2	1	1	1	19	经济统计学	2	2	0	1	1	0	0	1	0	0	0	1	0	2	3	1	1	0	1	1	0	1	1	1	0	1	0	0	0	0	1	1	1	1	1	0	0
2022	2024/4/19 14:11:22	149秒	微信	N/A	112.6.116.246(山东-青岛)	25	2	1	1	3	21	学前教育	1	2	1	0	0	1	0	1	1	0	0	0	0	2	2	1	1	0	1	1	0	0	1	1	0	0	0	0	0	1	1	0	1	0	1	0	0
2023	2024/4/19 14:11:42	108秒	微信	N/A	112.9.184.177(山东-青岛)	33	2	2	1	2	21	学前教育	1	4	0	0	0	0	0	0	0	0	0	0	1	2	1	0	1	0	1	1	0	1	1	1	0	0	0	1	1	1	1	0	1	1	1	1	0
2026	2024/4/19 14:12:10	233秒	微信	N/A	112.6.116.246(山东-青岛)	35	1	1	2	1	20	电子竞技运动与管理	2	3	0	1	0	0	0	0	0	0	0	0	0	2	2	1	1	1	1	1	1	1	0	1	0	1	0	0	0	0	1	1	1	1	1	1	0
2027	2024/4/19 14:12:11	198秒	微信	N/A	112.6.116.246(山东-青岛)	39	2	1	2	3	22	学前教育	1	2	0	0	0	0	1	0	0	0	0	0	0	2	2	1	1	1	1	1	0	1	1	1	0	1	1	0	1	0	1	1	1	1	1	0	1
2028	2024/4/19 14:12:26	808秒	微信	N/A	39.144.0.210(山东-菏泽)	32	2	1	2	1	19	经济统计学	2	2	0	0	0	0	0	1	0	1	1	0	0	2	2	1	1	0	1	1	0	1	1	1	0	1	0	0	0	1	1	1	0	1	1	1	0
2029	2024/4/19 14:12:42	172秒	微信	N/A	112.6.116.246(山东-青岛)	27	1	1	2	2	21	大数据技术	2	4	1	0	0	0	1	1	1	1	0	0	0	2	2	1	1	1	1	0	1	1	0	1	0	1	0	1	0	0	1	1	1	1	1	1	0
2030	2024/4/19 14:12:43	560秒	微信	N/A	223.104.194.117(山东-青岛)	36	2	1	2	1	19		2	4	0	0	0	0	1	1	1	1	0	0	0	2	3	1	1	1	1	1	0	1	1	1	0	0	1	0	1	0	1	0	1	1	1	0	0
2033	2024/4/19 14:14:29	164秒	微信	N/A	112.224.166.141(山东-青岛)	38	2	1	1	1	19	商务英语	2	2	1	1	1	1	1	1	1	1	1	0	0	1	4	1	1	0	1	1	0	1	1	1	0	1	0	1	1	1	1	0	1	1	1	0	0
2034	2024/4/19 14:14:56	186秒	手机提交	直接访问	39.144.0.202(山东-菏泽)	30	2	1	2	2	20	酒店管理	2	2	1	0	0	0	0	0	0	1	0	0	0	2	2	1	1	1	1	1	0	1	1	1	0	0	0	1	1	1	1	0	1	1	1	0	0
2035	2024/4/19 14:15:15	235秒	企业微信	N/A	112.6.116.246(山东-青岛)	31	2	1	2	1	22	商务英语	2	3	1	1	1	0	0	0	0	0	0	0	0	2	3	1	1	0	0	0	1	1	1	1	0	1	0	1	1	1	0	1	1	1	1	1	0
2036	2024/4/19 14:16:34	247秒	微信	N/A	112.224.67.210(山东-青岛)	32	2	1	2	1	20	经济统计学	2	4	0	0	0	0	0	1	0	1	0	0	0	2	2	1	1	1	1	1	1	1	1	1	0	1	0	0	0	0	1	1	1	1	0	0	0
2037	2024/4/19 14:18:01	293秒	微信	N/A	112.224.196.38(山东-青岛)	39	2	1	2	1	20	物联网工程	2	4	0	0	0	1	1	1	1	0	0	0	0	2	2	1	1	1	1	1	1	1	1	1	0	0	0	1	0	0	1	1	1	1	1	0	0
2038	2024/4/19 14:18:26	180秒	微信	N/A	112.224.196.181(山东-青岛)	31	1	1	2	1	18	大数据技术	2	2	1	1	0	0	1	1	1	1	1	0	0	2	3	1	1	0	0	1	1	1	0	1	0	1	0	0	1	0	1	1	1	1	0	1	0
2040	2024/4/19 14:18:53	156秒	微信	N/A	223.104.194.244(山东-青岛)	29	1	1	2	1	20	金融科技	2	5	1	0	0	0	0	0	0	0	0	0	0	2	1	1	1	0	1	1	0	1	1	1	0	1	0	0	0	0	0	1	1	1	0	1	0
2041	2024/4/19 14:19:05	169秒	微信	N/A	117.136.78.62(山东-青岛)	26	1	1	1	1	20	金融科技	2	4	0	0	0	0	1	0	0	0	0	0	0	2	2	1	0	1	1	0	1	0	0	1	0	1	1	0	0	0	0	0	1	1	0	1	0
2042	2024/4/19 14:19:06	285秒	微信	N/A	112.6.116.246(山东-青岛)	34	1	1	2	3	21	计算机科学与技术	2	5	0	0	0	0	0	1	1	1	0	0	0	2	2	1	1	1	1	1	0	1	1	1	0	1	0	0	0	0	0	0	1	1	1	1	0
2043	2024/4/19 14:20:57	82秒	微信	N/A	117.136.78.62(山东-青岛)	28	1	1	1	1	20	金融科技	2	4	0	0	0	0	1	0	0	0	0	0	0	2	2	1	0	1	0	1	1	1	0	1	0	1	1	0	1	1	0	1	1	0	1	0	0
2044	2024/4/19 14:21:55	176秒	微信	N/A	112.6.116.245(山东-青岛)	34	1	1	1	1	19	金融科技	2	2	0	1	1	1	1	1	0	0	0	0	0	2	3	1	1	0	1	1	0	1	1	1	0	1	0	1	0	1	0	0	1	1	1	1	0
2046	2024/4/19 14:22:37	258秒	微信	N/A	223.104.187.57(山东-青岛)	36	2	1	2	3	21	学前教育	1	2	1	0	0	0	0	1	0	0	0	0	0	2	1	1	1	1	1	1	0	1	1	1	0	1	0	0	1	1	1	1	1	1	1	0	0
2047	2024/4/19 14:24:02	194秒	微信	N/A	112.6.116.244(山东-青岛)	34	1	1	1	3	21	计算机科学与技术	2	3	1	0	0	0	1	0	0	0	0	0	0	2	2	1	1	1	1	1	1	1	0	1	0	1	0	1	1	0	0	1	1	1	1	1	0
2048	2024/4/19 14:26:39	323秒	企业微信	N/A	117.132.7.234(山东-青岛)	33	1	1	1	3	21	计算机科学与技术	2	4	0	0	0	0	0	1	0	1	0	0	0	1	4	1	0	1	1	0	1	0	0	1	0	1	0	1	0	0	1	1	1	1	1	0	0
2049	2024/4/19 14:27:05	208秒	微信	N/A	39.144.0.223(山东-菏泽)	36	2	1	2	4	22	经济统计学	2	4	0	0	0	0	0	1	0	0	0	0	0	2	3	1	1	0	1	1	0	1	1	1	0	1	0	0	0	1	1	1	1	1	1	1	0
2050	2024/4/19 14:27:09	185秒	微信	N/A	223.104.193.55(山东-聊城)	28	1	2	1	1	20	物联网工程	2	1	1	0	0	0	1	1	0	0	0	0	0	2	1	1	1	0	1	1	0	1	1	1	0	0	0	0	1	0	1	0	1	1	1	0	0
2051	2024/4/19 14:30:20	144秒	微信	N/A	223.104.194.242(山东-青岛)	23	2	1	1	2	20	计算机科学与技术	2	4	0	0	1	1	1	0	0	0	0	0	0	2	2	1	1	0	1	1	0	1	0	1	0	0	1	1	1	1	0	0	1	1	1	0	0
2053	2024/4/19 14:30:40	161秒	微信	N/A	112.224.195.38(山东-青岛)	31	1	1	2	2	20	计算机科学与技术	2	5	0	0	0	0	0	1	0	0	0	0	0	2	1	0	1	1	1	1	0	1	1	1	0	0	1	1	1	0	1	1	1	1	1	0	0
2054	2024/4/19 14:31:39	1878秒	微信	N/A	223.104.194.127(山东-青岛)	33	1	1	1	1	19	物联网工程	2	4	0	0	0	0	0	1	0	0	0	0	0	2	3	1	1	1	0	0	1	1	1	1	0	1	0	1	1	1	1	1	1	1	0	1	0
2055	2024/4/19 14:31:41	258秒	微信	N/A	223.104.194.205(山东-青岛)	28	1	1	1	1	19	电子竞技运动与管理	2	1	0	0	0	0	0	1	1	0	0	0	0	2	3	1	1	0	1	1	0	1	1	1	0	1	0	1	0	1	1	0	1	1	1	0	0
2056	2024/4/19 14:32:11	260秒	微信	N/A	27.219.195.180(山东-青岛)	28	1	1	2	2	20	计算机科学与技术	2	5	1	0	0	0	0	0	0	0	0	0	0	2	2	1	1	1	1	1	1	1	1	1	0	1	0	0	0	0	1	1	1	1	1	0	0
2060	2024/4/19 14:38:33	1470秒	微信	N/A	144.12.184.114(山东-聊城)	36	2	2	1	1	20	经济统计学	2	3	1	0	0	0	1	1	1	0	0	0	0	2	3	1	1	1	1	1	1	1	1	1	0	1	0	0	0	0	0	1	1	1	1	1	1
2061	2024/4/19 14:38:43	2784秒	微信	N/A	112.6.116.243(山东-青岛)	31	1	1	1	1	21	大数据技术	2	1	1	0	0	0	1	0	0	1	0	0	0	1	2	1	1	0	1	0	1	1	1	0	0	1	1	0	1	1	0	1	1	1	1	1	0
2065	2024/4/19 14:40:04	174秒	微信	N/A	117.136.9.189(山东-济南)	39	2	1	2	2	20	物联网工程	2	4	0	0	0	0	1	1	0	0	0	0	0	2	2	1	1	1	1	1	1	1	1	1	0	1	1	1	0	1	1	1	1	1	1	1	0
2066	2024/4/19 14:40:26	187秒	微信	N/A	223.104.189.66(山东-青岛)	33	2	1	1	2	20	物联网工程	2	3	0	0	0	0	1	1	1	1	0	0	0	2	3	1	1	1	1	1	0	1	0	1	0	1	0	0	0	1	1	0	1	1	1	0	1
2067	2024/4/19 14:40:35	137秒	微信	N/A	223.104.194.73(山东-青岛)	27	1	1	2	2	22	物联网工程	2	4	0	0	0	0	0	0	0	0	0	0	1	2	1	0	0	0	1	1	0	1	1	1	0	0	0	1	0	1	1	0	1	1	1	0	0
2069	2024/4/19 14:41:05	121秒	微信	N/A	223.104.194.236(山东-青岛)	30	1	1	2	2	20	物联网工程	2	4	0	0	0	0	0	0	0	0	0	0	1	2	2	1	1	1	1	1	0	1	1	1	0	0	0	1	1	1	1	0	1	1	1	0	0
2070	2024/4/19 14:41:08	166秒	微信	N/A	223.104.194.125(山东-青岛)	32	2	1	2	2	20	物联网工程	2	3	0	0	0	0	1	1	1	1	0	0	0	2	2	1	1	1	1	1	0	1	1	1	0	1	0	0	1	0	1	1	1	1	1	1	0
2071	2024/4/19 14:41:11	84秒	微信	N/A	112.6.116.246(山东-青岛)	29	2	1	1	2	20	互联网工程	2	1	1	1	0	0	0	0	0	0	0	0	0	2	3	1	1	0	1	1	0	1	1	1	0	0	0	1	1	1	1	0	1	1	1	0	0
2072	2024/4/19 14:41:14	119秒	微信	N/A	112.224.166.130(山东-青岛)	33	1	1	1	2	20	物联网工程	2	5	0	1	1	1	1	0	1	0	1	0	0	1	4	1	1	1	1	1	0	1	1	1	0	1	0	1	1	0	1	1	1	1	1	1	0
2073	2024/4/19 14:41:14	244秒	微信	N/A	112.224.166.68(山东-青岛)	42	2	1	1	2	20	物联网工程	2	3	1	0	0	0	1	1	0	0	1	0	0	2	3	1	1	1	1	1	0	1	1	1	0	1	0	1	1	1	1	1	1	1	1	0	0
2074	2024/4/19 14:41:32	175秒	微信	N/A	112.224.166.123(山东-青岛)	38	1	1	2	2	20	物联网工程	2	5	1	0	0	0	1	1	0	1	0	0	0	2	1	1	1	1	1	1	0	1	1	1	0	1	1	1	1	0	1	0	1	1	1	0	0
2075	2024/4/19 14:41:48	254秒	微信	N/A	112.6.116.243(山东-青岛)	35	1	1	1	2	21	物联网工程	2	4	1	0	0	0	0	0	0	0	0	0	0	1	2	1	1	1	0	1	0	1	1	1	0	1	0	0	1	0	1	1	1	1	1	1	1
2076	2024/4/19 14:41:55	256秒	微信	N/A	223.104.187.87(山东-青岛)	32	2	1	2	2	20	物联网工程	2	3	0	0	0	0	1	1	0	0	0	0	0	2	3	1	1	1	1	1	0	1	1	1	0	1	0	1	0	1	1	0	1	1	1	0	0
2077	2024/4/19 14:42:00	208秒	微信	N/A	117.136.78.55(山东-青岛)	34	1	1	2	2	20	物联网工程	2	4	0	0	0	0	1	1	0	0	0	0	0	2	2	1	1	1	1	1	1	1	1	1	0	1	0	1	1	0	1	1	1	1	0	1	0
2080	2024/4/19 14:42:37	156秒	微信	N/A	223.104.194.200(山东-青岛)	28	1	1	2	2	22	物联网工程	2	5	0	0	0	0	0	1	0	1	0	0	0	2	1	0	0	1	0	0	0	1	0	1	0	0	0	1	0	1	1	1	1	1	1	1	0
2081	2024/4/19 14:43:07	72秒	微信	N/A	112.6.116.244(山东-青岛)	20	1	1	1	2	20	物联网工程	2	3	0	1	0	0	0	0	0	1	0	0	0	1	2	1	1	0	1	0	1	0	0	0	0	0	0	1	0	0	1	1	0	0	1	0	0
2082	2024/4/19 14:44:16	422秒	微信	N/A	223.104.194.127(山东-青岛)	29	1	1	1	2	20	物联网工程	2	5	1	0	1	0	0	0	1	0	0	0	0	1	3	1	1	1	1	0	1	0	1	1	0	1	0	0	0	0	1	1	1	0	1	1	1
2083	2024/4/19 14:44:34	175秒	微信	N/A	112.6.116.243(山东-青岛)	26	1	1	2	2	20	物联网工程	2	3	0	0	0	0	1	1	0	0	0	0	0	2	3	1	1	0	1	1	0	1	1	1	0	1	0	0	1	0	1	1	1	1	0	0	0
2084	2024/4/19 14:44:35	286秒	微信	N/A	223.104.194.73(山东-青岛)	40	1	1	1	2	20	物联网工程	2	4	0	0	0	0	0	1	1	0	0	0	0	2	2	1	1	1	1	1	0	1	1	1	0	0	0	0	1	0	1	1	1	1	1	1	1
2085	2024/4/19 14:44:36	172秒	微信	N/A	112.224.195.147(山东-青岛)	30	1	1	1	2	20	物联网工程	2	4	1	0	0	0	1	1	0	0	0	0	0	2	3	1	1	0	1	1	0	1	1	1	0	1	0	1	1	1	1	0	1	1	1	0	0
2086	2024/4/19 14:45:16	159秒	微信	N/A	223.104.194.244(山东-青岛)	30	2	1	1	2	21	物联网工程	2	4	1	1	1	1	1	1	1	1	1	0	0	2	2	1	1	0	1	1	0	1	1	1	0	1	0	1	0	1	1	1	1	1	0	1	1
2089	2024/4/19 14:47:14	157秒	微信	N/A	112.224.155.64(山东-青岛)	28	1	1	1	2	19	物联网工程	2	4	0	0	0	0	0	0	0	0	0	0	1	2	3	1	1	0	1	1	0	1	1	1	0	1	0	1	0	0	1	0	1	1	1	0	0
2092	2024/4/19 14:48:42	205秒	微信	N/A	112.6.116.245(山东-青岛)	32	2	1	2	3	21	日语(校企合作)	2	4	0	0	0	0	1	1	0	1	0	0	0	2	3	1	1	0	1	1	0	1	1	1	0	0	0	0	1	0	1	0	1	1	0	0	0
2093	2024/4/19 14:48:47	140秒	微信	N/A	112.6.116.246(山东-青岛)	32	2	1	2	3	22	日语	2	5	0	0	0	0	1	1	0	1	0	0	0	1	4	1	1	1	0	0	1	1	0	1	0	1	1	0	0	1	1	1	1	0	1	1	1
2095	2024/4/19 14:49:13	168秒	微信	N/A	112.6.116.244(山东-青岛)	33	1	1	2	2	22	计算机科学与技术	2	4	0	0	0	0	1	0	1	0	0	0	0	2	2	1	1	0	1	1	0	1	1	1	0	0	0	1	1	1	1	0	1	1	1	0	0
2098	2024/4/19 14:51:47	199秒	微信	N/A	182.39.62.87(山东-济南)	37	2	1	2	3	21	数据科学与大数据技术	2	4	1	0	0	0	1	1	0	1	0	0	0	2	1	1	1	1	1	1	0	1	1	1	0	1	1	1	1	0	0	1	1	1	0	1	0
2099	2024/4/19 14:51:48	302秒	微信	N/A	153.119.32.243(山东-济南)	33	1	1	2	1	19	数据科学与大数据技术	2	4	0	0	0	1	1	1	0	1	0	0	0	2	1	1	1	1	0	1	1	1	1	1	0	1	0	0	0	0	0	1	1	1	1	1	1
2100	2024/4/19 14:51:57	208秒	微信	N/A	112.224.194.75(山东-青岛)	31	2	1	2	3	23	数据科学与大数据技术	2	4	0	0	0	0	1	0	1	1	1	0	0	2	3	1	1	1	1	1	0	1	1	1	0	1	0	1	1	1	1	0	1	1	1	0	0
2101	2024/4/19 14:51:57	203秒	微信	N/A	39.144.112.26(山东-临沂)	21	2	1	2	3	22	数据科学与大数据技术	2	2	0	1	0	0	1	0	0	0	0	0	1	2	2	1	1	0	1	0	1	1	0	0	0	1	0	0	0	1	0	1	1	1	0	1	1
2102	2024/4/19 14:52:01	213秒	微信	N/A	112.6.116.245(山东-青岛)	30	1	1	2	3	22	数据科学与大数据技术	2	5	0	0	0	0	0	0	0	1	0	0	0	2	3	1	1	1	1	0	0	1	0	1	0	1	0	0	1	1	1	1	1	1	1	1	1
2103	2024/4/19 14:52:22	204秒	微信	N/A	223.104.194.121(山东-青岛)	32	1	1	2	3	23	数据科学与大数据技术	2	5	0	0	0	0	0	0	0	0	0	0	1	2	1	0	0	1	1	1	1	1	1	1	0	1	1	1	0	1	1	1	0	1	0	1	0
2104	2024/4/19 14:52:23	276秒	微信	N/A	39.144.112.27(山东-临沂)	37	2	1	2	2	20	计算机科学与技术	2	4	1	1	1	1	1	1	1	1	1	0	0	1	4	1	1	1	1	1	1	1	1	1	0	1	0	1	0	0	1	0	1	1	0	0	1
2105	2024/4/19 14:52:54	130秒	微信	N/A	112.6.116.244(山东-青岛)	34	1	1	1	1	20	电子竞技运动与管理	2	5	0	0	0	0	0	0	0	0	0	0	1	2	1	1	1	1	1	1	0	1	0	1	0	1	1	0	1	0	0	0	1	1	1	0	0
2106	2024/4/19 14:53:12	281秒	微信	N/A	223.160.164.51(北京-北京)	35	2	1	2	3	21	数据科学与大数据技术	2	5	0	0	0	0	0	1	0	0	0	0	0	2	1	1	1	1	0	1	0	1	1	1	0	1	1	0	0	1	1	1	1	1	0	1	0
2107	2024/4/19 14:55:37	991秒	微信	N/A	112.224.74.177(山东-青岛)	41	2	1	2	2	21	物联网工程	2	4	1	0	0	0	1	1	1	1	0	0	0	2	3	1	1	1	1	1	0	1	1	1	0	1	0	1	0	1	1	1	1	1	1	1	0
2108	2024/4/19 14:56:22	126秒	微信	N/A	122.7.93.198(山东-枣庄)	30	2	1	2	3	22	学前教育	1	3	0	1	0	0	1	0	0	0	0	0	0	1	3	1	1	0	1	1	0	1	1	1	0	0	1	1	1	0	1	1	1	1	0	0	0
2109	2024/4/19 14:56:36	169秒	微信	N/A	112.6.116.243(山东-青岛)	31	1	1	1	2	21	物联网工程	2	4	1	0	0	0	0	1	0	0	0	0	0	2	4	1	1	0	0	0	0	1	1	1	0	1	0	0	0	1	1	1	1	1	1	1	0
2111	2024/4/19 14:57:14	205秒	微信	N/A	112.224.194.62(山东-青岛)	29	1	1	2	2	22	物联网工程	2	4	0	0	0	0	0	0	0	0	0	0	1	2	3	1	1	0	0	1	1	1	1	1	0	0	0	1	1	0	1	0	1	1	0	0	0
2112	2024/4/19 14:57:44	1033秒	微信	N/A	112.224.164.201(山东-青岛)	31	1	1	2	2	22	物联网工程	2	2	0	0	1	0	0	0	1	0	0	0	0	1	4	1	1	0	1	1	0	1	0	1	0	1	1	1	0	0	0	0	1	1	1	1	0
2114	2024/4/19 14:58:43	139秒	微信	N/A	112.224.157.14(山东-青岛)	29	1	1	1	2	20	物联网工程	2	5	0	0	0	0	0	0	0	0	0	0	1	2	1	1	1	0	1	1	0	1	1	1	0	0	0	1	1	0	1	0	1	1	0	0	0
2115	2024/4/19 14:59:35	199秒	微信	N/A	112.6.116.244(山东-青岛)	27	1	1	1	2	21	物联网工程	2	4	0	0	0	0	1	1	0	1	1	0	0	2	2	1	1	0	0	0	0	1	0	1	0	1	0	0	0	1	1	1	0	1	1	1	0
2116	2024/4/19 15:00:01	96秒	微信	N/A	223.104.195.152(山东-泰安)	32	2	1	1	3	21	学前教育	1	3	1	1	1	0	1	0	0	0	0	0	0	2	2	1	1	0	1	1	0	1	1	1	0	0	0	1	1	0	1	0	1	1	1	0	0
2119	2024/4/19 15:00:26	167秒	企业微信	N/A	112.6.116.245(山东-青岛)	35	2	1	2	3	23	商务英语	2	2	1	1	0	0	1	1	1	0	0	0	0	2	4	1	1	0	1	1	0	1	1	1	0	1	1	0	1	0	1	1	1	1	1	0	0
2121	2024/4/19 15:01:00	708秒	微信	N/A	223.104.194.231(山东-青岛)	31	1	1	2	3	23	数据科学与大数据技术	2	3	1	0	0	0	1	1	1	1	0	0	0	2	2	1	1	1	1	1	0	1	1	1	0	0	0	0	1	1	1	0	1	1	1	0	0
2122	2024/4/19 15:01:16	151秒	微信	N/A	112.224.165.81(山东-青岛)	34	2	1	2	2	22	学前教育	1	3	0	1	0	0	1	0	0	0	0	0	0	2	3	1	1	1	1	1	0	1	1	1	0	1	1	1	0	0	1	1	1	0	1	0	0
2127	2024/4/19 15:02:06	202秒	微信	N/A	112.6.116.244(山东-青岛)	30	2	1	2	2	21	学前教育	1	3	1	0	0	0	1	1	0	1	0	0	0	2	2	1	1	1	0	0	1	0	0	1	0	1	0	0	0	0	0	0	1	1	0	1	1
2128	2024/4/19 15:02:06	194秒	微信	N/A	36.113.31.36(江苏-南京)	30	2	1	1	2	20	学前教育	1	2	0	1	0	0	0	0	0	0	0	0	0	2	3	1	1	0	1	1	0	1	1	1	0	0	0	1	1	1	1	0	1	1	1	0	0
2129	2024/4/19 15:02:28	205秒	微信	N/A	112.6.116.243(山东-青岛)	31	2	1	2	2	20	学前教育	1	2	0	0	0	0	0	1	0	0	0	0	0	2	3	1	1	1	1	1	1	1	1	1	0	1	0	1	1	0	1	0	1	1	0	0	0
2134	2024/4/19 15:03:24	116秒	微信	N/A	223.104.194.90(山东-青岛)	33	2	1	1	2	21	学前教育	1	3	0	0	0	0	0	0	0	0	0	1	0	2	3	0	1	1	1	1	0	1	1	1	0	1	0	1	1	0	1	0	1	1	1	1	0
2135	2024/4/19 15:03:54	286秒	微信	N/A	112.6.116.245(山东-青岛)	30	2	1	2	2	21	学前教育	1	1	1	1	1	0	1	1	1	1	0	0	0	1	3	1	1	0	1	1	1	1	1	1	0	1	0	0	0	0	0	1	0	1	1	0	0
2136	2024/4/19 15:05:05	204秒	微信	N/A	112.6.116.243(山东-青岛)	37	1	1	2	2	20	学生	2	3	1	0	0	0	1	0	0	0	0	0	0	2	4	1	1	1	1	1	1	1	1	1	0	1	1	0	1	1	1	0	1	1	1	1	0
2137	2024/4/19 15:05:18	372秒	微信	N/A	112.6.116.246(山东-青岛)	36	2	1	2	2	20	学前教育	1	5	0	0	0	0	1	1	0	0	1	0	0	2	1	1	1	1	1	1	1	1	1	1	0	0	1	1	1	1	1	1	0	1	0	1	0
2138	2024/4/19 15:05:28	997秒	微信	N/A	153.119.93.240(山东-泰安)	40	2	1	2	1	22	数据科学与大数据技术	2	4	0	0	0	0	1	1	1	1	0	0	0	2	2	1	1	1	1	1	0	1	1	1	0	1	1	1	0	1	1	1	1	1	1	0	0
2139	2024/4/19 15:05:30	315秒	微信	N/A	112.6.116.245(山东-青岛)	28	2	1	2	2	20	学前教育	1	2	0	1	0	0	0	0	0	0	0	0	0	2	2	1	1	0	1	1	0	1	1	1	0	0	0	1	0	1	1	0	1	1	1	0	0
2140	2024/4/19 15:05:39	273秒	微信	N/A	223.104.194.80(山东-青岛)	39	2	1	2	2	21	大数据技术	2	3	0	1	0	0	0	1	1	0	0	0	0	2	3	1	1	1	1	1	1	1	1	1	0	1	0	1	0	0	1	1	1	1	0	1	0
2141	2024/4/19 15:05:40	344秒	微信	N/A	112.6.116.245(山东-青岛)	31	1	1	2	3	21	数据科学与大数据技术	2	4	0	0	0	0	1	1	1	1	1	0	0	2	3	1	1	1	1	1	1	1	1	1	0	0	0	1	1	1	1	0	1	1	1	0	0
2142	2024/4/19 15:06:09	402秒	微信	N/A	112.6.116.243(山东-青岛)	33	1	1	1	2	20	大数据	2	3	1	0	0	1	0	1	0	0	0	0	0	2	2	1	1	0	1	1	1	1	1	1	0	1	0	1	0	0	1	1	1	1	1	0	0
2144	2024/4/19 15:06:36	252秒	微信	N/A	112.6.116.245(山东-青岛)	26	1	1	2	2	21	大数据技术	2	4	0	0	0	0	0	0	1	1	0	0	0	2	2	1	1	1	1	1	1	0	1	1	0	1	0	0	1	0	0	0	1	1	0	1	0
2146	2024/4/19 15:07:20	220秒	微信	N/A	182.47.6.82(山东-青岛)	26	2	1	2	2	20	大数据技术	2	5	0	0	0	0	1	0	0	0	0	0	0	2	1	1	1	1	1	1	1	1	1	1	0	0	0	1	0	0	0	0	1	1	0	1	0
2148	2024/4/19 15:07:55	317秒	微信	N/A	223.104.194.81(山东-青岛)	35	2	1	2	2	20	大数据技术	2	4	0	0	0	1	1	1	1	1	0	0	0	2	3	1	1	0	1	1	1	1	1	1	0	1	0	1	1	1	1	1	1	1	1	0	0
2149	2024/4/19 15:08:27	96秒	微信	N/A	112.6.116.244(山东-青岛)	23	1	1	2	2	20	大数据技术	2	1	1	0	0	0	0	0	0	0	0	0	0	2	1	0	0	1	0	0	1	0	1	1	0	1	0	0	0	0	1	0	1	1	1	0	0
2150	2024/4/19 15:13:49	127秒	微信	N/A	39.144.0.205(山东-菏泽)	32	2	1	2	2	21	学前教育	1	1	1	1	1	1	1	1	1	1	1	0	0	1	4	1	1	1	1	1	0	1	1	1	0	0	0	1	1	1	1	0	1	1	1	0	0
2151	2024/4/19 15:14:08	320秒	微信	N/A	112.6.116.245(山东-青岛)	31	2	1	2	1	19	经济统计学	2	3	0	0	0	0	1	1	0	1	0	0	0	2	3	1	0	0	1	1	1	1	1	1	0	1	0	0	0	0	1	1	1	1	0	1	0
2154	2024/4/19 15:16:49	168秒	微信	N/A	223.104.194.221(山东-青岛)	29	2	1	1	2	20	教育专业	1	2	1	1	0	1	1	1	0	0	0	0	0	2	2	1	1	1	1	1	0	1	1	1	0	1	1	0	0	0	1	0	1	1	0	0	0
2156	2024/4/19 15:18:16	196秒	微信	N/A	112.224.194.156(山东-青岛)	34	2	1	1	2	19	学前教育	1	4	0	0	0	0	1	0	0	0	0	0	0	2	2	1	1	1	1	1	0	1	1	1	0	1	0	0	0	1	1	1	1	1	1	0	0
2157	2024/4/19 15:20:06	92秒	微信	N/A	223.104.194.107(山东-青岛)	31	1	1	2	1	19	商务英语	2	3	0	0	0	0	0	1	0	1	0	0	0	2	4	1	1	1	1	1	0	1	1	1	0	0	1	1	1	1	1	1	1	1	1	0	0
2158	2024/4/19 15:20:22	78秒	微信	N/A	223.104.194.230(山东-青岛)	29	1	1	2	1	18	物联网工程	2	3	1	0	0	0	0	0	0	0	0	0	0	2	2	1	1	0	1	1	0	1	1	1	0	0	0	1	1	1	1	0	1	1	1	0	0
2159	2024/4/19 15:21:06	167秒	微信	N/A	112.6.116.245(山东-青岛)	31	1	1	1	1	20	商务英语	2	2	1	0	0	1	1	0	1	1	1	0	0	1	3	1	1	1	1	1	1	0	0	1	0	0	0	1	1	0	1	1	1	1	0	1	0
2160	2024/4/19 15:21:17	183秒	微信	N/A	112.224.194.14(山东-青岛)	32	1	1	2	1	19	商务英语	2	3	1	0	0	0	1	0	0	1	0	0	0	2	3	1	1	1	1	1	0	1	1	1	0	1	0	0	1	0	1	1	1	1	0	1	0
2161	2024/4/19 15:21:35	206秒	微信	N/A	39.144.0.220(山东-菏泽)	32	2	1	2	1	20	学前教育	1	2	0	0	0	0	0	1	1	0	0	0	0	2	2	1	1	0	1	1	0	1	1	1	0	1	0	1	1	0	1	1	1	1	0	1	1
2162	2024/4/19 15:21:53	174秒	微信	N/A	39.144.0.212(山东-菏泽)	29	2	1	2	1	20	商务英语	2	4	0	0	0	0	1	1	1	1	0	0	0	2	2	1	1	0	0	0	0	1	0	1	0	1	0	1	0	0	1	1	1	1	0	0	0
2163	2024/4/19 15:23:15	221秒	微信	N/A	113.127.97.2(山东-济南)	36	2	1	1	2	20	学前教育	1	4	0	0	0	0	0	0	0	0	0	0	1	2	2	1	1	0	1	1	0	1	1	1	0	1	0	1	1	1	1	1	1	1	0	1	0
2164	2024/4/19 15:25:04	355秒	微信	N/A	112.6.116.244(山东-青岛)	36	2	1	2	3	21	计算机科学与技术	2	4	0	0	0	0	1	1	0	0	0	0	0	2	2	1	1	1	1	1	0	1	1	1	0	1	0	1	0	0	1	0	1	1	1	0	0
2166	2024/4/19 15:25:48	109秒	微信	N/A	112.224.166.142(山东-青岛)	28	2	1	1	2	21	学前教育	1	3	1	1	1	1	1	1	1	1	1	0	0	2	3	1	1	0	1	1	0	1	1	1	0	0	0	1	1	1	1	0	1	1	1	0	0
2167	2024/4/19 15:26:02	130秒	微信	N/A	112.6.116.245(山东-青岛)	21	2	1	2	2	21	学前	1	5	1	0	0	0	0	1	0	0	0	0	0	1	3	1	1	1	1	0	1	1	0	1	0	0	0	1	0	0	0	1	1	0	1	0	0
2170	2024/4/19 15:26:45	686秒	微信	N/A	112.6.116.245(山东-青岛)	29	1	2	1	2	20	大数据	2	5	0	0	0	0	0	1	0	0	0	0	0	2	1	1	1	0	1	1	0	1	1	1	0	0	0	1	1	1	1	0	1	1	1	0	0
2171	2024/4/19 15:26:54	307秒	微信	N/A	112.224.194.163(山东-青岛)	32	2	2	2	2	20	学前教育	1	1	0	0	0	0	1	1	1	1	0	0	0	2	3	1	1	0	1	1	0	1	1	1	0	1	0	0	0	0	1	1	1	1	1	0	0
2177	2024/4/19 15:27:20	204秒	微信	N/A	112.6.116.244(山东-青岛)	29	2	1	1	2	20	学前教育	1	4	0	0	0	0	0	0	0	1	0	0	0	2	3	1	1	0	1	1	0	1	1	1	0	0	0	0	1	0	0	1	1	1	0	0	0
2178	2024/4/19 15:27:21	154秒	微信	N/A	223.104.194.81(山东-青岛)	31	1	1	2	1	20	计算机科学与技术	2	3	1	1	1	1	1	1	1	1	1	0	0	2	2	0	1	0	1	1	0	1	1	1	0	0	1	1	1	1	1	0	1	1	1	0	0
2180	2024/4/19 15:27:23	158秒	微信	N/A	112.224.65.244(山东-青岛)	34	2	1	2	1	20	计算机科学与技术	2	5	0	0	0	0	1	1	0	1	0	0	0	2	3	1	1	1	1	1	0	1	1	1	0	1	1	1	0	0	1	1	1	1	0	1	0
2183	2024/4/19 15:27:37	102秒	微信	N/A	39.144.0.206(山东-菏泽)	30	2	1	2	2	20	电子竞技运动与管理	2	2	0	1	0	0	0	0	0	0	0	0	0	2	3	0	1	1	0	1	0	1	1	1	0	1	0	1	1	1	1	0	1	1	1	0	0
2184	2024/4/19 15:27:51	159秒	微信	N/A	112.224.164.253(山东-青岛)	29	2	1	2	1	19	大数据技术	2	4	0	0	0	0	0	0	0	0	0	0	1	2	1	1	1	0	1	1	0	1	1	1	0	0	0	1	0	0	1	1	1	1	1	1	0
2188	2024/4/19 15:28:22	190秒	微信	N/A	112.6.116.246(山东-青岛)	32	2	1	2	1	20	大数据技术	1	2	1	1	0	0	0	1	0	0	0	0	0	2	5	1	1	0	1	1	0	1	1	1	0	1	0	0	1	0	1	0	1	1	1	0	0
2189	2024/4/19 15:28:31	153秒	微信	N/A	112.7.128.59(山东-日照)	36	2	1	2	3	23	日语	2	2	1	0	0	0	0	1	0	0	0	0	0	2	2	1	1	1	1	1	1	1	1	1	0	1	1	0	0	0	1	1	1	1	0	1	0
2190	2024/4/19 15:28:31	183秒	微信	N/A	112.224.154.128(山东-青岛)	36	2	1	2	2	20	经济统计学	2	3	1	0	0	0	1	1	0	0	1	0	0	2	3	1	1	1	1	1	0	1	1	1	0	1	0	0	0	0	1	1	1	1	1	1	0
2191	2024/4/19 15:28:34	156秒	微信	N/A	112.6.116.246(山东-青岛)	28	1	1	2	2	20	电子竞技运动与管理	1	1	1	1	1	1	0	0	0	0	0	0	0	1	4	1	1	0	1	1	0	1	1	1	0	0	0	1	1	1	1	0	1	1	0	0	0
2193	2024/4/19 15:28:52	170秒	微信	N/A	112.6.116.245(山东-青岛)	28	1	1	1	3	21	财务管理	2	4	0	0	0	0	0	0	0	0	0	0	1	2	1	0	0	1	0	0	1	0	0	0	0	1	0	1	1	0	1	1	0	1	1	1	0
2194	2024/4/19 15:28:59	218秒	微信	N/A	112.224.166.83(山东-青岛)	36	2	1	2	1	20	大数据技术	2	4	0	0	0	0	1	1	0	0	0	0	0	2	3	1	1	1	1	1	0	1	1	1	0	1	1	1	0	0	1	0	1	1	1	1	1
2195	2024/4/19 15:29:00	219秒	微信	N/A	182.33.9.84(山东-济宁)	26	2	1	1	1	21	大数据技术	2	4	0	0	0	0	1	1	0	0	0	0	0	2	2	1	0	0	0	1	0	1	1	1	0	1	0	1	0	0	1	0	1	1	1	1	0
2196	2024/4/19 15:29:10	174秒	微信	N/A	223.104.194.253(山东-青岛)	32	1	1	1	3	21	财务管理	2	2	1	1	0	0	1	1	1	0	0	0	0	1	4	1	1	1	1	1	1	1	1	1	0	0	0	1	1	0	1	0	1	1	1	0	0
2198	2024/4/19 15:29:24	254秒	微信	N/A	223.104.170.214(江西-南昌)	39	2	1	2	2	21	学前教育	1	4	0	0	0	0	1	1	0	0	0	0	0	2	2	1	1	1	1	1	1	1	1	1	0	1	1	1	0	0	0	0	1	1	1	1	0
2199	2024/4/19 15:29:41	140秒	微信	N/A	112.6.116.245(山东-青岛)	36	2	1	2	3	20	财务管理	2	3	0	0	0	0	1	0	0	0	0	0	0	2	2	1	1	0	1	1	0	1	1	1	0	1	0	0	1	1	1	1	1	1	1	0	0
2200	2024/4/19 15:30:04	281秒	微信	N/A	223.104.194.249(山东-青岛)	36	1	1	1	1	20	计算机科学与技术	2	3	0	1	0	0	0	0	0	0	0	0	0	2	2	1	1	0	1	1	1	1	1	1	0	1	1	1	0	0	1	1	1	1	1	1	0
2201	2024/4/19 15:30:11	99秒	微信	N/A	223.104.194.101(山东-青岛)	28	2	1	1	2	20	学前	1	2	1	1	0	0	0	0	0	0	0	0	0	1	2	1	1	1	0	1	1	0	1	1	0	1	0	1	0	1	1	1	0	0	1	1	0
2202	2024/4/19 15:30:16	197秒	微信	N/A	112.6.116.244(山东-青岛)	34	2	1	2	3	22	财务管理	2	4	1	1	1	1	1	1	1	1	1	0	0	2	2	1	0	1	1	1	0	1	1	1	0	1	0	1	1	0	1	1	1	0	1	1	0
2203	2024/4/19 15:30:22	341秒	微信	N/A	112.6.116.244(山东-青岛)	35	1	1	1	1	19	计算机科学与技术	2	5	0	0	0	0	0	0	1	0	1	0	0	2	2	1	1	0	1	1	0	1	1	1	0	1	0	0	0	0	1	1	1	1	1	1	0
2204	2024/4/19 15:30:25	245秒	微信	N/A	112.6.116.243(山东-青岛)	29	1	1	2	1	20	大数据技术	2	4	0	0	0	0	0	1	1	1	0	0	0	1	3	1	1	0	1	1	1	1	0	1	0	1	0	1	1	0	0	1	1	1	1	1	0
2205	2024/4/19 15:30:31	197秒	微信	N/A	223.104.194.255(山东-青岛)	33	1	1	2	1	19	计算机	2	4	0	1	1	0	0	0	0	0	0	0	0	2	2	1	1	1	1	1	0	1	0	1	0	1	1	1	0	0	1	0	1	1	1	1	0
2206	2024/4/19 15:30:40	325秒	微信	N/A	112.6.116.243(山东-青岛)	25	1	1	2	1	19	大数据技术	2	3	0	0	0	1	1	1	1	0	0	0	0	2	2	1	1	0	1	0	1	1	1	1	0	1	0	0	0	0	1	1	0	1	1	0	0
2207	2024/4/19 15:30:44	1594秒	微信	N/A	182.47.6.82(山东-青岛)	27	2	1	2	2	21	大数据技术	2	4	0	0	0	0	1	0	0	0	0	0	0	2	3	1	1	0	1	1	0	1	1	1	0	1	0	0	0	0	0	1	1	1	0	0	1
2209	2024/4/19 15:30:56	148秒	微信	N/A	223.104.194.254(山东-青岛)	29	2	1	2	2	20	经济统计学	2	4	1	1	1	1	1	1	1	1	0	0	0	2	3	1	1	0	1	1	0	1	1	1	0	0	0	1	1	1	1	0	1	1	1	0	0
2210	2024/4/19 15:31:36	161秒	微信	N/A	223.104.194.198(山东-青岛)	33	2	1	2	2	20	学前教育	1	3	0	0	0	0	1	1	1	0	0	0	0	2	3	1	1	1	1	1	0	1	1	1	0	1	0	1	1	0	1	0	1	1	0	0	1
2212	2024/4/19 15:31:41	204秒	微信	N/A	112.224.157.37(山东-青岛)	34	2	1	2	2	20	学前教育	1	2	1	0	0	0	1	1	0	1	0	0	0	1	4	1	1	1	1	1	0	1	1	1	0	1	0	0	0	0	1	1	1	1	1	0	0
2214	2024/4/19 15:32:05	202秒	微信	N/A	112.225.33.114(山东-青岛)	34	2	1	1	2	20	学前教育	1	5	1	0	0	0	0	1	0	0	0	0	0	2	1	1	1	0	0	0	0	1	1	1	0	1	0	0	0	0	1	1	1	1	1	1	1
2215	2024/4/19 15:32:12	154秒	微信	N/A	101.247.154.240(山西-太原)	23	2	1	1	2	21	学前教育	1	3	1	1	0	0	1	1	0	0	0	0	0	2	2	1	1	0	0	0	0	1	1	1	0	0	0	0	0	1	0	1	1	1	1	1	1
2216	2024/4/19 15:32:13	440秒	微信	N/A	223.104.194.223(山东-青岛)	36	1	1	2	1	20	计算机科学与技术	2	5	0	0	1	0	1	1	1	0	0	0	0	2	3	1	1	0	1	1	0	1	1	1	0	0	0	1	1	1	1	0	1	1	1	1	0
2217	2024/4/19 15:32:15	142秒	微信	N/A	112.6.116.244(山东-青岛)	37	2	1	2	3	21	财务管理	2	2	0	0	0	0	0	0	0	0	0	0	1	2	1	1	1	1	1	1	0	1	0	1	0	1	1	1	1	0	0	1	1	1	1	0	0
2218	2024/4/19 15:32:18	159秒	微信	N/A	112.6.116.245(山东-青岛)	31	2	1	1	2	20	经济统计学	2	4	0	0	0	0	0	1	0	0	0	0	0	1	3	1	1	1	1	1	0	1	1	1	0	1	0	0	0	0	1	1	1	1	0	1	0
2219	2024/4/19 15:32:38	143秒	微信	N/A	39.144.0.207(山东-菏泽)	31	2	1	2	2	21	经济统计学	2	3	0	0	0	0	1	1	1	1	0	0	0	2	3	1	1	1	0	0	0	1	0	1	0	1	0	1	1	0	1	1	1	1	0	1	1
2220	2024/4/19 15:32:45	99秒	手机提交	直接访问	112.224.154.189(山东-青岛)	25	1	1	2	2	20	国际商务	2	2	0	1	0	0	0	0	0	0	0	0	0	2	3	1	1	0	1	1	0	1	1	1	0	0	0	1	0	1	0	1	0	1	0	1	0
2221	2024/4/19 15:32:57	97秒	手机提交	直接访问	117.132.7.233(山东-青岛)	26	1	1	2	3	23	国际商务	2	3	1	1	1	0	0	0	0	0	0	0	0	1	2	1	1	1	1	1	0	1	1	0	0	1	0	0	0	1	1	0	1	1	1	0	0
2222	2024/4/19 15:33:01	243秒	微信	N/A	112.224.164.136(山东-青岛)	37	2	1	2	2	21	学前教育	1	4	0	0	0	0	0	1	0	0	0	0	0	2	1	1	1	1	1	1	1	1	1	1	0	0	0	1	0	1	1	1	1	1	1	1	0
2223	2024/4/19 15:33:07	114秒	手机提交	直接访问	112.224.156.4(山东-青岛)	30	2	1	2	2	20	国际商务	2	4	0	0	1	1	1	0	0	0	0	0	0	2	3	1	1	1	1	1	0	1	1	1	0	0	0	1	1	1	1	0	1	1	1	0	0
2224	2024/4/19 15:33:18	118秒	手机提交	直接访问	117.136.92.36(山东-青岛)	30	2	1	2	2	20	国际商务	2	5	0	0	0	0	0	0	0	0	0	0	1	2	1	0	1	1	1	1	0	1	1	1	0	1	0	1	1	1	1	1	0	1	0	0	1
2225	2024/4/19 15:33:24	520秒	微信	N/A	223.104.194.196(山东-青岛)	33	2	1	2	2	21	学前教育	1	2	0	1	0	1	1	1	0	0	0	0	0	1	3	1	1	1	1	1	0	1	1	1	0	0	0	1	0	0	1	0	1	1	1	0	0
2226	2024/4/19 15:33:25	131秒	手机提交	直接访问	223.104.194.239(山东-青岛)	32	1	1	1	2	21	国际商务	2	4	1	0	0	0	1	1	0	0	0	0	0	2	2	1	1	0	1	1	0	1	1	1	0	1	0	1	1	1	1	0	1	1	1	1	0
2227	2024/4/19 15:33:45	145秒	手机提交	直接访问	112.224.166.95(山东-青岛)	31	2	1	1	2	20	国际商务	2	2	1	1	0	0	0	0	0	0	0	0	0	2	2	0	0	0	0	0	0	1	1	1	0	0	0	1	1	1	1	1	1	1	1	0	1
2229	2024/4/19 15:33:57	3176秒	微信	N/A	144.12.215.42(山东-滨州)	30	1	1	2	2	20	物联网工程	2	1	1	0	0	0	0	0	0	0	0	0	0	2	3	1	1	1	0	0	0	1	1	1	0	0	0	1	1	1	1	0	1	1	1	0	0
2231	2024/4/19 15:34:26	112秒	微信	N/A	101.247.154.240(山西-太原)	21	2	1	1	2	21	学前教育	1	2	1	1	0	0	1	1	0	0	0	0	0	2	2	1	0	1	0	0	1	0	0	0	0	1	0	0	0	1	0	1	0	1	1	1	1
2232	2024/4/19 15:34:30	152秒	手机提交	直接访问	223.104.194.88(山东-青岛)	31	1	1	2	2	21	国际商务	2	3	0	0	0	0	1	0	0	1	0	0	0	2	3	1	1	1	0	0	0	1	1	1	0	1	0	1	1	1	1	1	0	1	1	1	1
2233	2024/4/19 15:34:32	193秒	手机提交	直接访问	112.6.116.244(山东-青岛)	32	2	1	1	2	20	国际商务	2	4	1	0	0	0	1	1	0	1	0	0	0	2	2	1	1	1	1	1	0	1	1	1	0	0	0	1	1	0	1	0	1	1	1	0	0
2234	2024/4/19 15:34:56	213秒	手机提交	直接访问	112.224.70.177(山东-青岛)	29	2	1	1	2	20	国际商务	2	1	0	1	1	1	1	0	0	0	0	0	0	1	4	1	1	0	1	1	0	0	1	1	0	0	0	1	0	0	1	0	1	1	1	1	0
2235	2024/4/19 15:34:58	740秒	微信	N/A	39.144.0.203(山东-菏泽)	27	2	1	1	2	21	学前教育	1	3	0	0	0	1	1	1	1	1	0	0	0	2	3	1	1	0	0	1	1	1	1	1	0	1	0	0	0	0	0	0	1	1	0	0	0
2236	2024/4/19 15:35:11	574秒	微信	N/A	112.224.154.23(山东-青岛)	32	2	1	1	1	19	计算机科学与技术	2	5	0	0	0	0	0	0	0	0	0	1	1	2	1	1	1	1	1	1	0	1	1	1	0	1	0	0	0	0	1	1	1	1	1	1	0
2237	2024/4/19 15:35:12	192秒	微信	N/A	182.39.98.204(山东-聊城)	23	1	1	2	3	22	数据科学与大数据技术	2	5	0	0	0	0	0	0	0	0	0	0	1	2	1	0	1	0	1	1	0	1	1	1	0	1	0	0	0	0	0	1	1	1	1	0	0
2238	2024/4/19 15:35:19	232秒	手机提交	直接访问	223.104.2.37(山东-青岛)	29	1	1	2	3	23	物流管理	2	3	1	1	0	0	0	0	0	0	0	0	0	2	3	1	1	0	1	1	0	1	0	1	0	0	0	1	1	1	1	0	1	1	0	0	0
2239	2024/4/19 15:35:20	863秒	微信	N/A	113.126.88.120(山东-菏泽)	36	2	1	2	2	20	大数据技术	2	2	1	0	0	1	0	1	1	1	0	1	0	2	3	1	1	0	1	1	1	1	1	1	0	1	0	0	0	0	1	0	1	1	0	0	0
1. **加强顶层设计**：建议由民政部牵头，成立专门的孤独症儿童援助关爱体系，整合卫生、教育、妇联、残联等多个部门，形成政府主导、部门协同、家校社各尽其责、全社会共同参与的孤独症儿童关爱服务工作格局
2. **培育社会组织**：鼓励成立孤独症儿童关爱社会组织，利用社会资源，编织一张孤独症儿童社会服务网络
3. **建立社区帮扶项目**：在全国各基层街镇一级政府，通过积极创设包容性无障碍环境，组织设立专业的社区支援中心等形式，接纳孤独症儿童进行有效的社区康复
4. **培养专业人才**：建议民政部门建立专家智库，组织系统专业培训，为孤独症儿童及其家庭提供科学、有效的支持
### 教育层面
1. **完善教育政策**：加强特殊教育相关法律法规及政策的建设，细化相关规定，完善孤独症儿童教育
2. **研制教学指南**：加快研制孤独症儿童教育教学指南，构建适用于我国孤独症学生的培养目标体系和课程框架
3. **师资培养体系**：建立完善的孤独症儿童师资培养体系，并为融合教育班级配备相应的专业教师
### 医疗康复层面
1. **早期筛查**：对孤独症儿童进行早期筛查，以便及时发现并得到康复服务
2. **个性化治疗方案**：患儿需要专业医疗团队根据个体情况制定个性化治疗方案，治疗周期较长
3. **社会融入**：帮助孤独症儿童提高社会适应性，尽早融入社会
### 社会支持层面
1. **消除误解和偏见**：社会中的误解和偏见可能导致患者及其家庭感到孤独和无助，需要通过教育和宣传来改善这一状况
2. **家庭支持**：为孤独症儿童家庭提供心理辅导和家庭支持，帮助家庭成员应对焦虑、抑郁等心理问题
经济支持层面
1. **政策扶持**：对成年后的孤独症患者适当开展职业培训，提供就业机会，给予社会支持，帮助他们更好融入社会
2. **经济援助**：针对孤独症患者设立公办或公建民营的孤独症家庭康养中心，鼓励个人团体办社会康复劳动机构	14	12	10	3	2	2	2	2	2	2	2	1
2243	2024/4/19 15:35:41	113秒	手机提交	直接访问	112.224.156.92(山东-青岛)	19	2	1	1	2	20	国际商务	2	3	0	0	1	0	0	0	0	0	0	0	0	2	2	0	0	1	0	0	1	0	0	0	0	1	1	0	0	0	0	1	0	0	0	1	1
2246	2024/4/19 15:36:20	189秒	微信	N/A	223.104.194.241(山东-青岛)	30	2	1	1	3	21	财务管理	2	4	0	0	0	0	1	0	0	0	0	0	0	2	2	1	1	0	1	1	0	1	1	1	0	0	0	1	1	1	1	0	1	1	1	0	0
2247	2024/4/19 15:36:21	170秒	手机提交	直接访问	223.104.194.93(山东-青岛)	33	1	1	1	3	23	物流管理	2	2	0	0	0	0	0	0	0	0	0	1	0	2	1	1	1	1	1	1	1	0	1	1	0	1	1	1	0	0	1	1	1	1	0	0	0
2248	2024/4/19 15:36:31	349秒	微信	N/A	223.104.193.54(山东-聊城)	32	2	1	1	2	19	学前教育	1	4	0	0	0	0	1	0	0	0	0	0	0	2	1	1	0	0	1	1	0	1	0	1	0	1	0	1	0	0	1	1	1	1	0	1	0
2249	2024/4/19 15:36:37	105秒	微信	N/A	223.104.190.132(山东-济南)	26	1	1	1	1	20	计算机	2	4	1	0	1	0	1	1	0	0	0	0	0	2	2	1	1	0	1	1	0	1	1	1	0	0	0	0	1	1	1	0	1	1	1	0	0
2253	2024/4/19 15:37:40	392秒	手机提交	直接访问	117.132.7.233(山东-青岛)	34	2	1	2	2	20	国际商务	2	4	0	0	0	0	1	1	0	1	0	0	0	2	3	1	1	0	1	1	0	1	1	1	0	1	0	0	0	0	1	1	1	1	1	0	0
2254	2024/4/19 15:38:02	335秒	微信	N/A	112.6.116.243(山东-青岛)	33	2	1	1	2	22	学前教育	1	3	1	0	0	0	1	1	0	1	0	0	0	2	3	1	1	1	1	1	0	1	1	1	0	1	0	1	0	0	0	0	1	1	1	0	0
2256	2024/4/19 15:38:38	166秒	微信	N/A	112.6.116.245(山东-青岛)	37	1	1	2	1	20	物流管理	2	5	0	0	0	0	0	0	1	1	0	0	0	2	1	0	1	1	1	1	0	1	1	1	0	1	1	1	0	0	1	1	1	1	0	0	0
2257	2024/4/19 15:38:47	172秒	手机提交	直接访问	223.104.194.250(山东-青岛)	32	2	1	2	2	21	国际商务	2	4	0	0	0	0	1	1	1	0	0	0	0	2	3	1	1	1	1	1	0	1	0	1	0	1	1	0	0	0	0	1	1	1	1	0	0
2258	2024/4/19 15:38:50	167秒	微信	N/A	112.6.116.246(山东-青岛)	24	1	2	2	3	21	大数据技术	2	3	1	0	0	0	0	0	0	0	0	0	0	2	3	1	1	1	1	1	0	1	0	0	0	1	0	0	1	1	1	0	0	1	1	0	0
2260	2024/4/19 15:39:11	197秒	微信	N/A	223.104.194.194(山东-青岛)	37	2	1	2	1	19	大数据	2	4	0	0	0	0	1	1	1	0	0	0	0	2	1	0	1	1	1	1	1	1	1	1	0	1	1	1	0	0	1	0	1	1	0	0	0
2264	2024/4/19 15:40:39	337秒	手机提交	直接访问	223.104.194.219(山东-青岛)	35	2	1	2	3	23	物流管理	2	4	0	0	1	0	0	1	0	0	0	0	0	2	2	1	1	1	0	1	0	1	1	1	0	1	1	1	0	1	1	1	1	1	0	0	1
2265	2024/4/19 15:40:42	697秒	微信	N/A	223.104.194.113(山东-青岛)	35	1	1	1	2	20	电子竞技运动与管理	2	4	1	0	0	0	0	1	0	0	0	0	0	2	2	1	1	1	1	1	0	1	1	1	0	0	1	0	1	0	1	1	1	1	0	0	0
2270	2024/4/19 15:42:11	213秒	手机提交	直接访问	112.224.74.24(山东-青岛)	36	1	1	2	3	22	物流管理	2	3	0	0	0	0	0	1	0	0	0	0	0	2	3	1	1	1	1	1	0	1	1	1	0	1	1	1	0	0	0	1	1	1	0	1	0
2271	2024/4/19 15:42:26	169秒	微信	N/A	223.104.194.94(山东-青岛)	21	1	1	2	1	19	大数据	2	4	0	0	1	0	1	0	0	0	0	0	0	2	3	0	0	0	0	0	1	0	0	0	0	0	0	1	0	1	1	0	1	1	0	1	1
2272	2024/4/19 15:42:45	178秒	手机提交	直接访问	112.6.116.246(山东-青岛)	34	2	1	1	2	21	国际商务专业	2	4	0	0	0	0	1	1	1	1	0	0	0	2	3	1	1	0	1	1	0	1	1	1	0	1	0	1	0	1	1	1	1	1	1	1	1
2273	2024/4/19 15:43:24	149秒	手机提交	直接访问	112.224.154.151(山东-青岛)	28	2	1	1	1	22	物流管理	2	3	0	0	0	0	0	1	0	0	0	0	0	2	2	1	1	0	1	1	0	1	1	1	0	0	0	1	1	1	1	0	1	1	1	0	0
2274	2024/4/19 15:44:30	83秒	微信	N/A	112.224.166.37(山东-青岛)	31	2	1	2	1	19	商务英语	2	1	1	0	0	0	0	0	0	0	0	0	0	2	2	1	1	0	1	1	0	1	0	1	0	0	0	1	0	1	1	1	1	1	1	0	0
2276	2024/4/19 15:45:17	185秒	手机提交	直接访问	223.104.194.211(山东-青岛)	35	1	1	1	3	25	物流管理	2	4	1	0	0	0	0	0	0	0	0	0	0	1	4	1	0	1	1	1	1	1	1	1	0	0	0	1	0	0	1	0	1	1	0	1	0
2277	2024/4/19 15:45:38	273秒	微信	N/A	112.224.67.235(山东-青岛)	37	1	1	2	3	22	数据科学与大数据技术	2	2	1	0	0	0	1	1	0	0	0	0	0	2	1	1	1	1	1	1	0	1	1	1	0	1	0	0	0	0	1	1	1	1	1	1	0
2279	2024/4/19 15:46:16	253秒	微信	N/A	223.104.194.116(山东-青岛)	31	1	1	2	3	22	数据科学与大数据技术	2	3	0	0	0	0	0	0	0	1	0	0	0	2	3	1	1	0	1	1	0	1	1	1	0	1	0	0	0	0	1	0	1	1	1	0	0
2280	2024/4/19 15:46:58	175秒	微信	N/A	112.224.195.92(山东-青岛)	35	1	1	2	1	18	计算机科学与技术	2	2	0	0	0	0	0	1	0	1	0	0	0	2	2	1	1	1	1	1	1	0	0	1	0	1	0	1	1	0	1	1	1	1	0	0	0
2281	2024/4/19 15:47:59	337秒	微信	N/A	112.6.116.245(山东-青岛)	29	1	1	2	3	22	财务管理	2	4	1	0	0	0	0	1	0	1	0	0	0	1	4	1	1	1	1	1	1	1	1	1	0	1	0	1	1	0	0	0	1	0	1	1	0
2283	2024/4/19 15:49:11	225秒	微信	N/A	39.144.0.219(山东-菏泽)	36	2	1	2	3	23	计算机科学与技术	2	4	0	0	0	0	1	1	0	0	0	0	0	2	3	1	1	1	1	1	1	1	0	1	0	1	0	0	0	1	1	1	1	1	1	1	1
2286	2024/4/19 15:50:08	116秒	微信	N/A	112.224.172.171(山东-烟台)	28	1	1	2	3	22	计算机科学与技术	2	1	1	0	0	0	0	0	0	0	0	0	0	2	2	0	1	0	1	1	1	1	1	1	0	0	0	1	1	1	1	0	1	1	1	0	0
2287	2024/4/19 15:50:10	134秒	微信	N/A	117.136.77.110(山东-济南)	24	2	1	2	2	21	学前教育	1	4	1	0	0	0	0	1	0	1	0	0	0	2	2	1	1	0	1	1	0	1	1	1	0	0	0	1	0	1	1	0	0	0	0	0	0
2288	2024/4/19 15:50:24	144秒	手机提交	直接访问	39.144.0.212(山东-菏泽)	30	1	1	2	2	20	国际商务	2	2	0	0	0	0	1	0	0	0	0	0	0	2	2	1	1	1	1	1	0	1	1	1	0	0	0	1	1	1	1	0	1	1	1	0	0
2289	2024/4/19 15:50:36	276秒	微信	N/A	112.224.165.191(山东-青岛)	25	2	1	2	3	23	计算机科学与技术	2	4	0	0	0	0	0	0	0	0	0	0	1	2	2	0	0	1	0	0	1	0	0	0	0	1	1	0	0	0	0	1	0	0	0	1	1
2290	2024/4/19 15:50:38	196秒	微信	N/A	223.104.194.252(山东-青岛)	32	1	1	2	1	20	大数据技术	2	3	1	0	0	0	0	1	0	0	0	0	0	2	3	1	1	1	1	1	0	1	0	1	0	1	0	1	1	0	1	0	1	1	0	0	0
2292	2024/4/19 15:51:22	205秒	微信	N/A	117.132.7.233(山东-青岛)	40	2	1	2	3	21	财务管理	2	4	0	0	0	0	0	1	0	0	0	0	0	2	3	1	1	1	1	1	1	1	1	1	0	1	1	1	0	0	1	1	1	1	1	1	1
2294	2024/4/19 15:52:10	187秒	微信	N/A	117.132.7.234(山东-青岛)	28	1	1	1	2	20	经济统计学	2	4	0	0	0	0	1	0	0	0	0	0	0	2	1	1	1	1	1	1	0	1	0	1	0	1	0	1	0	0	1	1	1	1	0	0	1
2296	2024/4/19 15:52:30	90秒	微信	N/A	117.136.77.110(山东-济南)	27	2	1	2	2	21	学前教育	1	4	1	0	0	0	0	1	0	1	0	0	0	2	2	1	1	0	1	1	0	1	1	1	0	0	1	1	1	0	1	1	0	1	1	0	1
2298	2024/4/19 15:52:50	132秒	微信	N/A	117.136.77.79(山东-济南)	21	2	1	2	2	23	学前	1	3	0	1	0	0	0	0	0	0	0	0	0	2	3	1	0	1	0	0	1	0	1	1	0	1	1	0	0	0	0	1	0	0	0	1	1
2301	2024/4/19 15:53:12	295秒	微信	N/A	112.224.196.254(山东-青岛)	31	2	1	2	2	21	学前教育	1	4	0	0	0	0	1	1	0	1	0	0	0	2	3	1	1	0	1	1	0	1	1	1	0	1	0	0	0	0	1	0	1	1	1	0	0
2304	2024/4/19 15:53:53	165秒	微信	N/A	39.144.0.203(山东-菏泽)	36	2	1	2	2	20	学前教育	1	3	0	0	0	0	0	0	0	0	0	1	0	2	3	1	1	1	1	1	0	1	1	1	0	1	1	1	1	0	1	1	1	1	1	1	0
2305	2024/4/19 15:53:56	204秒	微信	N/A	117.136.92.71(山东-青岛)	31	2	1	2	2	20	学前教育	1	4	0	0	0	1	1	0	0	0	0	0	0	2	3	1	1	0	1	1	0	1	1	1	0	1	1	0	0	0	0	0	1	1	0	0	1
2306	2024/4/19 15:53:56	181秒	微信	N/A	153.119.42.209(山东-济宁)	29	1	1	2	1	20	大数据技术	2	1	1	1	1	1	1	1	1	1	1	0	0	2	1	1	1	0	1	1	0	1	1	1	0	0	0	1	1	1	1	0	1	1	1	0	0
2307	2024/4/19 15:53:56	192秒	微信	N/A	112.6.116.243(山东-青岛)	28	2	1	2	2	20	学前教育	1	4	1	1	1	1	1	1	1	1	1	0	0	2	2	1	1	1	1	1	1	1	0	0	0	1	1	0	0	0	0	1	0	0	0	1	1
2309	2024/4/19 15:54:14	367秒	微信	N/A	223.104.194.113(山东-青岛)	39	1	1	2	2	21	学前教育本科	1	4	1	0	0	1	1	0	0	0	0	1	0	2	2	1	1	1	1	1	1	1	1	1	0	0	0	1	0	0	1	1	1	1	0	1	1
2310	2024/4/19 15:54:17	94秒	微信	N/A	117.136.78.124(山东-青岛)	29	1	1	2	1	19	大数据技术	2	1	0	0	0	0	1	1	0	0	1	0	0	2	1	1	1	0	1	1	0	1	1	1	0	0	0	1	1	1	1	0	1	1	1	0	0
2312	2024/4/19 15:54:27	190秒	微信	N/A	112.6.116.243(山东-青岛)	28	2	1	2	2	20	学前教育	1	2	0	1	0	1	1	1	1	0	0	0	0	2	2	0	1	0	1	1	0	1	1	1	0	0	0	1	1	0	1	0	1	1	1	0	0
2314	2024/4/19 15:54:33	222秒	微信	N/A	223.104.189.12(山东-青岛)	30	2	1	2	2	22	学前教育	1	3	0	0	0	0	0	1	1	0	0	0	0	2	1	1	1	0	1	1	1	1	1	1	0	1	1	0	0	0	1	0	1	1	1	0	0
2315	2024/4/19 15:54:45	1103秒	微信	N/A	60.233.16.128(山东-济南)	32	2	1	2	3	22	财务管理	2	4	0	0	0	0	1	1	0	1	0	0	0	2	3	1	1	0	1	1	0	1	1	1	0	1	0	1	0	0	1	1	1	1	1	1	0
2317	2024/4/19 15:55:17	224秒	微信	N/A	140.250.38.207(山东-枣庄)	32	1	2	1	1	19	大数据技术	2	2	1	1	1	1	1	1	1	1	1	0	0	2	1	1	1	0	1	1	0	1	1	1	0	1	0	1	0	0	1	0	1	1	0	1	0
2321	2024/4/19 15:55:46	194秒	手机提交	直接访问	39.144.0.200(山东-菏泽)	30	1	1	2	2	20	国际商务	2	1	0	1	1	0	0	0	0	0	0	0	0	2	3	0	0	0	1	0	1	1	1	1	0	1	0	1	1	0	1	1	1	1	1	0	0
2323	2024/4/19 15:56:09	227秒	微信	N/A	112.6.116.244(山东-青岛)	30	1	1	2	4	22	计算机科学与技术	2	4	0	0	0	0	0	1	1	1	0	0	0	2	3	1	1	0	1	1	0	1	1	1	0	0	0	1	1	1	1	0	1	1	1	0	0
2324	2024/4/19 15:56:17	168秒	微信	N/A	112.6.116.245(山东-青岛)	33	2	1	2	2	20	学前教育	1	4	0	0	0	0	0	0	0	0	0	1	0	2	2	1	1	0	1	1	0	1	1	1	0	1	1	1	0	0	1	1	1	1	1	0	0
2325	2024/4/19 15:56:25	209秒	微信	N/A	112.6.116.245(山东-青岛)	34	1	1	2	2	21	经济统计学	2	3	1	0	0	0	1	1	0	0	1	0	0	2	3	1	1	0	1	1	0	1	1	1	0	1	0	0	1	1	1	0	1	1	1	1	0
2326	2024/4/19 15:56:33	148秒	微信	N/A	223.104.194.195(山东-青岛)	29	2	1	2	2	21	学前教育	1	1	1	0	0	0	0	0	0	0	0	0	0	2	3	1	1	0	1	1	0	1	1	1	0	0	0	1	1	0	1	0	1	1	1	0	0
2327	2024/4/19 15:56:37	566秒	微信	N/A	113.129.96.33(山东-济南)	33	2	1	2	3	22	计算机科学与技术	2	4	1	0	0	0	0	0	0	0	0	0	0	2	3	1	1	0	1	1	0	1	1	1	0	1	0	1	1	0	1	0	1	1	1	0	0
2328	2024/4/19 15:56:47	263秒	微信	N/A	223.104.194.110(山东-青岛)	34	2	1	2	2	20	学前教育	1	2	0	0	0	0	1	1	1	1	0	0	0	2	3	1	1	1	1	1	0	1	1	1	0	1	0	1	0	0	1	1	1	1	1	1	0
2329	2024/4/19 15:56:50	136秒	微信	N/A	223.104.194.65(山东-青岛)	30	2	1	2	2	20	学前教育	1	4	0	0	0	0	0	0	0	0	1	0	0	2	3	1	1	0	1	1	0	1	1	1	0	0	0	1	1	1	1	0	1	1	1	0	0
2330	2024/4/19 15:56:58	160秒	微信	N/A	39.144.0.206(山东-菏泽)	37	2	1	2	3	22	计算机科学与技术	2	4	0	0	0	0	1	0	1	1	0	0	0	2	2	1	1	1	1	1	0	1	1	1	0	1	0	1	1	0	1	0	1	1	1	1	0
2331	2024/4/19 15:57:07	169秒	微信	N/A	144.12.203.27(山东-滨州)	38	2	1	1	2	19	学前教育	1	4	0	0	0	1	1	1	1	1	1	0	0	2	3	1	1	1	1	1	0	1	1	1	0	1	1	1	0	0	1	1	1	1	1	0	0
2332	2024/4/19 15:57:09	196秒	微信	N/A	113.127.40.128(山东-济南)	27	2	1	2	2	21	学前教育	1	1	0	0	0	0	1	1	0	0	0	0	0	2	2	1	1	0	1	1	1	1	1	1	0	1	0	1	0	0	0	1	0	1	0	1	0
2333	2024/4/19 15:57:13	398秒	微信	N/A	112.6.116.246(山东-青岛)	31	2	1	2	2	21	学前教育	2	3	0	0	0	0	1	0	0	0	0	0	0	2	4	1	1	0	1	1	0	1	0	0	0	1	0	0	1	1	1	0	1	1	1	0	0
2334	2024/4/19 15:57:17	175秒	微信	N/A	39.88.77.204(山东-青岛)	30	2	1	2	2	21	学前教育	2	3	1	1	0	0	1	1	1	1	1	0	0	2	2	1	1	1	1	1	0	1	1	1	0	1	0	1	1	0	1	0	1	1	1	0	0
2336	2024/4/19 15:57:21	429秒	微信	N/A	117.132.7.233(山东-青岛)	26	2	1	2	2	20	学前教育	1	2	0	0	0	0	0	0	0	0	0	0	1	2	1	0	1	0	1	1	1	1	0	1	0	1	0	0	0	1	0	1	0	1	1	1	0
2337	2024/4/19 15:57:34	123秒	微信	N/A	112.6.116.244(山东-青岛)	27	2	1	1	1	19	环境设计	2	5	0	0	0	0	0	0	0	0	0	0	1	2	1	1	1	1	0	1	1	1	1	1	0	1	1	1	0	0	1	1	1	0	0	1	1
2338	2024/4/19 15:57:51	261秒	微信	N/A	112.6.116.243(山东-青岛)	32	2	1	2	2	20	学前教育	1	4	0	0	0	0	1	1	1	1	1	0	0	2	2	1	1	1	1	1	0	1	1	1	0	1	0	1	0	0	0	1	1	1	1	1	0
2339	2024/4/19 15:57:59	164秒	微信	N/A	223.104.194.205(山东-青岛)	35	2	1	1	1	19	环境设计	2	4	0	0	0	0	1	1	1	0	0	0	0	2	3	1	1	1	1	1	0	1	1	1	0	0	0	1	0	0	1	1	1	1	1	1	0
2340	2024/4/19 15:58:02	243秒	微信	N/A	223.104.194.116(山东-青岛)	30	2	2	2	3	23	计算机科学与技术	2	4	0	0	0	0	1	1	0	0	0	0	0	2	1	1	0	0	1	1	0	0	1	1	0	1	0	0	1	0	1	0	1	1	1	0	0
2342	2024/4/19 15:58:18	125秒	微信	N/A	117.136.78.28(山东-青岛)	30	2	1	1	1	20	艺术设计	2	3	0	1	0	0	1	1	0	1	0	0	0	2	3	1	1	0	1	1	0	1	1	1	0	0	0	1	1	1	1	0	1	1	1	0	0
2343	2024/4/19 15:58:31	445秒	微信	N/A	117.132.7.234(山东-青岛)	29	2	1	2	2	22	学前教育	1	4	0	0	0	0	1	1	1	1	0	0	0	2	2	1	0	0	0	0	0	1	1	1	0	1	0	1	1	0	0	0	1	1	1	0	0
2. 参加社交活动：参加志愿者活动、社区活动或与朋友一起参加娱乐活动，这可以提供与他人互动的机会。
3. 投入自己的工作：将自己的精力投入到事业或工作中，可以让您感到自豪并与同事建立联系。	11	10	8	3	2	1	1	2	2	2	2	1
2344	2024/4/19 15:58:42	149秒	企业微信	N/A	223.104.194.196(山东-青岛)	36	2	1	2	3	21	经济统计学	2	3	0	0	0	1	1	1	1	0	1	0	0	2	2	1	1	1	1	1	0	1	1	1	0	1	0	0	0	1	1	1	1	1	1	0	0
2345	2024/4/19 15:59:06	423秒	微信	N/A	223.104.194.213(山东-青岛)	30	2	1	1	2	20	学前教育	1	2	1	1	1	0	0	0	0	0	0	0	0	2	3	0	1	1	1	1	0	1	1	1	0	0	0	1	1	1	1	0	1	1	1	0	0
2347	2024/4/19 15:59:16	104秒	微信	N/A	144.12.203.27(山东-滨州)	33	2	1	1	2	19	学前教育	1	4	0	0	0	1	1	1	1	1	1	0	0	2	3	1	1	1	1	1	0	1	1	1	0	1	1	1	0	0	1	1	1	0	1	0	0
2348	2024/4/19 15:59:46	245秒	微信	N/A	223.104.194.249(山东-青岛)	29	1	1	2	2	20	数字媒体艺术	2	4	0	0	0	0	1	1	1	0	0	0	0	2	3	1	1	0	1	1	0	1	1	1	0	1	0	0	0	0	1	1	1	0	1	1	1
2349	2024/4/19 15:59:47	230秒	微信	N/A	112.224.67.56(山东-青岛)	34	2	1	1	1	21	绘画本科	2	4	1	0	0	0	1	1	1	0	1	0	0	2	2	1	1	0	1	1	0	1	1	1	0	1	0	1	0	0	1	1	1	1	1	1	1
2350	2024/4/19 16:00:31	271秒	微信	N/A	223.104.195.75(山东-泰安)	28	1	1	1	1	19	数字媒体艺术	2	4	1	0	0	0	0	1	0	1	0	0	0	2	3	1	1	1	1	1	0	0	0	1	0	1	1	0	0	1	0	1	1	1	1	1	0
2351	2024/4/19 16:00:45	593秒	微信	N/A	112.6.116.244(山东-青岛)	34	2	1	2	2	20	学前教育	1	4	0	0	0	0	0	0	0	0	0	0	1	2	1	0	1	0	1	1	0	1	1	1	0	1	0	0	0	0	1	1	1	1	1	0	1
2352	2024/4/19 16:00:46	138秒	微信	N/A	112.224.157.24(山东-青岛)	29	2	1	2	1	19	书法学	2	3	1	1	1	0	0	0	0	0	0	0	0	2	3	1	1	0	1	1	0	1	1	1	0	0	0	1	1	1	1	0	1	1	1	0	0
2353	2024/4/19 16:00:49	87秒	微信	N/A	223.104.194.215(山东-青岛)	31	2	1	1	1	20	艺术设计	2	1	1	1	1	0	1	0	0	0	0	0	0	1	1	1	1	0	1	1	0	1	1	1	0	0	0	1	1	1	1	0	1	1	1	0	0
2354	2024/4/19 16:00:53	287秒	微信	N/A	223.104.195.118(山东-泰安)	35	1	1	2	1	20	数字媒体艺术	2	4	0	0	0	0	0	1	1	0	0	0	0	2	3	1	1	0	1	1	1	1	0	1	0	1	0	1	1	0	0	1	1	1	1	1	1
2355	2024/4/19 16:01:03	119秒	微信	N/A	223.104.194.84(山东-青岛)	32	1	1	2	1	19	艺术设计	2	4	0	0	0	0	0	0	0	0	0	0	1	2	1	0	1	1	1	1	1	1	1	1	0	1	0	1	0	0	1	0	1	1	0	0	0
2357	2024/4/19 16:01:32	147秒	微信	N/A	223.104.195.87(山东-泰安)	32	1	1	1	1	19	绘画	2	4	0	0	0	0	1	1	1	0	0	0	0	2	2	1	1	1	1	1	0	1	1	1	0	1	0	1	0	0	1	1	1	1	1	1	1
2359	2024/4/19 16:01:54	387秒	企业微信	N/A	112.224.164.191(山东-青岛)	37	2	1	2	2	19	财务管理	2	5	0	0	0	0	1	1	0	0	0	0	0	2	1	1	1	1	1	1	0	1	1	1	0	1	1	0	0	0	1	1	1	1	1	1	0
2361	2024/4/19 16:02:50	225秒	微信	N/A	223.104.195.97(山东-泰安)	27	2	2	1	1	19	数字媒体艺术	2	2	0	1	1	0	1	1	1	1	1	0	0	1	3	1	1	0	1	0	0	1	1	1	0	1	0	0	0	0	1	0	1	1	1	1	1
2365	2024/4/19 16:05:02	153秒	微信	N/A	223.104.195.68(山东-泰安)	32	2	1	1	1	19	数字媒体艺术	2	2	1	0	0	0	0	0	0	1	0	0	0	1	2	1	1	1	1	1	1	1	0	1	0	0	1	1	0	0	1	0	1	1	1	0	0
2366	2024/4/19 16:05:18	203秒	手机提交	直接访问	112.224.155.234(山东-青岛)	35	2	1	2	1	22	物流管理	2	1	1	0	0	1	1	0	0	0	0	0	0	2	3	1	1	1	1	1	0	1	1	1	0	1	0	0	0	0	1	0	1	1	1	0	0
2369	2024/4/19 16:06:22	136秒	微信	N/A	117.136.95.61(山东-济南)	26	1	1	1	1	19	艺术设计	2	2	1	0	0	0	0	0	0	0	0	1	0	2	2	0	1	0	1	1	0	1	1	1	0	0	0	1	0	1	0	0	1	1	1	0	0
2372	2024/4/19 16:07:09	257秒	微信	N/A	223.104.195.118(山东-泰安)	30	2	1	1	1	18	数字媒体艺术	2	2	0	0	0	0	1	0	0	0	0	0	0	2	3	1	1	0	1	1	0	1	0	1	0	1	0	0	0	0	0	1	1	1	1	1	1
2373	2024/4/19 16:07:49	148秒	微信	N/A	144.12.97.238(山东-菏泽)	36	2	1	1	1	19	数字媒体艺术设计	2	4	0	1	0	0	0	0	0	0	0	0	0	2	3	1	1	1	1	1	1	1	1	1	0	1	0	1	0	1	0	1	1	1	1	1	0
2374	2024/4/19 16:08:15	193秒	微信	N/A	223.104.194.114(山东-青岛)	33	2	1	1	1	18	环境设计	2	4	0	0	0	1	1	1	1	1	0	0	0	2	3	1	1	1	1	1	0	1	1	1	0	1	0	0	0	0	1	1	1	1	0	0	0
2377	2024/4/19 16:09:28	189秒	微信	N/A	223.104.195.113(山东-泰安)	37	2	1	2	1	19	数字媒体	2	5	0	0	0	0	1	1	1	1	0	0	0	2	1	1	1	1	1	1	0	1	1	1	0	0	1	0	1	0	1	1	1	1	1	1	0
2379	2024/4/19 16:10:16	319秒	微信	N/A	144.12.126.136(山东-菏泽)	32	1	2	2	1	20	数字媒体艺术	2	4	1	0	0	0	0	0	0	0	0	0	0	2	1	1	1	1	1	1	1	1	1	1	0	1	0	0	0	0	1	1	1	1	0	1	0
2381	2024/4/19 16:10:59	280秒	微信	N/A	112.224.204.130(山东-潍坊)	38	2	1	1	1	21	数字媒体艺术	2	4	1	1	1	0	1	0	0	0	0	0	0	2	2	1	1	1	1	1	0	1	1	1	0	1	0	0	0	1	1	1	1	1	1	1	1
2382	2024/4/19 16:11:56	191秒	微信	N/A	223.104.195.78(山东-泰安)	39	2	1	1	1	20	数字媒体艺术	2	4	0	0	0	0	0	1	0	0	0	0	0	2	2	1	1	1	1	1	0	1	0	1	0	1	1	0	0	1	1	1	1	1	0	1	1
2383	2024/4/19 16:11:59	305秒	微信	N/A	223.104.194.238(山东-青岛)	34	1	1	1	1	19	艺术设计	2	5	0	0	0	0	1	0	0	1	0	0	0	2	1	1	1	1	1	1	1	1	1	1	0	1	0	0	1	0	1	1	1	1	1	0	0
2385	2024/4/19 16:13:06	3053秒	微信	N/A	39.144.0.204(山东-菏泽)	32	2	1	2	2	20	学前教育	1	2	1	1	1	1	1	1	1	1	1	0	0	2	3	1	1	1	1	1	0	0	1	1	0	1	0	1	0	0	1	1	0	1	0	1	0
2386	2024/4/19 16:13:34	282秒	微信	N/A	223.104.194.218(山东-青岛)	32	1	1	2	2	21	大数据	2	4	0	1	0	0	1	0	1	1	1	0	0	2	3	1	1	0	1	1	1	1	1	1	0	1	1	0	0	0	1	1	1	1	1	0	0
2387	2024/4/19 16:13:48	336秒	微信	N/A	223.104.190.166(山东-济南)	35	2	1	2	3	22	市场营销	2	3	1	0	0	0	1	1	0	0	0	0	0	2	3	1	1	0	0	1	0	1	1	1	0	1	0	1	1	0	1	0	1	1	0	0	1
2388	2024/4/19 16:14:19	142秒	微信	N/A	144.12.124.111(山东-菏泽)	30	1	1	1	2	20	大数据技术	2	2	1	1	0	0	0	0	0	0	0	0	0	2	1	1	1	0	1	1	0	1	1	1	0	0	0	0	1	0	1	0	1	1	1	0	0
2389	2024/4/19 16:14:48	138秒	微信	N/A	112.224.194.94(山东-青岛)	34	2	1	2	1	20	国际商务	2	3	1	0	0	0	0	0	0	0	0	0	0	2	4	1	1	0	1	1	0	1	1	1	0	0	0	1	1	1	1	1	1	1	0	0	1
2390	2024/4/19 16:15:01	211秒	手机提交	直接访问	223.104.2.45(山东-青岛)	36	2	1	1	2	20	国际商务	2	4	0	0	0	0	1	1	0	1	0	0	0	2	1	1	1	0	1	1	0	1	1	1	0	0	0	1	0	1	1	1	1	1	1	1	0
2391	2024/4/19 16:15:24	196秒	微信	N/A	39.144.0.215(山东-菏泽)	30	2	1	2	2	20	学前教育	1	2	1	1	0	0	0	0	0	0	0	0	0	2	3	1	1	0	0	0	0	1	0	1	0	1	0	0	0	1	1	1	1	1	1	1	1
2393	2024/4/19 16:16:13	150秒	微信	N/A	182.33.143.146(山东-潍坊)	31	2	1	1	1	19	数字媒体艺术	2	4	0	0	0	0	1	1	1	0	0	0	0	2	3	1	1	0	1	1	0	1	1	1	0	1	0	0	0	0	1	1	1	1	0	0	0
2394	2024/4/19 16:16:54	324秒	微信	N/A	223.104.195.73(山东-泰安)	32	2	1	2	1	19	数字媒体艺术	2	4	0	0	0	1	1	1	1	0	1	0	0	1	3	1	1	0	1	1	1	1	1	1	0	1	0	0	0	1	0	1	0	0	1	1	0
2395	2024/4/19 16:16:56	279秒	微信	N/A	3.38.193.77(国外-韩国)	35	2	1	2	2	20	学前教育	1	2	0	0	0	0	1	1	0	0	0	0	0	2	3	1	1	1	1	1	1	1	1	1	0	1	1	0	0	1	1	1	1	1	1	1	1
2396	2024/4/19 16:17:03	1305秒	微信	N/A	112.224.155.84(山东-青岛)	32	2	1	1	2	20	学前教育	1	2	0	1	0	0	0	0	0	0	0	0	0	2	3	1	1	0	1	1	0	1	1	1	0	1	0	1	1	1	1	0	1	1	1	1	0
2397	2024/4/19 16:17:35	153秒	微信	N/A	112.224.65.174(山东-青岛)	32	2	1	1	2	21	学前教育	1	2	1	0	0	0	1	0	1	1	0	0	0	2	2	1	1	1	1	1	0	1	1	1	0	0	0	0	0	0	1	1	1	1	0	1	0
2399	2024/4/19 16:19:54	180秒	微信	N/A	112.6.116.245(山东-青岛)	31	1	1	1	1	20	物联网工程	2	4	1	0	0	0	0	0	0	0	0	0	0	2	2	1	1	0	1	1	1	1	1	1	0	1	0	0	0	0	1	1	1	1	1	1	0
2400	2024/4/19 16:20:03	147秒	微信	N/A	39.144.0.194(山东-菏泽)	39	2	1	1	2	20	经济统计学	2	2	0	0	0	0	1	1	1	0	0	0	0	2	3	1	1	1	1	1	1	1	1	1	0	1	1	0	0	0	1	1	1	1	1	0	0
2401	2024/4/19 16:20:10	112秒	微信	N/A	221.215.144.132(山东-青岛)	29	2	1	2	3	22	计算机科学与技术	2	3	0	0	0	0	1	0	0	1	0	0	0	2	3	1	1	0	1	0	0	1	1	1	0	0	0	1	1	1	1	1	1	1	1	0	0
2405	2024/4/19 16:23:03	165秒	微信	N/A	39.144.0.198(山东-菏泽)	32	1	1	2	1	19	物联网工程	2	3	0	0	0	0	0	1	0	0	1	0	0	2	3	1	1	0	1	1	0	1	1	1	0	0	0	1	0	0	1	0	1	1	1	0	0
2406	2024/4/19 16:24:15	234秒	微信	N/A	223.104.187.59(山东-青岛)	22	2	1	1	1	20	护理	2	3	1	0	0	0	0	0	0	0	0	0	0	2	1	0	1	0	0	0	1	0	0	0	0	1	0	0	0	0	0	1	1	0	0	1	0
2407	2024/4/19 16:25:58	240秒	微信	N/A	39.144.112.26(山东-临沂)	30	2	1	2	2	20	经济统计学	2	4	1	0	0	0	1	0	1	1	0	0	0	2	2	1	1	1	1	1	0	0	1	1	0	1	0	0	1	0	1	1	1	1	0	0	0
2408	2024/4/19 16:26:29	259秒	微信	N/A	112.6.116.246(山东-青岛)	35	2	1	1	2	20	学前教育	1	2	1	0	0	0	1	0	0	0	0	0	0	2	3	1	1	0	1	1	0	1	1	1	0	1	1	0	0	1	1	0	1	1	1	0	0
2409	2024/4/19 16:28:24	308秒	微信	N/A	112.6.116.243(山东-青岛)	35	1	1	1	1	19	物联网工程	2	4	1	0	0	0	0	0	1	0	0	0	0	1	2	1	1	1	1	1	0	1	0	1	0	0	1	1	1	0	1	1	1	1	1	1	1
2410	2024/4/19 16:28:26	181秒	微信	N/A	112.224.155.85(山东-青岛)	30	2	1	2	2	21	物联网工程	2	4	0	0	0	0	1	1	1	0	0	0	0	2	1	0	1	0	1	1	0	1	1	1	0	1	0	0	0	0	0	1	1	1	1	1	0
2411	2024/4/19 16:28:42	409秒	微信	N/A	112.224.164.85(山东-青岛)	31	1	1	2	2	20	学前教育	1	3	1	0	0	0	0	0	0	0	0	0	0	2	1	1	1	1	1	1	0	1	1	1	0	1	1	1	0	1	1	1	0	1	0	1	0
2412	2024/4/19 16:29:53	230秒	微信	N/A	223.104.194.105(山东-青岛)	36	1	1	1	1	20	物联网工程	2	3	0	1	0	0	1	1	1	0	1	0	0	1	3	1	1	1	1	1	0	1	1	1	0	1	0	0	1	1	1	1	1	1	1	1	0
2413	2024/4/19 16:30:09	240秒	微信	N/A	223.104.194.117(山东-青岛)	35	2	1	1	1	19	书法学	2	4	0	1	0	0	0	1	0	1	0	0	0	2	2	1	1	0	1	1	0	1	1	1	0	0	1	1	0	1	1	1	1	1	1	0	1
2416	2024/4/19 16:33:29	155秒	微信	N/A	112.6.116.243(山东-青岛)	34	1	1	1	2	20	大数据技术	2	4	0	0	0	0	1	1	0	1	0	0	0	2	3	1	1	1	1	1	0	1	1	1	0	1	0	0	0	0	1	0	1	1	0	1	0
2417	2024/4/19 16:34:40	287秒	微信	N/A	112.224.195.184(山东-青岛)	37	2	1	1	2	20	物联网工程	2	4	0	0	0	0	1	1	0	1	0	0	0	2	3	1	1	1	1	1	0	1	1	1	0	0	0	1	0	0	1	1	1	1	1	1	1
2418	2024/4/19 16:34:46	413秒	微信	N/A	119.166.171.246(山东-青岛)	32	2	1	2	2	21	学前教育专业	1	2	0	1	0	1	1	1	1	1	1	0	0	2	3	1	1	0	1	1	1	1	1	1	0	1	0	1	0	0	0	0	1	0	0	1	0
2419	2024/4/19 16:34:48	165秒	微信	N/A	39.144.109.54(山东-聊城)	35	2	1	2	3	22	市场营销	2	4	0	0	0	0	1	0	0	1	0	0	0	2	1	1	1	0	1	1	0	1	1	1	0	1	0	1	0	1	1	0	1	1	1	0	0
2420	2024/4/19 16:34:50	309秒	微信	N/A	223.104.194.193(山东-青岛)	35	2	1	2	1	20	物联网工程	2	4	0	0	0	0	1	1	0	0	0	0	0	2	2	1	1	0	1	1	0	1	1	1	0	0	0	1	0	0	1	1	1	1	1	1	0
2421	2024/4/19 16:35:23	140秒	微信	N/A	117.136.78.12(山东-青岛)	26	2	1	1	2	20	学前教育	1	1	0	1	0	1	0	0	0	0	0	0	0	1	3	1	1	0	0	1	1	1	1	1	0	0	0	0	0	0	1	0	1	1	1	1	0
2422	2024/4/19 16:35:52	146秒	微信	N/A	112.6.116.244(山东-青岛)	35	2	1	2	2	20	绘画	2	4	0	0	0	0	1	1	1	1	0	0	0	2	2	1	1	1	1	1	0	1	1	1	0	1	1	1	0	0	1	1	1	1	1	1	1
2423	2024/4/19 16:36:08	124秒	微信	N/A	112.6.116.246(山东-青岛)	33	2	1	1	2	21	航空服务艺术与管理	2	4	1	0	0	0	1	1	0	0	0	0	0	2	2	1	1	1	1	1	0	1	1	1	0	1	0	1	1	0	1	1	1	1	1	0	0
2424	2024/4/19 16:37:40	158秒	微信	N/A	223.104.194.210(山东-青岛)	35	2	1	2	2	20	学前教育	1	2	0	1	0	1	1	0	1	0	0	0	0	2	3	1	1	0	1	1	0	1	1	1	0	1	0	1	1	0	1	1	1	1	1	1	1
2425	2024/4/19 16:37:44	260秒	微信	N/A	113.126.98.215(山东-菏泽)	26	1	2	1	3	22	市场营销	2	4	0	0	0	0	0	0	0	0	0	0	1	2	2	0	1	0	0	0	0	1	0	1	0	1	0	1	0	1	1	1	0	1	1	1	0
2426	2024/4/19 16:38:09	319秒	微信	N/A	112.6.116.244(山东-青岛)	32	2	1	1	2	20	大数据技术	2	2	0	0	0	1	0	1	1	0	0	0	0	2	3	1	0	1	1	1	0	1	1	1	0	0	0	0	0	0	1	0	1	1	0	0	0
2429	2024/4/19 16:40:41	168秒	微信	N/A	39.144.0.208(山东-菏泽)	30	2	1	2	1	21	财务管理	2	2	0	1	0	0	0	0	0	0	0	0	0	2	2	1	1	0	1	1	0	1	1	1	0	1	1	0	0	1	1	0	1	1	1	0	0
2430	2024/4/19 16:40:46	283秒	微信	N/A	39.144.0.197(山东-菏泽)	35	2	1	2	1	20	物联网工程	2	3	0	0	0	0	1	1	0	0	0	0	0	2	2	0	1	1	1	1	0	1	1	1	0	0	1	1	0	0	1	0	1	1	0	1	0
2432	2024/4/19 16:42:35	159秒	微信	N/A	223.104.194.198(山东-青岛)	22	1	1	2	2	20	学前教育	1	2	1	1	0	1	1	0	1	1	0	0	0	2	3	1	0	1	0	0	0	1	0	1	0	1	1	0	0	0	0	1	1	1	0	0	1
2433	2024/4/19 16:42:50	150秒	微信	N/A	223.104.194.99(山东-青岛)	30	1	1	2	2	20	学前教育	1	2	1	1	1	1	1	1	1	1	1	0	0	2	2	1	1	0	1	1	0	1	1	1	0	1	0	0	0	0	1	1	1	1	1	0	0
2434	2024/4/19 16:43:25	110秒	微信	N/A	112.6.116.244(山东-青岛)	23	2	1	2	2	21	学前教育	1	2	0	0	0	0	1	0	0	0	0	0	0	2	2	0	1	1	1	1	0	1	1	1	0	0	1	0	1	1	1	0	1	0	1	0	1
2435	2024/4/19 16:43:26	177秒	微信	N/A	221.0.27.245(山东-济南)	38	2	1	2	4	23	日语	2	4	0	0	0	0	1	1	0	1	0	0	0	2	3	1	1	1	1	1	0	1	1	1	0	1	0	1	0	0	1	1	1	1	1	0	0
2438	2024/4/19 16:44:57	152秒	微信	N/A	112.224.154.61(山东-青岛)	31	2	1	2	1	19	计算机科学与技术	2	4	1	1	1	1	1	1	1	1	1	0	0	2	2	1	1	0	1	1	0	1	1	1	0	0	0	1	1	1	1	0	1	1	1	0	0
2439	2024/4/19 16:46:33	185秒	微信	N/A	112.6.116.244(山东-青岛)	23	2	1	1	1	19	金融科技	2	4	0	0	0	0	0	1	0	0	0	0	0	2	1	0	1	0	1	1	0	1	1	1	0	1	0	0	1	0	0	1	0	0	0	1	0
2440	2024/4/19 16:48:58	111秒	微信	N/A	223.104.187.86(山东-青岛)	32	1	1	1	2	22	经济统计学	2	1	0	1	1	0	0	1	0	0	0	0	0	1	4	1	1	0	1	1	0	1	1	1	0	0	0	1	1	1	1	0	1	1	1	0	0
2441	2024/4/19 16:52:00	347秒	微信	N/A	182.39.126.160(山东-聊城)	28	1	1	1	2	22	大数据技术	2	5	0	0	0	0	0	0	0	0	0	0	1	2	1	0	1	0	1	0	0	1	1	1	0	1	0	1	0	0	1	1	1	1	1	1	0
[truncated: 156 more rows]
[truncated: 44 more columns]
